# Supplementary material for: Broad-spectrum antifungal activities and mechanism of drimane sesquiterpenoids
Source: Microb Cell. 2020 Mar 12;7(6):146–59. doi: 10.15698/mic2020.06.719 (PMC7278516; doi:10.15698/mic2020.06.719)
Supplement: Supplementary file 2 [file mic-07-146-s02.xls]

## Sheet: list of sensitive genes
	E. Edouarzin, C. Horn, A. Paudyal, C. Zheng, J. Lu, Z. Tong, G. Giaever, C. Nislow, R. Veerapandian, D. H. Hua, and G. Vediyappan*. Broad-Spectrum Antifungal Activities and Mechanism of Drimane Sesquiterpenoids. Mutants that are highly sensitive (log2) to drimenol (1) (yellow highlighted) and albicanol (2) are listed. S. cerevisiae mutant libraries.
(2) (Albicanol) EP6_0.05mg/ml
ORF	log2ratio	gene	GO_process	GO_function	GO_component
YNL297C::CHR14_1	3.97	MON2	endocytosis*	guanyl-nucleotide exchange factor activity	cytosol*
YNL139C::CHR14_3	2.96	RLR1	mRNA export from nucleus*	DNA binding*	nucleus*
YOL072W::CHR15_5	2.731	THP1	bud site selection*	protein binding	nuclear pore*
YBR154C::CHR2_3	2.602	RPB5	transcription from RNA polymerase II promoter*	DNA-directed RNA polymerase activity	DNA-directed RNA polymerase III complex*
YDR463W::CHR4_8	2.342	STP1	positive regulation of transcription from RNA polymerase II promoter*	transcription factor activity*	nucleus
YHR062C::CHR8_2	2.213	RPP1	rRNA processing*	ribonuclease P activity*	ribonuclease MRP complex*
YOL086C::CHR00_6	2.197	ADH1	fermentation	alcohol dehydrogenase activity	cytosol
YGL244W::CHR7_3	1.99	RTF1	telomere maintenance*	RNA polymerase II transcription elongation factor activity	nucleus*
YKL080W::CHR11_1	1.986	VMA5	vacuolar acidification	hydrogen-transporting ATPase activity, rotational mechanism	vacuolar membrane (sensu Fungi)*
YOR080W::CHR15_1	1.961	DIA2	invasive growth (sensu Saccharomyces)*	DNA replication origin binding	SCF ubiquitin ligase complex
YCR071C::CHR00_1	1.873	IMG2	telomere maintenance*	structural constituent of ribosome	mitochondrial large ribosomal subunit
YNR023W::CHR14_4	1.833	SNF12	chromatin remodeling	general RNA polymerase II transcription factor activity	SWI/SNF complex*
YNR008W::CHR14_4	1.658	LRO1	triacylglycerol biosynthesis*	phospholipid:diacylglycerol acyltransferase activity	endoplasmic reticulum
YER090W::CHR00_8	1.653	TRP2	tryptophan biosynthesis	anthranilate synthase activity	cytoplasm*
YBL033C::CHR2_1	1.632	RIB1	riboflavin biosynthesis	cyclohydrolase activity	cytoplasm*
YEL045C::CHR5_2	1.624	YEL045C
YOR224C::CHR15_3	1.617	RPB8	transcription from RNA polymerase II promoter*	DNA-directed RNA polymerase activity	DNA-directed RNA polymerase III complex*
YJR090C::CHR00_12	1.587	GRR1	G1/S transition of mitotic cell cycle*	protein binding*	cytoplasm*
YBR081C::CHR2_3	1.564	SPT7	protein complex assembly*	structural molecule activity	mitochondrion*
YJL184W::CHR00_14	1.547	GON7	cell wall mannoprotein biosynthesis*	molecular function unknown	cellular component unknown
YOR358W::CHR15_4	1.539	HAP5	transcription*	DNA binding*	nucleus*
YBR289W::CHR00_16A	1.526	SNF5	chromatin remodeling*	general RNA polymerase II transcription factor activity	SWI/SNF complex*
YDL185W::CHR4_2	1.484	TFP1	vacuolar acidification*	hydrogen-transporting ATPase activity, rotational mechanism*	vacuolar membrane (sensu Fungi)*
YLR242C::CHR12_4	1.471	ARV1	telomere maintenance*	molecular function unknown	endoplasmic reticulum*
YGR020C::CHR7_3	1.398	VMA7	vacuolar acidification	hydrogen-transporting ATPase activity, rotational mechanism	vacuolar membrane (sensu Fungi)*
YHR059W::CHR00_10	1.378	FYV4	biological process unknown*	molecular function unknown	mitochondrion
YGR255C::CHR00_17A	1.369	COQ6	ubiquinone metabolism	ubiquinone biosynthesis monooxygenase activity	mitochondrion*
YKL037W::CHR11_1	1.344	YKL037W	biological process unknown	molecular function unknown	cellular component unknown
YGL058W::CHR7_1	1.319	RAD6	telomere maintenance*	ubiquitin conjugating enzyme activity	cytoplasm*
YOR035C::CHR15_1	1.313	SHE4	actin cytoskeleton organization and biogenesis*	myosin binding	cytoplasm
YGL084C::CHR7_1	1.28	GUP1	telomere maintenance*	O-acyltransferase activity	endoplasmic reticulum*
YJL140W::CHR00_14	1.258	RPB4	telomere maintenance*	DNA-directed RNA polymerase activity	cytoplasm*
YDR136C::CHR4_4	1.236	VPS61
YHR011W::CHR8_1	1.232	DIA4	aerobic respiration*	serine-tRNA ligase activity	cytoplasm*
YPR036W::CHR16_4	1.226	VMA13	vacuolar acidification	hydrogen-transporting ATPase activity, rotational mechanism	vacuolar membrane (sensu Fungi)*
YJL008C::CHR00_13	1.221	CCT8	protein folding*	unfolded protein binding	cytoplasm*
YLR021W::CHR12_1	1.21	YLR021W	biological process unknown	molecular function unknown	cellular component unknown
YPR131C::CHR16_5	1.181	NAT3	telomere maintenance*	peptide alpha-N-acetyltransferase activity	cytoplasm*
YGL223C::CHR7_3	1.174	COG1	intra-Golgi vesicle-mediated transport*	molecular function unknown	Golgi transport complex
YPL106C::CHR16_2	1.169	SSE1	telomere maintenance*	ATP binding*	cytoplasm
YLR226W::CHR12_3	1.164	BUR2	mitotic sister chromatid segregation*	cyclin-dependent protein kinase regulator activity	nucleus
YHR066W::CHR8_2	1.153	SSF1	ribosomal large subunit assembly and maintenance*	rRNA binding	nucleolus
YPR124W::CHR16_5	1.146	CTR1	copper ion import	copper uptake transporter activity	plasma membrane
YGR160W::CHR7_5	1.145	YGR160W
YKL181W::CHR11_2	1.134	PRS1	histidine biosynthesis*	ribose phosphate diphosphokinase activity	cytoplasm
YGR064W::CHR7_4	1.132	YGR064W
YGR036C::CHR7_4	1.093	CAX4	telomere maintenance*	pyrophosphatase activity	integral to endoplasmic reticulum membrane
YMR309C::CHR13_5	1.091	NIP1	translational initiation	translation initiation factor activity	cytoplasm*
YOR290C::CHR15_4	1.086	SNF2	chromatin remodeling*	general RNA polymerase II transcription factor activity*	SWI/SNF complex*
YOL009C::CHR15_5	1.083	MDM12	mitochondrion organization and biogenesis*	molecular function unknown	mitochondrial outer membrane
YMR251W-A::CHR13_5	1.077	HOR7	response to stress	molecular function unknown	endoplasmic reticulum*
YGL007W::CHR7_1	1.076	YGL007W
YIL033C::CHR00_17B	1.073	BCY1	response to stress*	cAMP-dependent protein kinase inhibitor activity	cytoplasm*
YPL045W::CHR16_3	1.067	VPS16	protein targeting to vacuole*	molecular function unknown	vacuolar membrane (sensu Fungi)*
YBR107C::CHR2_3	1.062	IML3	sporulation (sensu Fungi)*	molecular function unknown	outer kinetochore of condensed nuclear chromosome
YJL188C::CHR10_1	1.05	BUD19
YLR337C::CHR12_5	1.041	VRP1	endocytosis*	actin binding	actin cortical patch
YDR326C::CHR00_17A	1.04	YDR326C	biological process unknown	molecular function unknown	cellular component unknown
YBR171W::CHR2_3	1.023	SEC66	filamentous growth*	protein transporter activity	endoplasmic reticulum membrane*
YLR396C::CHR12_5	1.018	VPS33	vacuole fusion, non-autophagic*	ATP binding	cytosol*
YOR310C::CHR15_4	1.012	NOP58	rRNA modification*	molecular function unknown	small nucleolar ribonucleoprotein complex*
(1) (Drimenol) EP9 _0.025mg/ml
ORF	log2ratio	gene	GO_process	GO_function	GO_component
YBR171W::CHR2_3	4.589	SEC66	filamentous growth*	protein transporter activity	endoplasmic reticulum membrane*
YHR060W::CHR8_2	3.352	VMA22	protein complex assembly*	unfolded protein binding	endoplasmic reticulum membrane
YBR289W::CHR00_16A	3.234	SNF5	chromatin remodeling*	general RNA polymerase II transcription factor activity	SWI/SNF complex*
YMR309C::CHR13_5	2.992	NIP1	translational initiation	translation initiation factor activity	cytoplasm*
YKL119C::CHR11_2	2.91	VPH2	protein complex assembly*	molecular function unknown	endoplasmic reticulum membrane
YPL254W::CHR16_1	2.878	HFI1	telomere maintenance*	transcription coactivator activity*	SAGA complex*
YLR261C::CHR12_4	2.62	VPS63
YNL315C::CHR00_18	2.584	ATP11	protein complex assembly	unfolded protein binding	mitochondrial matrix
YNL297C::CHR14_1	2.502	MON2	endocytosis*	guanyl-nucleotide exchange factor activity	cytosol*
YBL022C::CHR2_1	2.341	PIM1	proteolysis*	ATP-dependent peptidase activity	mitochondrial matrix
YHR183W::CHR8_3	2.319	GND1	response to oxidative stress*	phosphogluconate dehydrogenase (decarboxylating) activity	cytoplasm*
YMR228W::CHR13_4	2.26	MTF1	transcription from mitochondrial promoter	S-adenosylmethionine-dependent methyltransferase activity*	mitochondrial matrix
YNL041C::CHR14_4	2.212	COG6	intra-Golgi vesicle-mediated transport	molecular function unknown	Golgi transport complex
YOL072W::CHR15_5	2.133	THP1	bud site selection*	protein binding	nuclear pore*
YML071C::CHR00_9	2.126	COG8	intra-Golgi vesicle-mediated transport	molecular function unknown	Golgi transport complex
YDR359C::CHR4_7	2.007	VID21	chromatin modification	molecular function unknown	histone acetyltransferase complex*
YDR375C::CHR4_7	1.968	BCS1	aerobic respiration*	ATPase activity	mitochondrial inner membrane
YOL086C::CHR00_6	1.965	ADH1	fermentation	alcohol dehydrogenase activity	cytosol
YIL134W::CHR9_2	1.91	FLX1	FAD transport	FAD transporter activity	mitochondrion
YJR007W::CHR00_13	1.871	SUI2	translational initiation	translation initiation factor activity	cytoplasm*
YDR138W::CHR4_4	1.813	HPR1	telomere maintenance*	nucleic acid binding	Cdc73/Paf1 complex*
YNR023W::CHR14_4	1.812	SNF12	chromatin remodeling	general RNA polymerase II transcription factor activity	SWI/SNF complex*
YGL244W::CHR7_3	1.772	RTF1	telomere maintenance*	RNA polymerase II transcription elongation factor activity	nucleus*
YPR134W::CHR16_5	1.728	MSS18	Group I intron splicing	molecular function unknown	mitochondrion
YBR081C::CHR2_3	1.628	SPT7	protein complex assembly*	structural molecule activity	mitochondrion*
YDL152W::CHR4_2	1.626	YDL152W
YEL045C::CHR5_2	1.624	YEL045C
YGR160W::CHR7_5	1.61	YGR160W
YJR073C::CHR10_4	1.587	OPI3	phosphatidylcholine biosynthesis	phosphatidyl-N-methylethanolamine N-methyltransferase activity	mitochondrion*
YLR337C::CHR12_5	1.566	VRP1	endocytosis*	actin binding	actin cortical patch
YDR293C::CHR4_6	1.56	SSD1	cell wall organization and biogenesis	RNA binding	cytoplasm
YMR031W-A::CHR13_2	1.537	YMR031W-A
YOR290C::CHR15_4	1.507	SNF2	chromatin remodeling*	general RNA polymerase II transcription factor activity*	SWI/SNF complex*
YDL075W::CHR4_1	1.495	RPL31A	translation	structural constituent of ribosome	cytosolic large ribosomal subunit (sensu Eukaryota)
YOR358W::CHR15_4	1.432	HAP5	transcription*	DNA binding*	nucleus*
YPR123C::CHR16_5	1.428	YPR123C
YGR064W::CHR7_4	1.413	YGR064W
YNL107W::CHR00_16B	1.398	YAF9	chromatin remodeling*	molecular function unknown	cytoplasm*
YHR010W::CHR8_1	1.38	RPL27A	translation	structural constituent of ribosome	cytosolic large ribosomal subunit (sensu Eukaryota)
YNR008W::CHR14_4	1.376	LRO1	triacylglycerol biosynthesis*	phospholipid:diacylglycerol acyltransferase activity	endoplasmic reticulum
YER058W::CHR5_3	1.355	PET117	cytochrome c oxidase complex assembly	molecular function unknown	mitochondrial inner membrane
YGR255C::CHR00_17A	1.292	COQ6	ubiquinone metabolism	ubiquinone biosynthesis monooxygenase activity	mitochondrion*
YHR062C::CHR8_2	1.288	RPP1	rRNA processing*	ribonuclease P activity*	ribonuclease MRP complex*
YIR033W::CHR00_3	1.27	MGA2	positive regulation of transcription from RNA polymerase II promoter*	transcriptional activator activity	endoplasmic reticulum membrane
YKL181W::CHR11_2	1.256	PRS1	histidine biosynthesis*	ribose phosphate diphosphokinase activity	cytoplasm
YBR036C::CHR2_2	1.255	CSG2	calcium ion homeostasis*	enzyme regulator activity	integral to endoplasmic reticulum membrane
YNL133C::CHR14_3	1.251	FYV6	telomere maintenance*	molecular function unknown	nucleus
YLR048W::CHR12_2	1.245	RPS0B	translation*	structural constituent of ribosome	cytosolic small ribosomal subunit (sensu Eukaryota)
YGR065C::CHR7_4	1.223	VHT1	biotin transport	biotin transporter activity	plasma membrane
YPL267W::CHR16_1	1.218	ACM1	biological process unknown	molecular function unknown	cellular component unknown
YGL058W::CHR7_1	1.213	RAD6	telomere maintenance*	ubiquitin conjugating enzyme activity	cytoplasm*
YOL081W::CHR15_5	1.213	IRA2	Ras protein signal transduction	Ras GTPase activator activity	cytoplasm*
YLR242C::CHR12_4	1.203	ARV1	telomere maintenance*	molecular function unknown	endoplasmic reticulum*
YLR039C::CHR00_8	1.185	RIC1	intracellular protein transport*	guanyl-nucleotide exchange factor activity	nucleus*
YKL134C::CHR11_2	1.184	2011-10-01	iron ion homeostasis*	metallopeptidase activity*	mitochondrion
YLR226W::CHR12_3	1.182	BUR2	mitotic sister chromatid segregation*	cyclin-dependent protein kinase regulator activity	nucleus
YDL169C::CHR4_2	1.175	UGX2	biological process unknown	molecular function unknown	cellular component unknown
YGL223C::CHR7_3	1.171	COG1	intra-Golgi vesicle-mediated transport*	molecular function unknown	Golgi transport complex
YML112W::CHR00_9	1.169	CTK3	protein amino acid phosphorylation*	cyclin-dependent protein kinase activity	nucleus
YMR089C::CHR00_6	1.168	YTA12	translation*	ATPase activity*	cytoplasm*
YMR123W::CHR00_9	1.165	PKR1	biological process unknown	molecular function unknown	endoplasmic reticulum
YGR056W::CHR7_4	1.163	RSC1	chromatin remodeling*	molecular function unknown	RSC complex
YMR307W::CHR13_5	1.148	GAS1	cell wall organization and biogenesis*	1,3-beta-glucanosyltransferase activity	mitochondrion*
YGL035C::CHR7_1	1.144	MIG1	regulation of transcription from RNA polymerase II promoter*	specific RNA polymerase II transcription factor activity	cytoplasm*
YDL100C::CHR4_2	1.137	GET3	retrograde vesicle-mediated transport, Golgi to ER*	ATPase activity	endoplasmic reticulum*
YDR484W::CHR4_8	1.133	VPS52	Golgi to vacuole transport*	protein binding	Golgi apparatus*
YHR167W::CHR8_3	1.129	THP2	telomere maintenance*	nucleic acid binding	THO complex
YGR157W::CHR7_5	1.117	CHO2	telomere maintenance*	phosphatidylethanolamine N-methyltransferase activity	endoplasmic reticulum
YNL139C::CHR14_3	1.089	RLR1	mRNA export from nucleus*	DNA binding*	nucleus*
YBR061C::CHR2_2	1.073	TRM7	protein biosynthesis*	tRNA methyltransferase activity	cytoplasm
YJL140W::CHR00_14	1.063	RPB4	telomere maintenance*	DNA-directed RNA polymerase activity	cytoplasm*
YIL033C::CHR00_17B	1.063	BCY1	response to stress*	cAMP-dependent protein kinase inhibitor activity	cytoplasm*
YER044C::CHR5_3	1.052	ERG28	ergosterol biosynthesis	protein binding, bridging	endoplasmic reticulum membrane
YDR007W::CHR00_16B	1.039	TRP1	tryptophan biosynthesis*	phosphoribosylanthranilate isomerase activity	cytoplasm
YKL002W::CHR11_1	1.033	DID4	protein retention in Golgi*	protein binding	cytoplasm*
YML013C-A::CHR13_2	1.032	YML012C-A
YDR237W::CHR4_5	1.03	MRPL7	translation	structural constituent of ribosome	mitochondrial large ribosomal subunit
YDR127W::CHR4_4	1.023	ARO1	aromatic amino acid family biosynthesis	3-dehydroquinate dehydratase activity*	cytoplasm
YML122C::CHR00_9	1.003	YML122C
(1) (Drimenol) EP9_0.0375mg/ml
ORF	log2ratio	gene	GO_process	GO_function	GO_component
YOL081W::CHR15_5	5.841	IRA2	Ras protein signal transduction	Ras GTPase activator activity	cytoplasm*
YJL062W::CHR10_2	5.12	LAS21	GPI anchor biosynthesis	transferase activity	integral to plasma membrane*
YMR307W::CHR13_5	5.035	GAS1	cell wall organization and biogenesis*	1,3-beta-glucanosyltransferase activity	mitochondrion*
YOR067C::CHR15_1	5.029	ALG8	protein amino acid N-linked glycosylation*	dolichyl pyrophosphate Glc1Man9GlcNAc2 alpha-1,3-glucosyltransferase activity	endoplasmic reticulum membrane
YBR107C::CHR2_3	4.954	IML3	sporulation (sensu Fungi)*	molecular function unknown	outer kinetochore of condensed nuclear chromosome
YLR261C::CHR12_4	4.804	VPS63
YGL167C::CHR7_2	4.547	PMR1	secretory pathway*	calcium-transporting ATPase activity*	Golgi apparatus
YDL115C::CHR4_2	4.495	IWR1	meiosis*	molecular function unknown	cytoplasm*
YBR171W::CHR2_3	4.321	SEC66	filamentous growth*	protein transporter activity	endoplasmic reticulum membrane*
YLR342W::CHR12_5	4.213	FKS1	cell wall organization and biogenesis*	1,3-beta-glucan synthase activity	actin cortical patch*
YDL047W::CHR4_1	4.209	SIT4	telomere maintenance*	protein serine/threonine phosphatase activity	cytoplasm*
YDR197W::CHR4_5	4.052	CBS2	protein biosynthesis	molecular function unknown	mitochondrial inner membrane
YDR359C::CHR4_7	4.035	VID21	chromatin modification	molecular function unknown	histone acetyltransferase complex*
YOR080W::CHR15_1	4.001	DIA2	invasive growth (sensu Saccharomyces)*	DNA replication origin binding	SCF ubiquitin ligase complex
YOL072W::CHR15_5	3.943	THP1	bud site selection*	protein binding	nuclear pore*
YPL234C::CHR16_1	3.815	TFP3	vacuolar acidification	hydrogen-transporting ATPase activity, rotational mechanism	integral to membrane*
YLR337C::CHR12_5	3.809	VRP1	endocytosis*	actin binding	actin cortical patch
YKL134C::CHR11_2	3.792	2011-10-01	iron ion homeostasis*	metallopeptidase activity*	mitochondrion
YHR004C::CHR00_10	3.773	NEM1	sporulation (sensu Fungi)*	molecular function unknown	mitochondrion*
YDL013W::CHR4_1	3.766	HEX3	sporulation (sensu Fungi)*	DNA binding	nucleus
YOR290C::CHR15_4	3.759	SNF2	chromatin remodeling*	general RNA polymerase II transcription factor activity*	SWI/SNF complex*
YDR293C::CHR4_6	3.7	SSD1	cell wall organization and biogenesis	RNA binding	cytoplasm
YLR304C::CHR12_4	3.649	ACO1	mitochondrial genome maintenance*	aconitate hydratase activity	cytosol*
YDR484W::CHR4_8	3.509	VPS52	Golgi to vacuole transport*	protein binding	Golgi apparatus*
YDR245W::CHR4_6	3.495	MNN10	actin filament organization*	alpha-1,6-mannosyltransferase activity	alpha-1,6-mannosyltransferase complex
YDR136C::CHR4_4	3.441	VPS61
YEL029C::CHR5_2	3.324	BUD16	telomere maintenance*	molecular function unknown	cellular component unknown
YGL219C::CHR00_14	3.318	MDM34	mitochondrion organization and biogenesis	molecular function unknown	cytoplasm*
YLR226W::CHR12_3	3.316	BUR2	mitotic sister chromatid segregation*	cyclin-dependent protein kinase regulator activity	nucleus
YDR378C::CHR4_7	3.304	LSM6	nuclear mRNA splicing, via spliceosome*	RNA binding*	nucleolus*
YDR532C::CHR4_8	3.182	YDR532C	biological process unknown*	molecular function unknown	spindle pole body
YKL037W::CHR11_1	3.172	YKL037W	biological process unknown	molecular function unknown	cellular component unknown
YLR201C::CHR12_3	3.085	COQ9	aerobic respiration*	molecular function unknown	mitochondrion*
YDL100C::CHR4_2	3.018	GET3	retrograde vesicle-mediated transport, Golgi to ER*	ATPase activity	endoplasmic reticulum*
YLR320W::CHR12_4	3.018	MMS22	double-strand break repair	molecular function unknown	nucleus
YGR036C::CHR7_4	3.012	CAX4	telomere maintenance*	pyrophosphatase activity	integral to endoplasmic reticulum membrane
YLR393W::CHR12_5	2.97	ATP10	protein complex assembly	chaperone binding	mitochondrial envelope
YML073C::CHR00_18	2.966	RPL6A	translation*	structural constituent of ribosome*	cytosolic large ribosomal subunit (sensu Eukaryota)
YGL135W::CHR7_2	2.933	RPL1B	telomere maintenance*	structural constituent of ribosome	cytosolic large ribosomal subunit (sensu Eukaryota)
YNL139C::CHR14_3	2.927	RLR1	mRNA export from nucleus*	DNA binding*	nucleus*
YKL118W::CHR11_2	2.887	YKL118W
YHR062C::CHR8_2	2.882	RPP1	rRNA processing*	ribonuclease P activity*	ribonuclease MRP complex*
YGL244W::CHR7_3	2.876	RTF1	telomere maintenance*	RNA polymerase II transcription elongation factor activity	nucleus*
YKR020W::CHR11_3	2.859	VPS51	protein targeting to vacuole*	protein binding	Golgi apparatus*
YEL031W::CHR5_2	2.841	SPF1	protein amino acid glycosylation*	ATPase activity, coupled to transmembrane movement of ions, phosphorylative mechanism	mitochondrion*
YDR300C::CHR4_6	2.806	PRO1	telomere maintenance*	glutamate 5-kinase activity	cytoplasm
YKL119C::CHR11_2	2.797	VPH2	protein complex assembly*	molecular function unknown	endoplasmic reticulum membrane
YLR369W::CHR12_5	2.736	SSQ1	DNA-dependent DNA replication*	unfolded protein binding	mitochondrial matrix
YPL031C::CHR16_3	2.717	PHO85	telomere maintenance*	cyclin-dependent protein kinase activity	nucleus
YML013C-A::CHR13_2	2.675	YML012C-A
YDL116W::CHR4_2	2.673	NUP84	mRNA export from nucleus*	structural molecule activity	nuclear pore
YIL110W::CHR9_2	2.639	MNI1	biological process unknown	S-adenosylmethionine-dependent methyltransferase activity	cytoplasm*
YJL124C::CHR10_2	2.63	LSM1	mRNA catabolism*	RNA binding*	cytoplasmic mRNA processing body*
YCR003W::CHR3_1	2.628	MRPL32	translation	structural constituent of ribosome	mitochondrial large ribosomal subunit
YPR124W::CHR16_5	2.61	CTR1	copper ion import	copper uptake transporter activity	plasma membrane
YDR375C::CHR4_7	2.587	BCS1	aerobic respiration*	ATPase activity	mitochondrial inner membrane
YNL315C::CHR00_17B	2.575	ATP11	protein complex assembly	unfolded protein binding	mitochondrial matrix
YNL315C::CHR00_18	2.563	ATP11	protein complex assembly	unfolded protein binding	mitochondrial matrix
YDR204W::CHR4_5	2.559	COQ4	ubiquinone metabolism	molecular function unknown	mitochondrial inner membrane
YGR162W::CHR00_17A	2.551	TIF4631	translational initiation	translation initiation factor activity	mitochondrion*
YLR371W::CHR12_5	2.529	ROM2	cell wall organization and biogenesis*	signal transducer activity*	bud tip
YJR074W::CHR00_12	2.523	MOG1	protein import into nucleus	Ran GTPase binding	nucleus
YJL075C::CHR10_2	2.511	APQ13
YCR077C::CHR00_1	2.488	PAT1	chromosome segregation*	molecular function unknown	cytosolic small ribosomal subunit (sensu Eukaryota)*
YLR373C::CHR12_5	2.469	VID22	vacuolar protein catabolism	molecular function unknown	integral to plasma membrane
YER083C::CHR5_3	2.443	GET2	cell wall organization and biogenesis*	molecular function unknown	endoplasmic reticulum*
YDR120C::CHR4_4	2.431	TRM1	tRNA methylation	tRNA (guanine-N2-)-methyltransferase activity	mitochondrion*
YER151C::CHR00_5	2.421	UBP3	protein deubiquitination	ubiquitin-specific protease activity	cytoplasm
YLR372W::CHR12_5	2.409	SUR4	telomere maintenance*	fatty acid elongase activity	endoplasmic reticulum*
YIL098C::CHR9_2	2.401	FMC1	protein complex assembly	molecular function unknown	mitochondrion
YNL107W::CHR00_16B	2.366	YAF9	chromatin remodeling*	molecular function unknown	cytoplasm*
YMR151W::CHR13_4	2.363	YIM2
YLR242C::CHR12_4	2.344	ARV1	telomere maintenance*	molecular function unknown	endoplasmic reticulum*
YGL127C::CHR7_2	2.336	SOH1	telomere maintenance*	molecular function unknown	nucleus
YJR118C::CHR00_12	2.333	ILM1	mitochondrial genome maintenance*	molecular function unknown	endoplasmic reticulum
YLR038C::CHR00_8	2.325	COX12	cytochrome c oxidase complex assembly	cytochrome-c oxidase activity	respiratory chain complex IV (sensu Eukaryota)
YMR228W::CHR13_4	2.229	MTF1	transcription from mitochondrial promoter	S-adenosylmethionine-dependent methyltransferase activity*	mitochondrial matrix
YDL185W::CHR4_2	2.222	TFP1	vacuolar acidification*	hydrogen-transporting ATPase activity, rotational mechanism*	vacuolar membrane (sensu Fungi)*
YGR252W::CHR00_17A	2.219	GCN5	histone acetylation*	histone acetyltransferase activity*	SAGA complex*
YDL032W::CHR4_1	2.209	YDL032W
YPL024W::CHR16_3	2.185	RMI1	response to DNA damage stimulus	molecular function unknown	cytoplasm*
YNL133C::CHR14_3	2.17	FYV6	telomere maintenance*	molecular function unknown	nucleus
YKL155C::CHR11_2	2.154	RSM22	translation	structural constituent of ribosome	mitochondrial small ribosomal subunit
YMR123W::CHR00_9	2.144	PKR1	biological process unknown	molecular function unknown	endoplasmic reticulum
YJR073C::CHR10_4	2.142	OPI3	phosphatidylcholine biosynthesis	phosphatidyl-N-methylethanolamine N-methyltransferase activity	mitochondrion*
YAL012W::CHR00_12	2.12	CYS3	sulfur amino acid metabolism*	cystathionine gamma-lyase activity	cytoplasm
YPR036W::CHR16_4	2.11	VMA13	vacuolar acidification	hydrogen-transporting ATPase activity, rotational mechanism	vacuolar membrane (sensu Fungi)*
YML127W::CHR00_9	2.106	RSC9	regulation of transcription from RNA polymerase II promoter*	chromatin binding	RSC complex
YEL027W::CHR5_2	2.103	CUP5	endocytosis*	hydrogen ion transporter activity	integral to membrane*
YLR202C::CHR12_3	2.079	YLR202C
YOL086C::CHR00_6	2.058	ADH1	fermentation	alcohol dehydrogenase activity	cytosol
YLR374C::CHR12_5	2.039	YLR374C
YPR135W::CHR16_5	2.023	CTF4	DNA repair*	DNA binding	nucleus*
YPL013C::CHR16_3	1.98	MRPS16	translation	structural constituent of ribosome	mitochondrial small ribosomal subunit
YNR008W::CHR14_4	1.972	LRO1	triacylglycerol biosynthesis*	phospholipid:diacylglycerol acyltransferase activity	endoplasmic reticulum
YLR268W::CHR12_4	1.908	SEC22	ER to Golgi vesicle-mediated transport*	v-SNARE activity	endoplasmic reticulum*
YJL176C::CHR10_1	1.904	SWI3	chromatin remodeling	general RNA polymerase II transcription factor activity	SWI/SNF complex*
YHL031C::CHR8_1	1.899	GOS1	vesicle fusion*	v-SNARE activity	integral to membrane
YMR263W::CHR13_5	1.89	SAP30	telomere maintenance*	histone deacetylase activity	histone deacetylase complex
YMR060C::CHR00_4	1.866	SAM37	outer mitochondrial membrane organization and biogenesis	protein binding	mitochondrial outer membrane*
YPR070W::CHR16_4	1.865	MED1	telomere maintenance*	RNA polymerase II transcription mediator activity	mediator complex
YGR105W::CHR7_4	1.858	VMA21	protein complex assembly	molecular function unknown	endoplasmic reticulum*
YLR148W::CHR12_3	1.854	PEP3	telomere maintenance*	protein binding	vacuolar membrane (sensu Fungi)*
YNL257C::CHR14_1	1.853	SIP3	transcription initiation from RNA polymerase II promoter	transcription cofactor activity	nucleus
YGR164W::CHR7_5	1.836	YGR164W
YDR195W::CHR4_5	1.812	REF2	telomere maintenance*	RNA binding*	nucleus*
YPR139C::CHR16_5	1.809	VPS66	protein targeting to vacuole	molecular function unknown	cytoplasm
YCL016C::CHR3_1	1.802	DCC1	telomere maintenance*	molecular function unknown	DNA replication factor C complex
YDR028C::CHR4_3	1.795	REG1	negative regulation of transcription from RNA polymerase II promoter*	protein phosphatase type 1 regulator activity	cytoplasm*
YIR021W::CHR00_3	1.786	MRS1	Group I intron splicing	RNA binding*	mitochondrion
YNL059C::CHR00_18	1.781	ARP5	protein targeting to vacuole*	molecular function unknown*	nucleus*
YDL194W::CHR00_16B	1.755	SNF3	signal transduction*	receptor activity*	plasma membrane
YPR134W::CHR16_5	1.752	MSS18	Group I intron splicing	molecular function unknown	mitochondrion
YDL106C::CHR4_2	1.749	PHO2	transcription*	transcription factor activity	nucleus
YOR123C::CHR15_2	1.743	LEO1	telomere maintenance*	RNA polymerase II transcription elongation factor activity	nucleus*
YAL009W::CHR1_1	1.739	SPO7	sporulation (sensu Fungi)*	molecular function unknown	integral to membrane*
YNL070W::CHR00_16B	1.737	TOM7	protein import into mitochondrial matrix*	protein transporter activity	mitochondrial outer membrane*
YLR262C::CHR12_4	1.729	YPT6	intracellular protein transport*	GTPase activity	Golgi apparatus
YBR078W::CHR2_2	1.719	ECM33	cell wall organization and biogenesis	molecular function unknown	mitochondrion*
YBR097W::CHR2_3	1.716	VPS15	telomere maintenance*	protein serine/threonine kinase activity	mitochondrion*
YNL323W::CHR14_1	1.714	LEM3	phospholipid translocation*	phospholipid-translocating ATPase activity	cytoplasm*
YER154W::CHR00_5	1.713	OXA1	protein import into mitochondrial inner membrane	protein transporter activity	mitochondrial inner membrane
YGL168W::CHR7_2	1.704	HUR1	telomere maintenance*	molecular function unknown	nucleus
YDR500C::CHR00_17A	1.701	RPL37B	translation	structural constituent of ribosome	cytosolic large ribosomal subunit (sensu Eukaryota)
YIL036W::CHR9_1	1.701	CST6	telomere maintenance*	specific RNA polymerase II transcription factor activity	nucleus
YLR315W::CHR12_4	1.69	NKP2	biological process unknown	molecular function unknown	spindle pole body*
YOR002W::CHR15_1	1.669	ALG6	protein amino acid glycosylation*	transferase activity, transferring hexosyl groups	endoplasmic reticulum
YIL077C::CHR9_1	1.668	YIL077C	biological process unknown	molecular function unknown	mitochondrion
YMR286W::CHR13_5	1.667	MRPL33	translation	structural constituent of ribosome	mitochondrial large ribosomal subunit
YCL010C::CHR3_1	1.666	SGF29	histone acetylation	molecular function unknown	SAGA complex
YDR074W::CHR00_11	1.663	TPS2	response to stress*	trehalose-phosphatase activity	mitochondrion*
YIL134W::CHR9_2	1.66	FLX1	FAD transport	FAD transporter activity	mitochondrion
YLR423C::CHR00_4	1.649	ATG17	telomere maintenance*	kinase activator activity	cytoplasm
YNL297C::CHR14_1	1.639	MON2	endocytosis*	guanyl-nucleotide exchange factor activity	cytosol*
YGR064W::CHR7_4	1.625	YGR064W
YBR037C::CHR2_2	1.621	SCO1	protein complex assembly*	thioredoxin peroxidase activity*	mitochondrial inner membrane
YMR035W::CHR13_2	1.619	IMP2	mitochondrial protein processing	peptidase activity*	mitochondrial inner membrane peptidase complex
YOR158W::CHR15_2	1.607	PET123	translation	structural constituent of ribosome	mitochondrial small ribosomal subunit
YNL041C::CHR14_4	1.604	COG6	intra-Golgi vesicle-mediated transport	molecular function unknown	Golgi transport complex
YPR067W::CHR00_15	1.597	ISA2	iron ion transport	molecular function unknown	mitochondrial intermembrane space
YEL046C::CHR5_2	1.595	GLY1	threonine catabolism*	threonine aldolase activity	cytosol
YNR023W::CHR14_4	1.591	SNF12	chromatin remodeling	general RNA polymerase II transcription factor activity	SWI/SNF complex*
YBL033C::CHR2_1	1.588	RIB1	riboflavin biosynthesis	cyclohydrolase activity	cytoplasm*
YJL184W::CHR00_14	1.585	GON7	cell wall mannoprotein biosynthesis*	molecular function unknown	cellular component unknown
YPL178W::CHR16_2	1.578	CBC2	telomere maintenance*	RNA cap binding	commitment complex*
YNL307C::CHR14_1	1.57	MCK1	protein amino acid phosphorylation*	glycogen synthase kinase 3 activity*	soluble fraction
YOR035C::CHR15_1	1.569	SHE4	actin cytoskeleton organization and biogenesis*	myosin binding	cytoplasm
YHL011C::CHR00_10	1.546	PRS3	telomere maintenance*	ribose phosphate diphosphokinase activity	cytoplasm
YDR448W::CHR4_8	1.545	ADA2	histone acetylation*	transcription coactivator activity	SAGA complex*
YBR283C::CHR00_1	1.539	SSH1	telomere maintenance*	protein transporter activity	endoplasmic reticulum membrane*
YDR176W::CHR4_5	1.529	NGG1	histone acetylation*	transcription cofactor activity	SAGA complex*
YPL253C::CHR16_1	1.529	VIK1	mitotic sister chromatid cohesion*	microtubule motor activity	spindle pole body*
YHR183W::CHR8_3	1.526	GND1	response to oxidative stress*	phosphogluconate dehydrogenase (decarboxylating) activity	cytoplasm*
YPL183W-A::CHR00_11	1.525	YPL183W-A	translation	structural constituent of ribosome	mitochondrial large ribosomal subunit
YLR039C::CHR00_8	1.523	RIC1	intracellular protein transport*	guanyl-nucleotide exchange factor activity	nucleus*
YKL016C::CHR11_1	1.514	ATP7	protein complex assembly*	hydrogen-transporting ATP synthase activity, rotational mechanism	proton-transporting ATP synthase, stator stalk (sensu Eukaryota)
YLR435W::CHR00_4	1.511	TSR2	processing of 20S pre-rRNA	molecular function unknown	cytoplasm*
YBR081C::CHR2_3	1.492	SPT7	protein complex assembly*	structural molecule activity	mitochondrion*
YBL099W::CHR2_2	1.476	ATP1	ATP synthesis coupled proton transport	hydrogen-transporting ATP synthase activity, rotational mechanism	mitochondrial nucleoid*
YLR418C::CHR12_5	1.475	CDC73	telomere maintenance*	RNA polymerase II transcription elongation factor activity	nucleus*
YJL056C::CHR10_2	1.474	ZAP1	regulation of transcription from RNA polymerase II promoter*	DNA binding*	nucleus
YBL022C::CHR2_1	1.46	PIM1	proteolysis*	ATP-dependent peptidase activity	mitochondrial matrix
YIL053W::CHR9_1	1.459	RHR2	response to osmotic stress*	glycerol-1-phosphatase activity	cytoplasm*
YGR272C::CHR00_17A	1.456	YGR272C	35S primary transcript processing	molecular function unknown	cytoplasm*
YGL251C::CHR7_3	1.448	HFM1	meiosis*	DNA helicase activity	nucleus
YBR140C::CHR2_3	1.445	IRA1	sporulation (sensu Fungi)*	Ras GTPase activator activity	mitochondrion*
YGL043W::CHR7_1	1.444	DST1	meiotic recombination*	positive transcription elongation factor activity	nucleoplasm
YDR200C::CHR4_5	1.443	VPS64	protein targeting to vacuole*	molecular function unknown	cytoplasm*
YML071C::CHR00_9	1.441	COG8	intra-Golgi vesicle-mediated transport	molecular function unknown	Golgi transport complex
YLR056W::CHR12_2	1.44	ERG3	endocytosis*	C-5 sterol desaturase activity	endoplasmic reticulum
YDL090C::CHR4_1	1.432	RAM1	protein amino acid farnesylation	protein farnesyltransferase activity	protein farnesyltransferase complex
YOR224C::CHR15_3	1.431	RPB8	transcription from RNA polymerase II promoter*	DNA-directed RNA polymerase activity	DNA-directed RNA polymerase III complex*
YCL060C::CHR3_1	1.431	MRC1_p	telomere maintenance*	molecular function unknown	nucleus*
YFL025C::CHR6_1	1.428	BST1	ER to Golgi vesicle-mediated transport*	carboxylic ester hydrolase activity	endoplasmic reticulum*
YMR125W::CHR00_9	1.423	STO1	telomere maintenance*	mRNA binding	commitment complex*
YDR125C::CHR4_4	1.413	ECM18	cell wall organization and biogenesis	molecular function unknown	mitochondrion
YBR021W::CHR2_2	1.407	FUR4	uracil transport	uracil permease activity	plasma membrane*
YOL018C::CHR15_5	1.405	TLG2	vesicle fusion	v-SNARE activity*	Golgi trans face*
YOR043W::CHR15_1	1.404	WHI2	telomere maintenance*	phosphatase activator activity	cellular component unknown
YDL023C::CHR4_1	1.402	YDL023C
YOR310C::CHR15_4	1.393	NOP58	rRNA modification*	molecular function unknown	small nucleolar ribonucleoprotein complex*
YOR200W::CHR15_3	1.392	YOR200W
YGL072C::CHR7_1	1.385	YGL072C
YGR229C::CHR00_2	1.371	SMI1	telomere maintenance*	molecular function unknown	nucleus*
YBR039W::CHR2_2	1.371	ATP3	ATP synthesis coupled proton transport	hydrogen-transporting ATP synthase activity, rotational mechanism	proton-transporting ATP synthase, central stalk (sensu Eukaryota)
YBR036C::CHR2_2	1.368	CSG2	calcium ion homeostasis*	enzyme regulator activity	integral to endoplasmic reticulum membrane
YML063W::CHR13_1B	1.368	RPS1B	translation	structural constituent of ribosome	cytosolic small ribosomal subunit (sensu Eukaryota)
YPL227C::CHR16_1	1.363	ALG5	protein amino acid N-linked glycosylation	dolichyl-phosphate beta-glucosyltransferase activity	endoplasmic reticulum membrane
YOR350C::CHR15_4	1.362	MNE1	biological process unknown	molecular function unknown	mitochondrion
YDR477W::CHR4_8	1.352	SNF1	protein amino acid phosphorylation*	AMP-activated protein kinase activity	cytoplasm*
YHR168W::CHR00_8	1.341	MTG2	protein biosynthesis	GTPase activity*	mitochondrial inner membrane*
YJR083C::CHR10_4	1.339	ACF4	actin cytoskeleton organization and biogenesis	molecular function unknown	cellular component unknown
YER044C::CHR5_3	1.334	ERG28	ergosterol biosynthesis	protein binding, bridging	endoplasmic reticulum membrane
YGL025C::CHR7_1	1.333	PGD1	telomere maintenance*	RNA polymerase II transcription mediator activity	mediator complex
YNL147W::CHR00_18	1.33	LSM7	telomere maintenance*	RNA binding*	nucleolus*
YDL104C::CHR4_2	1.328	QRI7	proteolysis	metalloendopeptidase activity	mitochondrion
YHR010W::CHR8_1	1.326	RPL27A	translation	structural constituent of ribosome	cytosolic large ribosomal subunit (sensu Eukaryota)
YOR305W::CHR15_4	1.323	YOR305W	biological process unknown	molecular function unknown	mitochondrion
YHL038C::CHR8_1	1.321	CBP2	Group I intron splicing	RNA splicing factor activity, transesterification mechanism	mitochondrion
YOL068C::CHR15_5	1.317	HST1	telomere maintenance*	NAD-dependent histone deacetylase activity*	nucleus*
YIL097W::CHR9_1	1.317	FYV10	negative regulation of gluconeogenesis	molecular function unknown	cytoplasm*
YDR137W::CHR4_4	1.314	RGP1	retrograde transport, endosome to Golgi	guanyl-nucleotide exchange factor activity	Golgi apparatus*
YCR009C::CHR3_1	1.308	RVS161	endocytosis*	cytoskeletal protein binding	actin cortical patch*
YKL113C::CHR11_2	1.292	RAD27	telomere maintenance*	5'-flap endonuclease activity	nucleus
YPL106C::CHR16_2	1.288	SSE1	telomere maintenance*	ATP binding*	cytoplasm
YNL135C::CHR14_3	1.286	FPR1	establishment and/or maintenance of chromatin architecture*	peptidyl-prolyl cis-trans isomerase activity	cytoplasm*
YPL254W::CHR16_1	1.283	HFI1	telomere maintenance*	transcription coactivator activity*	SAGA complex*
YLL009C::CHR12_1	1.282	COX17	cytochrome c oxidase complex assembly*	thioredoxin peroxidase activity*	cytosol*
YKL002W::CHR11_1	1.28	DID4	protein retention in Golgi*	protein binding	cytoplasm*
YPL161C::CHR16_2	1.275	BEM4	telomere maintenance*	molecular function unknown	cytoplasm*
YPL213W::CHR16_1	1.274	LEA1	telomere maintenance*	RNA splicing factor activity, transesterification mechanism	cytoplasm*
YKL073W::CHR11_1	1.274	LHS1	response to unfolded protein*	unfolded protein binding	endoplasmic reticulum lumen
YPL005W::CHR16_3	1.271	AEP3	mRNA metabolism	molecular function unknown	cytoplasm*
YJL168C::CHR10_1	1.269	SET2	regulation of transcription, DNA-dependent*	histone methyltransferase activity*	nucleus
YDR069C::CHR4_4	1.268	DOA4	telomere maintenance*	endopeptidase activity*	mitochondrion*
YJL180C::CHR10_1	1.266	ATP12	protein complex assembly	unfolded protein binding	mitochondrial matrix
YBR133C::CHR2_3	1.256	HSL7	regulation of progression through cell cycle*	protein-arginine N-methyltransferase activity	bud neck
YGL084C::CHR7_1	1.254	GUP1	telomere maintenance*	O-acyltransferase activity	endoplasmic reticulum*
YDL068W::CHR4_1	1.252	YDL068W
YPL002C::CHR16_3	1.248	SNF8	telomere maintenance*	protein binding	ESCRT II complex
YLR358C::CHR00_11	1.247	YLR358C
YDR138W::CHR4_4	1.243	HPR1	telomere maintenance*	nucleic acid binding	Cdc73/Paf1 complex*
YDR518W::CHR4_8	1.243	EUG1	protein folding	protein disulfide isomerase activity	endoplasmic reticulum
YNR045W::CHR14_4	1.239	PET494	protein biosynthesis	translation regulator activity	mitochondrial inner membrane
YLR425W::CHR00_4	1.232	TUS1	cell wall organization and biogenesis*	Rho guanyl-nucleotide exchange factor activity	cellular component unknown
YBR231C::CHR2_4	1.23	SWC5	chromatin remodeling	molecular function unknown	nucleus*
YOL001W::CHR15_5	1.223	PHO80	telomere maintenance*	cyclin-dependent protein kinase regulator activity	cyclin-dependent protein kinase holoenzyme complex
YDR230W::CHR4_5	1.222	YDR230W
YDR329C::CHR4_6	1.221	PEX3	peroxisome organization and biogenesis*	protein binding	peroxisomal membrane
YCR065W::CHR00_1	1.217	HCM1	telomere maintenance*	specific RNA polymerase II transcription factor activity	nucleus
YMR078C::CHR00_6	1.216	CTF18	mitotic sister chromatid cohesion	molecular function unknown	mitochondrion*
YFL033C::CHR00_17A/CHR00_18	1.215	RIM15	protein amino acid phosphorylation*	protein kinase activity	cytoplasm*
YER077C::CHR00_8	1.215	YER077C	biological process unknown	molecular function unknown	mitochondrion
YKR019C::CHR00_14	1.214	IRS4	cell wall organization and biogenesis*	molecular function unknown	mitochondrion
YIL034C::CHR9_1	1.214	CAP2	filamentous growth*	actin filament binding	actin cortical patch*
YPR191W::CHR16_5	1.21	QCR2	aerobic respiration*	ubiquinol-cytochrome-c reductase activity	mitochondrion*
YDR241W::CHR4_5	1.204	BUD26
YDR264C::CHR4_6	1.201	AKR1	endocytosis*	protein-cysteine S-palmitoleyltransferase activity	membrane
YEL042W::CHR5_2	1.201	GDA1	protein amino acid glycosylation	guanosine-diphosphatase activity*	Golgi apparatus
YMR077C::CHR00_6	1.2	VPS20	late endosome to vacuole transport*	protein binding	cytoplasm*
YCR061W::CHR00_1	1.198	YCR061W	regulation of cell size	molecular function unknown	cytoplasm
YIL041W::CHR9_1	1.195	GVP36	biological process unknown	molecular function unknown	cytoplasm*
YER061C::CHR5_3	1.185	CEM1	fatty acid biosynthesis	fatty-acid synthase activity	mitochondrion
YDR500C::CHR4_8	1.184	RPL37B	translation	structural constituent of ribosome	cytosolic large ribosomal subunit (sensu Eukaryota)
YJL155C::CHR10_1	1.184	FBP26	glucose metabolism	fructose-2,6-bisphosphate 2-phosphatase activity*	cytosol
YNL237W::CHR14_2	1.181	YTP1	biological process unknown	molecular function unknown	membrane
YPL214C::CHR16_1	1.179	THI6	thiamin biosynthesis	hydroxyethylthiazole kinase activity*	cytoplasm
YGL058W::CHR7_1	1.173	RAD6	telomere maintenance*	ubiquitin conjugating enzyme activity	cytoplasm*
YJR063W::CHR00_13	1.173	RPA12	transcription from RNA polymerase I promoter	DNA-directed RNA polymerase activity	DNA-directed RNA polymerase I complex
YLR190W::CHR12_3	1.169	MMR1	mitochondrion inheritance	molecular function unknown	mitochondrion*
YGR282C::CHR00_3	1.155	BGL2	cell wall organization and biogenesis	glucan 1,3-beta-glucosidase activity	cell wall (sensu Fungi)
YPR133W-A::CHR00_18	1.153	TOM5	protein import into mitochondrial matrix	protein transporter activity	mitochondrial outer membrane*
YDR463W::CHR4_8	1.151	STP1	positive regulation of transcription from RNA polymerase II promoter*	transcription factor activity*	nucleus
YDR334W::CHR4_6	1.15	SWR1	chromatin remodeling	helicase activity	nucleus*
YLR293C::CHR12_4	1.148	GSP1	rRNA processing*	GTPase activity	cytoplasm*
YGR104C::CHR7_4	1.144	SRB5	telomere maintenance*	RNA polymerase II transcription mediator activity	mediator complex
YDR512C::CHR00_17A	1.141	EMI1	sporulation (sensu Fungi)	molecular function unknown	cellular component unknown
YPL132W::CHR00_8	1.13	COX11	aerobic respiration*	copper ion binding	mitochondrial inner membrane*
YBR095C::CHR2_3	1.125	RXT2	invasive growth (sensu Saccharomyces)*	molecular function unknown	nucleus*
YGL066W::CHR7_1	1.124	SGF73	histone acetylation*	structural molecule activity*	SAGA complex*
YNL039W::CHR14_4	1.121	BDP1	transcription initiation from RNA polymerase III promoter	RNA polymerase III transcription factor activity	transcription factor TFIIIB complex
YHR026W::CHR00_10	1.121	PPA1	vacuolar acidification	hydrogen-transporting ATPase activity, rotational mechanism	integral to membrane*
YDR392W::CHR4_7	1.119	SPT3	sporulation (sensu Fungi)*	transcription cofactor activity	SAGA complex*
YML013W::CHR13_2	1.115	SEL1	protein secretion*	molecular function unknown	endoplasmic reticulum*
YAL056W::CHR1_1	1.115	GPB2	telomere maintenance*	signal transducer activity	cytoplasm*
YJL141C::CHR00_14	1.113	YAK1	protein amino acid phosphorylation	protein kinase activity	cytoplasm*
YNL051W::CHR00_16B	1.109	COG5	intra-Golgi vesicle-mediated transport	molecular function unknown	Golgi transport complex
YOR085W::CHR15_1	1.109	OST3	protein complex assembly*	dolichyl-diphosphooligosaccharide-protein glycotransferase activity	integral to membrane*
YOR221C::CHR15_3	1.107	MCT1	aerobic respiration*	[acyl-carrier protein] S-malonyltransferase activity	mitochondrion
YDR254W::CHR4_6	1.107	CHL4	chromosome segregation	DNA binding	outer kinetochore of condensed nuclear chromosome
YOL012C::CHR15_5	1.106	HTZ1	regulation of transcription from RNA polymerase II promoter*	chromatin binding	nuclear chromatin*
YLR052W::CHR00_8	1.105	IES3	chromatin remodeling	molecular function unknown	nucleus*
YJR121W::CHR00_12	1.105	ATP2	ATP synthesis coupled proton transport*	hydrogen-transporting ATP synthase activity, rotational mechanism	soluble fraction*
YDL089W::CHR4_1	1.104	YDL089W	biological process unknown	molecular function unknown	cellular component unknown
YJL003W::CHR00_13	1.102	COX16	aerobic respiration*	molecular function unknown	mitochondrial inner membrane
YOR150W::CHR15_2	1.097	MRPL23	translation*	structural constituent of ribosome	mitochondrial large ribosomal subunit
YMR188C::CHR13_4	1.091	MRPS17	translation*	structural constituent of ribosome	mitochondrial small ribosomal subunit
YML041C::CHR00_11	1.086	VPS71	protein targeting to vacuole*	molecular function unknown	nucleus*
YOR330C::CHR15_4	1.083	MIP1	DNA-dependent DNA replication*	gamma DNA-directed DNA polymerase activity	mitochondrion
YHR059W::CHR00_10	1.078	FYV4	biological process unknown*	molecular function unknown	mitochondrion
YIL033C::CHR00_17B	1.076	BCY1	response to stress*	cAMP-dependent protein kinase inhibitor activity	cytoplasm*
YMR038C::CHR13_2	1.075	CCS1	intracellular copper ion transport	superoxide dismutase copper chaperone activity	cytosol*
YGR150C::CHR7_5	1.075	YGR150C	biological process unknown	molecular function unknown	mitochondrion
YML090W::CHR00_9	1.072	YML090W
YMR138W::CHR00_11	1.067	CIN4	microtubule-based process	GTP binding	cytoplasm
YDR047W::CHR4_3	1.067	HEM12	heme biosynthesis	uroporphyrinogen decarboxylase activity	cytoplasm*
YDR265W::CHR4_6	1.058	PEX10	peroxisome organization and biogenesis	protein binding	peroxisomal membrane
YHR060W::CHR8_2	1.055	VMA22	protein complex assembly*	unfolded protein binding	endoplasmic reticulum membrane
YDR017C::CHR4_3	1.054	KCS1	response to stress*	inositol or phosphatidylinositol kinase activity	cytoplasm
YOR209C::CHR15_3	1.053	NPT1	chromatin silencing at telomere*	nicotinate phosphoribosyltransferase activity	nucleus
YJR034W::CHR00_13	1.053	PET191	cytochrome c oxidase complex assembly	molecular function unknown	mitochondrial inner membrane
YGR063C::CHR00_14	1.052	SPT4	chromosome segregation*	RNA polymerase II transcription elongation factor activity	nucleus*
YGR257C::CHR00_17A	1.049	MTM1	transport*	transporter activity*	mitochondrion*
YHR155W::CHR8_3	1.048	YSP1	biological process unknown	molecular function unknown	mitochondrion
YER058W::CHR5_3	1.046	PET117	cytochrome c oxidase complex assembly	molecular function unknown	mitochondrial inner membrane
YJR144W::CHR00_12	1.045	MGM101	DNA repair*	DNA binding	mitochondrial nucleoid*
YAL016W::CHR00_12	1.045	TPD3	protein biosynthesis*	protein phosphatase type 2A activity	cytoplasm*
YJL140W::CHR00_14	1.04	RPB4	telomere maintenance*	DNA-directed RNA polymerase activity	cytoplasm*
YCR002C::CHR3_1	1.04	CDC10	cell wall organization and biogenesis*	GTPase activity*	septin ring (sensu Saccharomyces)
YGR056W::CHR7_4	1.038	RSC1	chromatin remodeling*	molecular function unknown	RSC complex
YMR202W::CHR13_4	1.038	ERG2	telomere maintenance*	C-8 sterol isomerase activity	endoplasmic reticulum
YDL074C::CHR4_1	1.034	BRE1	telomere maintenance*	ubiquitin-protein ligase activity	nucleus
YOR001W::CHR15_1	1.03	RRP6	35S primary transcript processing*	3'-5'-exoribonuclease activity	nuclear exosome (RNase complex)
YOL051W::CHR15_5	1.028	GAL11	telomere maintenance*	RNA polymerase II transcription mediator activity	mediator complex
YDR369C::CHR4_7	1.028	XRS2	telomere maintenance*	protein binding*	nucleus*
YPL148C::CHR00_11	1.025	PPT2	protein-cofactor linkage	phosphopantetheinyltransferase activity	mitochondrion
YKL055C::CHR11_1	1.024	OAR1	aerobic respiration*	3-oxoacyl-[acyl-carrier protein] reductase activity	mitochondrion
YJL023C::CHR00_13	1.014	PET130	biological process unknown	molecular function unknown	mitochondrion
YIL026C::CHR9_1	1.008	IRR1	mitotic sister chromatid cohesion*	protein binding	nucleus*
YIL052C::CHR9_1	1.008	RPL34B	telomere maintenance*	structural constituent of ribosome	cytosolic large ribosomal subunit (sensu Eukaryota)
YDL069C::CHR4_1	1.008	CBS1	translation	translation factor activity, nucleic acid binding	mitochondrial inner membrane*
YDR237W::CHR4_5	1.006	MRPL7	translation	structural constituent of ribosome	mitochondrial large ribosomal subunit
YIL017C::CHR9_1	1.004	VID28	negative regulation of gluconeogenesis	molecular function unknown	cytoplasm*

## Sheet: 12_27_11_15_06_18_nQuantile_nq
	E. Edouarzin, C. Horn, A. Paudyal, C. Zheng, J. Lu, Z. Tong, G. Giaever, C. Nislow, R. Veerapandian, D. H. Hua, and G. Vediyappan*. Broad-Spectrum Antifungal Activities and Mechanism of Drimane Sesquiterpenoids. Drimenol (1) (yellow highlighted) and albicanol (2) at different concentrations were used to determine the genome-wide fitness profiling of S. cerevisiae mutant libraries.
probeid	21_12_2011_T11C4_EP6_2.5	21_12_2011_T11C5_EP9_1.25	21_12_2011_T11C6_EP9_1.875	log2(REF)	(2) (Albicanol) EP6_0.05mg/ml	(1) (Drimenol) EP9_0.025mg/ml	(1) ( Drimenol) EP9_0.0375mg/ml	gene	essential_gene	feature_type	GO_process	GO_function	GO_component	notes	Cross_Del_Count	Cross_Dels
YBR171W::CHR2_3	1.023	4.589	4.321	10.889	1.023	4.589	4.321	SEC66	no	ORF::Verified	filamentous growth*	protein transporter activity	endoplasmic reticulum membrane*	NA	0
YHR060W::CHR8_2	0.966	3.352	1.055	10.118	0.966	3.352	1.055	VMA22	no	ORF::Verified	protein complex assembly*	unfolded protein binding	endoplasmic reticulum membrane	NA	0
YBR289W::CHR00_16A	1.526	3.234	0.549	9.856	1.526	3.234	0.549	SNF5	no	ORF::Verified	chromatin remodeling*	general RNA polymerase II transcription factor activity	SWI/SNF complex*	NA	0
YMR309C::CHR13_5	1.091	2.992	0.354	9.9	1.091	2.992	0.354	NIP1	yes	ORF::Verified	translational initiation	translation initiation factor activity	cytoplasm*	NA	0
YKL119C::CHR11_2	0.375	2.91	2.797	9.622	0.375	2.91	2.797	VPH2	no	ORF::Verified	protein complex assembly*	molecular function unknown	endoplasmic reticulum membrane	NA	1	YKL118W Dubious antisense 92 nt 1-92 of 312 bases
YPL254W::CHR16_1	0.367	2.878	1.283	9.469	0.367	2.878	1.283	HFI1	no	ORF::Verified	telomere maintenance*	transcription coactivator activity*	SAGA complex*	NA	0
YLR261C::CHR12_4	0.275	2.62	4.804	11.663	0.275	2.62	4.804	VPS63	no	ORF::Dubious				NA	1	YLR262C Verified samesense 320 nt 329-648 of 648 bases
YNL315C::CHR00_18	-0.038	2.584	2.563	8.972	-0.038	2.584	2.563	ATP11	no	ORF::Verified	protein complex assembly	unfolded protein binding	mitochondrial matrix	NA	0
YNL297C::CHR14_1	3.97	2.502	1.639	10.774	3.97	2.502	1.639	MON2	no	ORF::Verified	endocytosis*	guanyl-nucleotide exchange factor activity	cytosol*	NA	1	YNL296W Dubious antisense 311 nt 1-311 of 315 bases
YBL022C::CHR2_1	0.665	2.341	1.46	11.344	0.665	2.341	1.46	PIM1	no	ORF::Verified	proteolysis*	ATP-dependent peptidase activity	mitochondrial matrix	NA	0
YHR183W::CHR8_3	0.698	2.319	1.526	9.747	0.698	2.319	1.526	GND1	no	ORF::Verified	response to oxidative stress*	phosphogluconate dehydrogenase (decarboxylating) activity	cytoplasm*	NA	1	YHR182C-A Dubious antisense 453 nt 1-453 of 474 bases
YMR228W::CHR13_4	-0.037	2.26	2.229	8.772	-0.037	2.26	2.229	MTF1	no	ORF::Verified	transcription from mitochondrial promoter	S-adenosylmethionine-dependent methyltransferase activity*	mitochondrial matrix	NA	0
YNL041C::CHR14_4	0.627	2.212	1.604	10.577	0.627	2.212	1.604	COG6	no	ORF::Verified	intra-Golgi vesicle-mediated transport	molecular function unknown	Golgi transport complex	NA	0
YOL072W::CHR15_5	2.731	2.133	3.943	10.567	2.731	2.133	3.943	THP1	no	ORF::Verified	bud site selection*	protein binding	nuclear pore*	NA	0
YML071C::CHR00_9	0.595	2.126	1.441	10.259	0.595	2.126	1.441	COG8	no	ORF::Verified	intra-Golgi vesicle-mediated transport	molecular function unknown	Golgi transport complex	NA	0
YDR359C::CHR4_7	0.361	2.007	4.035	10.78	0.361	2.007	4.035	VID21	no	ORF::Verified	chromatin modification	molecular function unknown	histone acetyltransferase complex*	NA	1	YDR360W Dubious antisense 287 nt 1-287 of 387 bases
YDR375C::CHR4_7	0.84	1.968	2.587	9.141	0.84	1.968	2.587	BCS1	no	ORF::Verified	aerobic respiration*	ATPase activity	mitochondrial inner membrane	NA	0
YOL086C::CHR00_6	2.197	1.965	2.058	8.574	2.197	1.965	2.058	ADH1	no	ORF::Verified	fermentation	alcohol dehydrogenase activity	cytosol	NA	0
YIL134W::CHR9_2	0.51	1.91	1.66	8.606	0.51	1.91	1.66	FLX1	no	ORF::Verified	FAD transport	FAD transporter activity	mitochondrion	NA	0
YJR007W::CHR00_13	-0.116	1.871	-0.037	8.488	-0.116	1.871	-0.037	SUI2	yes	ORF::Verified	translational initiation	translation initiation factor activity	cytoplasm*	NA	0
YDR138W::CHR4_4	0.36	1.813	1.243	10.302	0.36	1.813	1.243	HPR1	no	ORF::Verified	telomere maintenance*	nucleic acid binding	Cdc73/Paf1 complex*	NA	0
YNR023W::CHR14_4	1.833	1.812	1.591	8.736	1.833	1.812	1.591	SNF12	no	ORF::Verified	chromatin remodeling	general RNA polymerase II transcription factor activity	SWI/SNF complex*	NA	0
YGL244W::CHR7_3	1.99	1.772	2.876	8.988	1.99	1.772	2.876	RTF1	no	ORF::Verified	telomere maintenance*	RNA polymerase II transcription elongation factor activity	nucleus*	NA	0
YPR134W::CHR16_5	0.121	1.728	1.752	8.62	0.121	1.728	1.752	MSS18	no	ORF::Verified	Group I intron splicing	molecular function unknown	mitochondrion	NA	0
YBR081C::CHR2_3	1.564	1.628	1.492	7.907	1.564	1.628	1.492	SPT7	no	ORF::Verified	protein complex assembly*	structural molecule activity	mitochondrion*	NA	0
YDL152W::CHR4_2	0.765	1.626	0.844	9.956	0.765	1.626	0.844	YDL152W	yes	ORF::Dubious				NA	1	YDL153C Verified antisense 197 nt 1-197 of 1833 bases
YEL045C::CHR5_2	1.624	1.624	0.905	8.958	1.624	1.624	0.905	YEL045C	no	ORF::Dubious				NA	0
YGR160W::CHR7_5	1.145	1.61	0.223	10.174	1.145	1.61	0.223	YGR160W	no	ORF::Dubious				NA	1	YGR159C Verified antisense 584 nt 1-584 of 1245 bases
YJR073C::CHR10_4	0.786	1.587	2.142	11.52	0.786	1.587	2.142	OPI3	no	ORF::Verified	phosphatidylcholine biosynthesis	phosphatidyl-N-methylethanolamine N-methyltransferase activity	mitochondrion*	NA	0
YLR337C::CHR12_5	1.041	1.566	3.809	10.801	1.041	1.566	3.809	VRP1	no	ORF::Verified	endocytosis*	actin binding	actin cortical patch	NA	1	YLR338W Dubious antisense 761 nt 1-761 of 858 bases
YDR293C::CHR4_6	-0.059	1.56	3.7	10.01	-0.059	1.56	3.7	SSD1	no	ORF::Verified	cell wall organization and biogenesis	RNA binding	cytoplasm	NA	0
YMR031W-A::CHR13_2	0.317	1.537	0.981	11.088	0.317	1.537	0.981	YMR031W-A	no	ORF::Dubious				NA	1	YMR031C Uncharacterized antisense 35 nt 1-35 of 2532 bases
YOR290C::CHR15_4	1.086	1.507	3.759	11.066	1.086	1.507	3.759	SNF2	no	ORF::Verified	chromatin remodeling*	general RNA polymerase II transcription factor activity*	SWI/SNF complex*	NA	0
YDL075W::CHR4_1	-0.151	1.495	0.237	9.989	-0.151	1.495	0.237	RPL31A	no	ORF::Verified	translation	structural constituent of ribosome	cytosolic large ribosomal subunit (sensu Eukaryota)	NA	0
YOR358W::CHR15_4	1.539	1.432	-0.205	10.961	1.539	1.432	-0.205	HAP5	no	ORF::Verified	transcription*	DNA binding*	nucleus*	NA	0
YPR123C::CHR16_5	0.449	1.428	0.232	10.736	0.449	1.428	0.232	YPR123C	no	ORF::Dubious				NA	1	YPR124W Verified antisense 368 nt 1-368 of 1221 bases
YGR064W::CHR7_4	1.132	1.413	1.625	11.904	1.132	1.413	1.625	YGR064W	no	ORF::Dubious				NA	1	YGR063C Verified antisense 204 nt 1-204 of 309 bases
YNL107W::CHR00_16B	0.278	1.398	2.366	11.389	0.278	1.398	2.366	YAF9	no	ORF::Verified	chromatin remodeling*	molecular function unknown	cytoplasm*	NA	0
YHR010W::CHR8_1	-0.154	1.38	1.326	11.493	-0.154	1.38	1.326	RPL27A	no	ORF::Verified	translation	structural constituent of ribosome	cytosolic large ribosomal subunit (sensu Eukaryota)	NA	0
YNR008W::CHR14_4	1.658	1.376	1.972	12.234	1.658	1.376	1.972	LRO1	no	ORF::Verified	triacylglycerol biosynthesis*	phospholipid:diacylglycerol acyltransferase activity	endoplasmic reticulum	NA	0
YER058W::CHR5_3	0.713	1.355	1.046	10.874	0.713	1.355	1.046	PET117	no	ORF::Verified	cytochrome c oxidase complex assembly	molecular function unknown	mitochondrial inner membrane	NA	0
YGR255C::CHR00_17A	1.369	1.292	-0.159	8.025	1.369	1.292	-0.159	COQ6	no	ORF::Verified	ubiquinone metabolism	ubiquinone biosynthesis monooxygenase activity	mitochondrion*	NA	0
YHR062C::CHR8_2	2.213	1.288	2.882	9.711	2.213	1.288	2.882	RPP1	yes	ORF::Verified	rRNA processing*	ribonuclease P activity*	ribonuclease MRP complex*	NA	0
YIR033W::CHR00_3	0.001	1.27	-0.1	10.966	0.001	1.27	-0.1	MGA2	no	ORF::Verified	positive regulation of transcription from RNA polymerase II promoter*	transcriptional activator activity	endoplasmic reticulum membrane	NA	0
YKL181W::CHR11_2	1.134	1.256	0.911	10.434	1.134	1.256	0.911	PRS1	no	ORF::Verified	histidine biosynthesis*	ribose phosphate diphosphokinase activity	cytoplasm	NA	0
YBR036C::CHR2_2	0.879	1.255	1.368	11.624	0.879	1.255	1.368	CSG2	no	ORF::Verified	calcium ion homeostasis*	enzyme regulator activity	integral to endoplasmic reticulum membrane	NA	0
YNL133C::CHR14_3	0.731	1.251	2.17	9.896	0.731	1.251	2.17	FYV6	no	ORF::Verified	telomere maintenance*	molecular function unknown	nucleus	NA	0
YLR048W::CHR12_2	0.066	1.245	0.198	10.713	0.066	1.245	0.198	RPS0B	no	ORF::Verified	translation*	structural constituent of ribosome	cytosolic small ribosomal subunit (sensu Eukaryota)	NA	0
YGR065C::CHR7_4	0.44	1.223	-0.802	9.352	0.44	1.223	-0.802	VHT1	yes	ORF::Verified	biotin transport	biotin transporter activity	plasma membrane	NA	0
YPL267W::CHR16_1	0.102	1.218	-0.021	11.55	0.102	1.218	-0.021	ACM1	no	ORF::Uncharacterized	biological process unknown	molecular function unknown	cellular component unknown	NA	0
YOL081W::CHR15_5	0.499	1.213	5.841	11.908	0.499	1.213	5.841	IRA2	no	ORF::Verified	Ras protein signal transduction	Ras GTPase activator activity	cytoplasm*	NA	0
YGL058W::CHR7_1	1.319	1.213	1.173	7.704	1.319	1.213	1.173	RAD6	no	ORF::Verified	telomere maintenance*	ubiquitin conjugating enzyme activity	cytoplasm*	NA	0
YLR242C::CHR12_4	1.471	1.203	2.344	9.965	1.471	1.203	2.344	ARV1	no	ORF::Verified	telomere maintenance*	molecular function unknown	endoplasmic reticulum*	NA	0
YLR039C::CHR00_8	0.028	1.185	1.523	11.586	0.028	1.185	1.523	RIC1	no	ORF::Verified	intracellular protein transport*	guanyl-nucleotide exchange factor activity	nucleus*	NA	0
YKL134C::CHR11_2	0.695	1.184	3.792	11.299	0.695	1.184	3.792	2011-10-01	no	ORF::Verified	iron ion homeostasis*	metallopeptidase activity*	mitochondrion	NA	0
YLR226W::CHR12_3	1.164	1.182	3.316	10.016	1.164	1.182	3.316	BUR2	no	ORF::Verified	mitotic sister chromatid segregation*	cyclin-dependent protein kinase regulator activity	nucleus	NA	0
YDL169C::CHR4_2	0.438	1.175	0.157	11.303	0.438	1.175	0.157	UGX2	no	ORF::Verified	biological process unknown	molecular function unknown	cellular component unknown	NA	0
YGL223C::CHR7_3	1.174	1.171	-0.23	9.391	1.174	1.171	-0.23	COG1	no	ORF::Verified	intra-Golgi vesicle-mediated transport*	molecular function unknown	Golgi transport complex	NA	0
YML112W::CHR00_9	0.738	1.169	0.74	10.825	0.738	1.169	0.74	CTK3	no	ORF::Verified	protein amino acid phosphorylation*	cyclin-dependent protein kinase activity	nucleus	NA	0
YMR089C::CHR00_6	0.99	1.168	0.833	7.838	0.99	1.168	0.833	YTA12	no	ORF::Verified	translation*	ATPase activity*	cytoplasm*	NA	0
YMR123W::CHR00_9	0.484	1.165	2.144	10.349	0.484	1.165	2.144	PKR1	no	ORF::Verified	biological process unknown	molecular function unknown	endoplasmic reticulum	NA	0
YGR056W::CHR7_4	-0.252	1.163	1.038	10.519	-0.252	1.163	1.038	RSC1	no	ORF::Verified	chromatin remodeling*	molecular function unknown	RSC complex	NA	0
YMR307W::CHR13_5	0.032	1.148	5.035	11.65	0.032	1.148	5.035	GAS1	no	ORF::Verified	cell wall organization and biogenesis*	1,3-beta-glucanosyltransferase activity	mitochondrion*	NA	1	YMR307C-A Dubious antisense 195 nt 1-195 of 195 bases
YGL035C::CHR7_1	-0.243	1.144	0.115	11.491	-0.243	1.144	0.115	MIG1	no	ORF::Verified	regulation of transcription from RNA polymerase II promoter*	specific RNA polymerase II transcription factor activity	cytoplasm*	NA	0
YDL100C::CHR4_2	0.909	1.137	3.018	10.339	0.909	1.137	3.018	GET3	no	ORF::Verified	retrograde vesicle-mediated transport, Golgi to ER*	ATPase activity	endoplasmic reticulum*	NA	0
YDR484W::CHR4_8	0.908	1.133	3.509	11.544	0.908	1.133	3.509	VPS52	no	ORF::Verified	Golgi to vacuole transport*	protein binding	Golgi apparatus*	NA	0
YHR167W::CHR8_3	0.233	1.129	-0.358	10.036	0.233	1.129	-0.358	THP2	no	ORF::Verified	telomere maintenance*	nucleic acid binding	THO complex	NA	0
YGR157W::CHR7_5	0.463	1.117	0.201	11.929	0.463	1.117	0.201	CHO2	no	ORF::Verified	telomere maintenance*	phosphatidylethanolamine N-methyltransferase activity	endoplasmic reticulum	NA	0
YNL139C::CHR14_3	2.96	1.089	2.927	9.771	2.96	1.089	2.927	RLR1	no	ORF::Verified	mRNA export from nucleus*	DNA binding*	nucleus*	NA	1	YNL140C Dubious samesense 563 nt 1-563 of 570 bases
YBR061C::CHR2_2	0.202	1.073	0.003	11.727	0.202	1.073	0.003	TRM7	no	ORF::Verified	protein biosynthesis*	tRNA methyltransferase activity	cytoplasm	NA	0
YIL033C::CHR00_17B	1.073	1.063	1.076	7.989	1.073	1.063	1.076	BCY1	no	ORF::Verified	response to stress*	cAMP-dependent protein kinase inhibitor activity	cytoplasm*	NA	0
YJL140W::CHR00_14	1.258	1.063	1.04	8.42	1.258	1.063	1.04	RPB4	no	ORF::Verified	telomere maintenance*	DNA-directed RNA polymerase activity	cytoplasm*	NA	0
YER044C::CHR5_3	0.503	1.052	1.334	10.98	0.503	1.052	1.334	ERG28	no	ORF::Verified	ergosterol biosynthesis	protein binding, bridging	endoplasmic reticulum membrane	NA	0
YDR007W::CHR00_16B	0.313	1.039	0.062	11.609	0.313	1.039	0.062	TRP1	no	ORF::Verified	tryptophan biosynthesis*	phosphoribosylanthranilate isomerase activity	cytoplasm	NA	1	YDR008C Dubious antisense 265 nt 87-351 of 351 bases
YKL002W::CHR11_1	0.636	1.033	1.28	12.118	0.636	1.033	1.28	DID4	no	ORF::Verified	protein retention in Golgi*	protein binding	cytoplasm*	NA	0
YML013C-A::CHR13_2	0.484	1.032	2.675	11.212	0.484	1.032	2.675	YML012C-A	no	ORF::Dubious				NA	NA
YDR237W::CHR4_5	0.625	1.03	1.006	9.823	0.625	1.03	1.006	MRPL7	no	ORF::Verified	translation	structural constituent of ribosome	mitochondrial large ribosomal subunit	NA	0
YDR127W::CHR4_4	0.317	1.023	0.609	9.092	0.317	1.023	0.609	ARO1	no	ORF::Verified	aromatic amino acid family biosynthesis	3-dehydroquinate dehydratase activity*	cytoplasm	NA	0
YML122C::CHR00_9	0.943	1.003	0.744	11.287	0.943	1.003	0.744	YML122C	no	ORF::Dubious				NA	0
YNL142W::CHR00_17B	0.386	0.996	-0.04	11.144	0.386	0.996	-0.04	MEP2	no	ORF::Verified	pseudohyphal growth*	ammonium transporter activity	plasma membrane	NA	0
YDR176W::CHR4_5	0.226	0.995	1.529	10.727	0.226	0.995	1.529	NGG1	no	ORF::Verified	histone acetylation*	transcription cofactor activity	SAGA complex*	NA	0
YJL062W::CHR10_2	0.491	0.987	5.12	12.187	0.491	0.987	5.12	LAS21	no	ORF::Verified	GPI anchor biosynthesis	transferase activity	integral to plasma membrane*	NA	0
YBL083C::CHR2_1	0.22	0.984	0.889	11.575	0.22	0.984	0.889	YBL083C	no	ORF::Dubious				NA	1	YBL082C Verified samesense 388 nt 990-1377 of 1377 bases
YJL004C::CHR00_13	-0.532	0.974	0.242	11.004	-0.532	0.974	0.242	SYS1	no	ORF::Verified	Golgi to endosome transport*	molecular function unknown	integral to Golgi membrane*	NA	0
YPR036W::CHR16_4	1.226	0.973	2.11	9.367	1.226	0.973	2.11	VMA13	no	ORF::Verified	vacuolar acidification	hydrogen-transporting ATPase activity, rotational mechanism	vacuolar membrane (sensu Fungi)*	NA	0
YNL016W::CHR14_4	-0.021	0.961	0.09	10.647	-0.021	0.961	0.09	PUB1	no	ORF::Verified	mRNA catabolism, nonsense-mediated decay*	mRNA binding*	cytoplasm*	NA	0
YGR063C::CHR00_14	0.681	0.958	1.052	11.395	0.681	0.958	1.052	SPT4	no	ORF::Verified	chromosome segregation*	RNA polymerase II transcription elongation factor activity	nucleus*	NA	1	YGR064W Dubious antisense 204 nt 1-204 of 369 bases
YKR013W::CHR11_3	0.222	0.947	-0.127	11.874	0.222	0.947	-0.127	PRY2	no	ORF::Verified	biological process unknown	molecular function unknown	vacuole (sensu Fungi)*	NA	1	YKR012C Dubious antisense 158 nt 1-158 of 378 bases
YOR224C::CHR15_3	1.617	0.934	1.431	9.983	1.617	0.934	1.431	RPB8	yes	ORF::Verified	transcription from RNA polymerase II promoter*	DNA-directed RNA polymerase activity	DNA-directed RNA polymerase III complex*	NA	0
YBR119W::CHR2_3	-0.193	0.931	0.183	10.056	-0.193	0.931	0.183	MUD1	no	ORF::Verified	nuclear mRNA splicing, via spliceosome	RNA binding	snRNP U1	NA	0
YNL140C::CHR00_17B	0.319	0.926	0.041	10.926	0.319	0.926	0.041	YNL140C	no	ORF::Dubious				NA	1	YNL139C Verified samesense 563 nt 4232-4794 of 4794 bases
YAL010C::CHR1_1	0.159	0.923	0.888	10.943	0.159	0.923	0.888	MDM10	no	ORF::Verified	telomere maintenance*	molecular function unknown	mitochondrial outer membrane*	NA	0
YNL257C::CHR14_1	0.407	0.917	1.853	11.105	0.407	0.917	1.853	SIP3	no	ORF::Verified	transcription initiation from RNA polymerase II promoter	transcription cofactor activity	nucleus	NA	0
YLR056W::CHR12_2	0.749	0.914	1.44	11.559	0.749	0.914	1.44	ERG3	no	ORF::Verified	endocytosis*	C-5 sterol desaturase activity	endoplasmic reticulum	NA	0
YML013W::CHR13_2	0.17	0.909	1.115	11.632	0.17	0.909	1.115	SEL1	no	ORF::Verified	protein secretion*	molecular function unknown	endoplasmic reticulum*	NA	1	YML012C-A Dubious antisense 367 nt 12-378 of 378 bases
YFR006W::CHR6_1	0.062	0.909	-0.005	11.797	0.062	0.909	-0.005	YFR006W	no	ORF::Uncharacterized	biological process unknown	X-Pro aminopeptidase activity	cytoplasm	NA	0
YPR099C::CHR16_4	0.804	0.906	-0.386	9.082	0.804	0.906	-0.386	YPR099C	no	ORF::Dubious				NA	1	YPR100W Verified antisense 323 nt 1-323 of 423 bases
YPL234C::CHR16_1	0.371	0.903	3.815	10.379	0.371	0.903	3.815	TFP3	no	ORF::Verified	vacuolar acidification	hydrogen-transporting ATPase activity, rotational mechanism	integral to membrane*	NA	0
YDR136C::CHR4_4	1.236	0.902	3.441	12.052	1.236	0.902	3.441	VPS61	no	ORF::Dubious				NA	1	YDR137W Verified antisense 25 nt 1-25 of 1992 bases
YPL197C::CHR16_1	0.237	0.895	-0.051	11.911	0.237	0.895	-0.051	YPL197C	no	ORF::Dubious				NA	1	YPL198W Verified antisense 360 nt 1192-1551 of 1551 bases
YLR320W::CHR12_4	0.638	0.894	3.018	9.759	0.638	0.894	3.018	MMS22	no	ORF::Verified	double-strand break repair	molecular function unknown	nucleus	NA	0
YGR036C::CHR7_4	1.093	0.893	3.012	9.436	1.093	0.893	3.012	CAX4	no	ORF::Verified	telomere maintenance*	pyrophosphatase activity	integral to endoplasmic reticulum membrane	NA	0
YDL106C::CHR4_2	0.473	0.893	1.749	10.688	0.473	0.893	1.749	PHO2	no	ORF::Verified	transcription*	transcription factor activity	nucleus	NA	0
YGL221C::CHR7_3	0.184	0.892	0.248	11.585	0.184	0.892	0.248	NIF3	no	ORF::Verified	biological process unknown	molecular function unknown	cytoplasm*	NA	0
YDL115C::CHR4_2	0.575	0.886	4.495	11.328	0.575	0.886	4.495	IWR1	no	ORF::Uncharacterized	meiosis*	molecular function unknown	cytoplasm*	NA	0
YCR087W::CHR00_1	0.242	0.882	0.754	11.945	0.242	0.882	0.754	YCR087W	no	ORF::Dubious				NA	1	YCR087C-A Uncharacterized antisense 462 nt 1-462 of 462 bases
YPL045W::CHR16_3	1.067	0.882	-0.1	8.372	1.067	0.882	-0.1	VPS16	no	ORF::Verified	protein targeting to vacuole*	molecular function unknown	vacuolar membrane (sensu Fungi)*	NA	0
YGL208W::CHR7_3	0.508	0.866	0.029	11.385	0.508	0.866	0.029	SIP2	no	ORF::Verified	protein amino acid phosphorylation*	AMP-activated protein kinase activity	cytoplasm*	NA	0
YCL016C::CHR3_1	0.197	0.862	1.802	11.543	0.197	0.862	1.802	DCC1	no	ORF::Verified	telomere maintenance*	molecular function unknown	DNA replication factor C complex	NA	0
YMR179W::CHR13_4	-0.299	0.855	0.535	11.009	-0.299	0.855	0.535	SPT21	no	ORF::Verified	telomere maintenance*	molecular function unknown	nucleus	NA	0
YIL027C::CHR9_1	0.311	0.854	-0.108	11.309	0.311	0.854	-0.108	KRE27	no	ORF::Verified	biological process unknown	molecular function unknown	endoplasmic reticulum	NA	0
YGL168W::CHR7_2	0.34	0.849	1.704	11.121	0.34	0.849	1.704	HUR1	no	ORF::Uncharacterized	telomere maintenance*	molecular function unknown	nucleus	NA	1	YGL167C Verified antisense 181 nt 2673-2853 of 2853 bases
YLR195C::CHR12_3	0.263	0.849	-0.01	11.651	0.263	0.849	-0.01	NMT1	yes	ORF::Verified	N-terminal peptidyl-glycine N-myristoylation	glycylpeptide N-tetradecanoyltransferase activity	cytosol	NA	0
YKL041W::CHR11_1	0.268	0.845	0.204	11.693	0.268	0.845	0.204	VPS24	no	ORF::Verified	late endosome to vacuole transport*	protein binding	cytoplasm*	NA	0
YJL176C::CHR10_1	0.873	0.843	1.904	8.552	0.873	0.843	1.904	SWI3	no	ORF::Verified	chromatin remodeling	general RNA polymerase II transcription factor activity	SWI/SNF complex*	NA	1	YJL175W Dubious antisense 482 nt 1-482 of 513 bases
YLR436C::CHR00_4	0.255	0.837	-0.182	11.124	0.255	0.837	-0.182	ECM30	no	ORF::Verified	cell wall organization and biogenesis	molecular function unknown	cytoplasm	NA	0
YLR372W::CHR12_5	0.425	0.831	2.409	11.905	0.425	0.831	2.409	SUR4	no	ORF::Verified	telomere maintenance*	fatty acid elongase activity	endoplasmic reticulum*	NA	0
YFL010W-A::CHR00_17A	0.107	0.83	0.107	11.469	0.107	0.83	0.107	AUA1	no	ORF::Verified	amino acid transport	molecular function unknown	cellular component unknown	NA	1	YFL010C Verified antisense 167 nt 470-636 of 636 bases
YGL007W::CHR7_1	1.076	0.823	0.377	11.201	1.076	0.823	0.377	YGL007W	no	ORF::Dubious				NA	0
YOR080W::CHR15_1	1.961	0.821	4.001	10.802	1.961	0.821	4.001	DIA2	no	ORF::Verified	invasive growth (sensu Saccharomyces)*	DNA replication origin binding	SCF ubiquitin ligase complex	NA	0
YJL154C::CHR10_1	0.142	0.814	-0.308	11.602	0.142	0.814	-0.308	VPS35	no	ORF::Verified	protein retention in Golgi*	molecular function unknown*	endosome*	NA	0
YDL227C::CTRL_41	0.43	0.814	-0.376	9.496	0.43	0.814	-0.376	HO	no	ORF::Verified	mating type switching*	endonuclease activity	nucleus	NA	0
YDR120C::CHR4_4	0.329	0.803	2.431	12.079	0.329	0.803	2.431	TRM1	no	ORF::Verified	tRNA methylation	tRNA (guanine-N2-)-methyltransferase activity	mitochondrion*	NA	0
YLR079W::CHR12_2	-0.365	0.798	0.762	11.275	-0.365	0.798	0.762	SIC1	no	ORF::Verified	G1/S transition of mitotic cell cycle*	protein binding*	cytoplasm*	NA	0
YLL021W::CHR12_1	0.284	0.796	0.132	11.843	0.284	0.796	0.132	SPA2	no	ORF::Verified	pseudohyphal growth*	cytoskeletal regulatory protein binding	bud neck*	NA	0
YML120C::CHR00_9	0.013	0.794	0.017	11.711	0.013	0.794	0.017	NDI1	no	ORF::Verified	chronological cell aging*	NADH dehydrogenase (ubiquinone) activity	mitochondrial matrix	NA	0
YJR036C::CHR00_13	0.36	0.782	0.024	11.406	0.36	0.782	0.024	HUL4	no	ORF::Verified	protein monoubiquitination*	ubiquitin-protein ligase activity	cellular component unknown	NA	1	YJR037W Dubious antisense 290 nt 1-290 of 384 bases
YLR363C::CHR12_5	0.339	0.776	-0.233	11.567	0.339	0.776	-0.233	NMD4	no	ORF::Verified	mRNA catabolism, nonsense-mediated decay	molecular function unknown	cytoplasm	NA	0
YEL046C::CHR5_2	0.474	0.77	1.595	11.056	0.474	0.77	1.595	GLY1	no	ORF::Verified	threonine catabolism*	threonine aldolase activity	cytosol	NA	0
YOL087C::CHR00_6	0.837	0.769	0.7	11.203	0.837	0.769	0.7	YOL087C	no	ORF::Uncharacterized	biological process unknown	molecular function unknown	cytoplasm	NA	0
YJR032W::CHR00_13	0.052	0.768	0.655	10.812	0.052	0.768	0.655	CPR7	no	ORF::Verified	response to stress	unfolded protein binding*	cytosol	NA	0
YLR244C::CHR12_4	-0.541	0.757	-0.215	10.54	-0.541	0.757	-0.215	MAP1	no	ORF::Verified	proteolysis	methionyl aminopeptidase activity	cytosolic ribosome (sensu Eukaryota)	NA	0
YLR014C::CHR12_1	0.571	0.754	0.552	10.521	0.571	0.754	0.552	PPR1	no	ORF::Verified	regulation of transcription, DNA-dependent*	transcription factor activity	nucleus	NA	0
YNL002C::CHR14_4	0.331	0.754	0.227	11.727	0.331	0.754	0.227	RLP7	yes	ORF::Verified	ribosomal large subunit biogenesis*	rRNA binding	nucleolus	NA	0
YDL047W::CHR4_1	0.456	0.753	4.209	11.2	0.456	0.753	4.209	SIT4	no	ORF::Verified	telomere maintenance*	protein serine/threonine phosphatase activity	cytoplasm*	NA	0
YDR354W::CHR4_7	0.56	0.746	-0.297	10.168	0.56	0.746	-0.297	TRP4	no	ORF::Verified	tryptophan biosynthesis	anthranilate phosphoribosyltransferase activity	cytoplasm*	NA	1	YDR354C-A Dubious antisense 144 nt 1-144 of 144 bases
YDL013W::CHR4_1	0.347	0.742	3.766	10.642	0.347	0.742	3.766	HEX3	no	ORF::Verified	sporulation (sensu Fungi)*	DNA binding	nucleus	NA	0
YGR219W::CHR00_2	0.147	0.739	-0.664	9.685	0.147	0.739	-0.664	YGR219W	no	ORF::Dubious				NA	1	YGR220C Verified antisense 303 nt 508-810 of 810 bases
YOL071W::CHR15_5	0.721	0.737	-0.416	9.775	0.721	0.737	-0.416	EMI5	no	ORF::Verified	sporulation (sensu Fungi)	molecular function unknown	mitochondrion	NA	0
YJL075C::CHR10_2	0.183	0.733	2.511	11.07	0.183	0.733	2.511	APQ13	no	ORF::Dubious				NA	1	YJL076W Verified antisense 355 nt 3216-3570 of 3570 bases
YJL126W::CHR10_2	0.492	0.73	0.177	11.81	0.492	0.73	0.177	NIT2	no	ORF::Verified	biological process unknown	hydrolase activity, acting on carbon-nitrogen (but not peptide) bonds	cellular component unknown	NA	0
YJL029C::CHR00_13	-0.444	0.73	0.06	9.165	-0.444	0.73	0.06	VPS53	no	ORF::Verified	Golgi to vacuole transport*	protein binding	cytoplasm*	NA	0
YNL039W::CHR14_4	0.354	0.724	1.121	11.77	0.354	0.724	1.121	BDP1	yes	ORF::Verified	transcription initiation from RNA polymerase III promoter	RNA polymerase III transcription factor activity	transcription factor TFIIIB complex	NA	0
YDR203W::CHR4_5	0.142	0.724	0.172	11.261	0.142	0.724	0.172	YDR203W	no	ORF::Dubious				NA	1	YDR202C Verified antisense 272 nt 1-272 of 1056 bases
YER092W::CHR00_8	0.782	0.716	0.549	11.802	0.782	0.716	0.549	IES5	no	ORF::Verified	biological process unknown	molecular function unknown	nucleus	NA	0
YNL080C::CHR00_16B	-0.136	0.714	0.243	9.812	-0.136	0.714	0.243	YNL080C	no	ORF::Uncharacterized	biological process unknown	molecular function unknown	membrane	NA	0
YJL140W::CHR10_1	0.057	0.713	-0.378	9.919	0.057	0.713	-0.378	RPB4	no	ORF::Verified	telomere maintenance*	DNA-directed RNA polymerase activity	cytoplasm*	NA	0
YPR173C::CHR16_5	0.298	0.706	0.269	11.018	0.298	0.706	0.269	VPS4	no	ORF::Verified	protein retention in Golgi*	ATPase activity	cytoplasm*	NA	0
YJL099W::CHR10_2	0.136	0.706	-0.353	10.548	0.136	0.706	-0.353	CHS6	no	ORF::Verified	Golgi to plasma membrane transport*	molecular function unknown	clathrin-coated vesicle*	NA	0
YDL211C::CHR4_3	0.426	0.702	0.353	11.776	0.426	0.702	0.353	YDL211C	no	ORF::Uncharacterized	biological process unknown	molecular function unknown	vacuole (sensu Fungi)	NA	0
YNL012W::CHR14_4	0.309	0.701	0.229	11.772	0.309	0.701	0.229	SPO1	no	ORF::Verified	meiosis	phospholipase activity	nucleus	NA	0
YHR096C::CHR8_2	0.014	0.699	-0.11	11.503	0.014	0.699	-0.11	HXT5	no	ORF::Verified	hexose transport	glucose transporter activity*	plasma membrane	NA	0
YDR008C::CHR4_3	0.42	0.698	0.224	11.746	0.42	0.698	0.224	YDR008C	no	ORF::Dubious				NA	1	YDR007W Verified antisense 265 nt 411-675 of 675 bases
YBR282W::CHR00_1	-0.474	0.697	0.105	9.843	-0.474	0.697	0.105	MRPL27	no	ORF::Verified	translation	structural constituent of ribosome	mitochondrial large ribosomal subunit	NA	0
YDR340W::CHR4_7	0.179	0.696	0.259	11.957	0.179	0.696	0.259	YDR340W	no	ORF::Dubious				NA	0
YBR029C::CHR2_2	0.613	0.695	0.608	12.023	0.613	0.695	0.608	CDS1	yes	ORF::Verified	phosphatidylglycerol biosynthesis*	phosphatidate cytidylyltransferase activity	mitochondrion*	NA	0
YDL089W::CHR4_1	0.039	0.693	1.104	10.789	0.039	0.693	1.104	YDL089W	no	ORF::Uncharacterized	biological process unknown	molecular function unknown	cellular component unknown	NA	0
YOR331C::CHR15_4	-0.152	0.691	0.982	9.497	-0.152	0.691	0.982	YOR331C	no	ORF::Dubious				NA	1	YOR332W Verified antisense 467 nt 1-467 of 702 bases
YOR035C::CHR15_1	1.313	0.688	1.569	11.175	1.313	0.688	1.569	SHE4	no	ORF::Verified	actin cytoskeleton organization and biogenesis*	myosin binding	cytoplasm	NA	0
YKL211C::CHR11_3	0.826	0.688	0.596	11.6	0.826	0.688	0.596	TRP3	no	ORF::Verified	tryptophan biosynthesis	anthranilate synthase activity*	cytoplasm*	NA	0
YJL175W::CHR00_14	0.02	0.686	0.644	11.475	0.02	0.686	0.644	YJL175W	no	ORF::Dubious				NA	1	YJL176C Verified antisense 482 nt 1-482 of 2478 bases
YOR280C::CHR15_3	0.251	0.686	0.117	11.708	0.251	0.686	0.117	FSH3	no	ORF::Verified	biological process unknown	serine hydrolase activity	cellular component unknown	NA	0
YPL182C::CHR16_2	0.215	0.685	0.32	11.562	0.215	0.685	0.32	YPL182C	no	ORF::Dubious				NA	1	YPL181W Verified antisense 269 nt 1-269 of 1521 bases
YNL315C::CHR00_17B	0.385	0.684	2.575	10.81	0.385	0.684	2.575	ATP11	no	ORF::Verified	protein complex assembly	unfolded protein binding	mitochondrial matrix	NA	0
YDR284C::CHR4_6	0.638	0.682	-0.206	11.317	0.638	0.682	-0.206	DPP1	no	ORF::Verified	signal transduction*	phosphatidate phosphatase activity*	vacuolar membrane (sensu Fungi)	NA	0
YBR126C::CHR2_3	0.212	0.677	-0.116	10.523	0.212	0.677	-0.116	TPS1	no	ORF::Verified	response to stress*	alpha,alpha-trehalose-phosphate synthase (UDP-forming) activity	cytoplasm*	NA	0
YDR344C::CHR4_7	0.087	0.676	0.13	11.98	0.087	0.676	0.13	YDR344C	no	ORF::Dubious				NA	0
YOR044W::CHR15_1	0.203	0.675	0.349	12.405	0.203	0.675	0.349	YOR044W	no	ORF::Uncharacterized	biological process unknown	molecular function unknown	endoplasmic reticulum	NA	0
YDR075W::CHR4_4	0.33	0.675	0.019	11.476	0.33	0.675	0.019	PPH3	no	ORF::Verified	protein amino acid dephosphorylation*	protein phosphatase type 2A activity	cytoplasm*	NA	0
YOR015W::CHR15_1	0.675	0.671	0.151	11.393	0.675	0.671	0.151	YOR015W	no	ORF::Dubious				NA	0
YGL261C::CHR7_3	0.484	0.664	-0.005	11.707	0.484	0.664	-0.005	PAU11	no	ORF::Uncharacterized	biological process unknown	molecular function unknown	cellular component unknown	NA	0
YKL118W::CHR11_2	0.616	0.663	2.887	9.741	0.616	0.663	2.887	YKL118W	no	ORF::Dubious				NA	1	YKL119C Verified antisense 92 nt 1-92 of 648 bases
YIL156W::CHR9_2	0.05	0.663	0.229	11.231	0.05	0.663	0.229	UBP7	no	ORF::Verified	protein deubiquitination	ubiquitin-specific protease activity	cytoplasm	NA	0
YIL043C::CHR9_1	0.222	0.662	0.193	11.654	0.222	0.662	0.193	CBR1	no	ORF::Verified	electron transport	cytochrome-b5 reductase activity	mitochondrion*	NA	0
YLR439W::CHR00_15	0.305	0.661	-0.119	11.335	0.305	0.661	-0.119	MRPL4	no	ORF::Verified	translation	structural constituent of ribosome	mitochondrial large ribosomal subunit	NA	0
YOR386W::CHR15_5	0.112	0.661	-0.199	11.208	0.112	0.661	-0.199	PHR1	no	ORF::Verified	photoreactive repair	deoxyribodipyrimidine photo-lyase activity	nucleus*	NA	0
YLR262C::CHR12_4	0.23	0.66	1.729	11.75	0.23	0.66	1.729	YPT6	no	ORF::Verified	intracellular protein transport*	GTPase activity	Golgi apparatus	NA	1	YLR261C Dubious samesense 320 nt 1-320 of 327 bases
YDR458C::CHR4_8	0.78	0.657	-0.255	9.536	0.78	0.657	-0.255	YDR458C	no	ORF::Uncharacterized	biological process unknown	molecular function unknown	cellular component unknown	NA	0
YPL069C::CHR16_3	-0.509	0.656	0.424	10.606	-0.509	0.656	0.424	BTS1	no	ORF::Verified	terpenoid biosynthesis	farnesyltranstransferase activity	mitochondrion	NA	0
YOL012C::CHR15_5	-0.633	0.651	1.106	9.435	-0.633	0.651	1.106	HTZ1	no	ORF::Verified	regulation of transcription from RNA polymerase II promoter*	chromatin binding	nuclear chromatin*	NA	0
YDR463W::CHR4_8	2.342	0.65	1.151	10.264	2.342	0.65	1.151	STP1	no	ORF::Verified	positive regulation of transcription from RNA polymerase II promoter*	transcription factor activity*	nucleus	NA	0
YJL001W::CHR00_13	-0.127	0.648	0.254	11.521	-0.127	0.648	0.254	PRE3	yes	ORF::Verified	response to stress*	endopeptidase activity	proteasome core complex, beta-subunit complex (sensu Eukaryota)	NA	0
YDR078C::CHR4_4	0.192	0.64	0.164	11.622	0.192	0.64	0.164	SHU2	no	ORF::Uncharacterized	error-free DNA repair	molecular function unknown	cellular component unknown	NA	0
YMR078C::CHR00_6	0.507	0.638	1.216	11.645	0.507	0.638	1.216	CTF18	no	ORF::Verified	mitotic sister chromatid cohesion	molecular function unknown	mitochondrion*	NA	0
YBL056W::CHR2_1	0.303	0.633	-0.229	11.84	0.303	0.633	-0.229	PTC3	no	ORF::Verified	protein amino acid dephosphorylation*	protein phosphatase type 2C activity	cytoplasm*	NA	0
YKR019C::CHR00_14	-0.113	0.632	1.214	11.89	-0.113	0.632	1.214	IRS4	no	ORF::Verified	cell wall organization and biogenesis*	molecular function unknown	mitochondrion	NA	0
YBR263W::CHR2_4	0.247	0.632	0.144	11.983	0.247	0.632	0.144	SHM1	no	ORF::Verified	one-carbon compound metabolism	glycine hydroxymethyltransferase activity	mitochondrion	NA	0
YOL005C::CHR15_5	0.363	0.631	0.712	10.559	0.363	0.631	0.712	RPB11	yes	ORF::Verified	transcription from RNA polymerase II promoter	DNA-directed RNA polymerase activity	DNA-directed RNA polymerase II, core complex	NA	0
YKL197C::CHR11_3	0.047	0.631	0.35	11.775	0.047	0.631	0.35	PEX1	no	ORF::Verified	peroxisome organization and biogenesis	ATPase activity	peroxisome	NA	0
YER119C-A::CHR00_5	0.14	0.631	0.096	11.292	0.14	0.631	0.096	YER119C-A	no	ORF::Dubious				NA	1	YER120W Verified antisense 104 nt 1-104 of 735 bases
YOR042W::CHR15_1	0.11	0.631	0.074	12.022	0.11	0.631	0.074	CUE5	no	ORF::Uncharacterized	biological process unknown	molecular function unknown	cytoplasm	NA	1	YOR041C Dubious antisense 365 nt 1-365 of 432 bases
YJL218W::CHR10_1	-0.287	0.63	-0.197	11.59	-0.287	0.63	-0.197	YJL218W	no	ORF::Uncharacterized	biological process unknown	acetyltransferase activity	cellular component unknown	NA	0
YJL129C::CHR00_14	0.496	0.629	-0.038	11.275	0.496	0.629	-0.038	TRK1	no	ORF::Verified	telomere maintenance*	potassium ion transporter activity	plasma membrane	NA	0
YLR246W::CHR00_11	0.185	0.624	-0.106	11.777	0.185	0.624	-0.106	ERF2	no	ORF::Verified	protein amino acid palmitoylation*	protein-cysteine S-palmitoleyltransferase activity	integral to endoplasmic reticulum membrane*	NA	0
YNL051W::CHR00_16B	0.277	0.623	1.109	12.034	0.277	0.623	1.109	COG5	no	ORF::Verified	intra-Golgi vesicle-mediated transport	molecular function unknown	Golgi transport complex	NA	0
YER090W::CHR00_8	1.653	0.622	0.221	11.149	1.653	0.622	0.221	TRP2	no	ORF::Verified	tryptophan biosynthesis	anthranilate synthase activity	cytoplasm*	NA	1	YER090C-A Dubious antisense 90 nt 1-90 of 90 bases
YBR191W::CHR2_4	0.633	0.622	-0.233	10.562	0.633	0.622	-0.233	RPL21A	no	ORF::Verified	translation*	structural constituent of ribosome	cytosolic large ribosomal subunit (sensu Eukaryota)	NA	1	YBR190W Dubious samesense 8 nt 305-312 of 312 bases
YKR039W::CHR00_14	0.339	0.618	0.227	12.19	0.339	0.618	0.227	GAP1	no	ORF::Verified	amino acid transport*	L-proline permease activity*	plasma membrane*	NA	0
YDR455C::CHR4_8	0.29	0.616	0.172	11.848	0.29	0.616	0.172	YDR455C	no	ORF::Dubious				NA	1	YDR456W Verified antisense 197 nt 1-197 of 1902 bases
YGR003W::CHR7_3	0	0.613	0.103	12.175	0	0.613	0.103	CUL3	no	ORF::Verified	ubiquitin-dependent protein catabolism	protein binding*	cytoplasm*	NA	0
YPR023C::CHR00_15	-0.326	0.608	0.088	11.71	-0.326	0.608	0.088	EAF3	no	ORF::Verified	regulation of transcription from RNA polymerase II promoter*	histone acetyltransferase activity	histone acetyltransferase complex*	NA	0
YNL307C::CHR14_1	0.414	0.607	1.57	12.346	0.414	0.607	1.57	MCK1	no	ORF::Verified	protein amino acid phosphorylation*	glycogen synthase kinase 3 activity*	soluble fraction	NA	0
YDR507C::CHR4_8	0.226	0.607	0.845	11.856	0.226	0.607	0.845	GIN4	no	ORF::Verified	protein amino acid phosphorylation*	protein kinase activity	bud neck	NA	0
YPR003C::CHR16_3	0.244	0.605	-0.188	11.675	0.244	0.605	-0.188	YPR003C	no	ORF::Uncharacterized	biological process unknown	molecular function unknown	endoplasmic reticulum	NA	0
YDR175C::CHR4_5	-0.013	0.605	-0.287	10.067	-0.013	0.605	-0.287	RSM24	no	ORF::Verified	translation*	structural constituent of ribosome	mitochondrial small ribosomal subunit	NA	0
YMR063W::CHR00_6	0.574	0.604	0.97	11.031	0.574	0.604	0.97	RIM9	no	ORF::Verified	sporulation (sensu Fungi)	molecular function unknown	cellular component unknown	NA	0
YLR093C::CHR12_2	0.497	0.604	0.218	11.941	0.497	0.604	0.218	NYV1	no	ORF::Verified	vesicle fusion	v-SNARE activity	vacuolar membrane	NA	0
YOR380W::CHR15_4	-0.089	0.602	-0.021	11.688	-0.089	0.602	-0.021	RDR1	no	ORF::Verified	response to xenobiotic stimulus	transcription factor activity	nucleus	NA	0
YML073C::CHR00_18	0.116	0.599	2.966	11.743	0.116	0.599	2.966	RPL6A	no	ORF::Verified	translation*	structural constituent of ribosome*	cytosolic large ribosomal subunit (sensu Eukaryota)	NA	0
YKL080W::CHR11_1	1.986	0.599	0.376	8.674	1.986	0.599	0.376	VMA5	no	ORF::Verified	vacuolar acidification	hydrogen-transporting ATPase activity, rotational mechanism	vacuolar membrane (sensu Fungi)*	NA	0
YMR021C::CHR13_2	0.387	0.593	0.329	10.94	0.387	0.593	0.329	MAC1	no	ORF::Verified	positive regulation of transcription from RNA polymerase II promoter*	specific RNA polymerase II transcription factor activity	nucleus	NA	0
YER142C::CHR00_5	0.083	0.591	-0.096	11.662	0.083	0.591	-0.096	MAG1	no	ORF::Verified	DNA dealkylation	alkylbase DNA N-glycosylase activity	nucleus	NA	0
YEL029C::CHR5_2	0.963	0.59	3.324	10.517	0.963	0.59	3.324	BUD16	no	ORF::Verified	telomere maintenance*	molecular function unknown	cellular component unknown	NA	0
YMR251W-A::CHR13_5	1.077	0.589	0.372	11.886	1.077	0.589	0.372	HOR7	no	ORF::Verified	response to stress	molecular function unknown	endoplasmic reticulum*	NA	0
YDR522C::CHR4_8	0.189	0.586	0.549	11.856	0.189	0.586	0.549	SPS2	no	ORF::Verified	sporulation (sensu Fungi)*	molecular function unknown	cell wall (sensu Fungi)	NA	0
YPR107C::CHR16_5	-0.036	0.586	0.502	12.087	-0.036	0.586	0.502	YTH1	yes	ORF::Verified	mRNA polyadenylylation*	RNA binding	mRNA cleavage and polyadenylation specificity factor complex	NA	0
YKR001C::CHR11_3	-0.39	0.583	0.77	9.098	-0.39	0.583	0.77	VPS1	no	ORF::Verified	protein targeting to vacuole*	GTPase activity	cytoplasm*	NA	0
YHR116W::CHR8_2	-0.118	0.582	0.061	11.205	-0.118	0.582	0.061	COX23	no	ORF::Verified	aerobic respiration	molecular function unknown	cytoplasm*	NA	0
YBR267W::CHR2_4	-0.082	0.581	0.2	11.282	-0.082	0.581	0.2	REI1	no	ORF::Verified	ribosomal large subunit biogenesis*	molecular function unknown	cytoplasm	NA	1	YBR266C Dubious antisense 453 nt 1-453 of 453 bases
YDR050C::CHR4_4	0.2	0.581	-0.533	8.938	0.2	0.581	-0.533	TPI1	yes	ORF::Verified	glycolysis	triose-phosphate isomerase activity	cytoplasm	NA	0
YHL019C::CHR8_1	0.342	0.58	-0.349	11.58	0.342	0.58	-0.349	APM2	no	ORF::Verified	vesicle-mediated transport	clathrin binding	AP-1 adaptor complex	NA	1	YHL019W-A Dubious antisense 574 nt 21-594 of 594 bases
YOR266W::CHR00_17B	0.266	0.579	0.204	11.48	0.266	0.579	0.204	PNT1	no	ORF::Verified	inner mitochondrial membrane organization and biogenesis	molecular function unknown	mitochondrial inner membrane	NA	0
YJR049C::CHR00_13	0.191	0.578	0.203	11.836	0.191	0.578	0.203	UTR1	no	ORF::Verified	iron ion homeostasis*	NADH kinase activity*	cytoplasm*	NA	0
YHR078W::CHR8_2	0.357	0.577	0.424	12.05	0.357	0.577	0.424	YHR078W	no	ORF::Uncharacterized	biological process unknown	molecular function unknown	cellular component unknown	NA	0
YMR004W::CHR00_9	0.091	0.577	-0.055	10.919	0.091	0.577	-0.055	MVP1	no	ORF::Verified	protein targeting to vacuole	molecular function unknown	cytoplasm	NA	0
YMR062C::CHR00_6	0.167	0.576	0.09	12.103	0.167	0.576	0.09	ECM40	no	ORF::Verified	cell wall organization and biogenesis*	amino-acid N-acetyltransferase activity*	mitochondrial matrix	NA	0
YML031W::CHR00_12	0.349	0.575	-0.483	10.945	0.349	0.575	-0.483	NDC1	yes	ORF::Verified	protein import into nucleus*	structural constituent of cytoskeleton	nuclear pore*	NA	1	YML031C-A Dubious antisense 233 nt 1-233 of 336 bases
YOR136W::CHR15_2	-0.863	0.574	-0.808	10.375	-0.863	0.574	-0.808	IDH2	no	ORF::Verified	tricarboxylic acid cycle*	isocitrate dehydrogenase (NAD+) activity	mitochondrion*	NA	1	YOR135C Dubious antisense 251 nt 1-251 of 342 bases
YNL100W::CHR00_16B	0.078	0.573	-0.223	10.863	0.078	0.573	-0.223	YNL100W	no	ORF::Uncharacterized	biological process unknown	molecular function unknown	mitochondrion	NA	0
YGL161C::CHR7_2	0.395	0.571	0.265	11.681	0.395	0.571	0.265	YIP5	no	ORF::Verified	vesicle-mediated transport	Rab GTPase binding	membrane	NA	0
YLR057W::CHR12_2	0.309	0.57	0.07	11.592	0.309	0.57	0.07	YLR057W	no	ORF::Uncharacterized	biological process unknown	molecular function unknown	cellular component unknown	NA	0
YDR137W::CHR4_4	0.245	0.568	1.314	11.913	0.245	0.568	1.314	RGP1	no	ORF::Verified	retrograde transport, endosome to Golgi	guanyl-nucleotide exchange factor activity	Golgi apparatus*	NA	1	YDR136C Dubious antisense 25 nt 1-25 of 573 bases
YNL185C::CHR14_2	0.154	0.568	-0.542	8.096	0.154	0.568	-0.542	MRPL19	no	ORF::Verified	translation	structural constituent of ribosome	mitochondrial large ribosomal subunit	NA	1	YNL184C Dubious samesense 113 nt 215-327 of 327 bases
YDL172C::CHR4_2	0.368	0.567	-0.086	10.949	0.368	0.567	-0.086	YDL172C	no	ORF::Dubious				NA	1	YDL173W Uncharacterized antisense 472 nt 417-888 of 888 bases
YMR202W::CHR13_4	0.33	0.563	1.038	11.34	0.33	0.563	1.038	ERG2	no	ORF::Verified	telomere maintenance*	C-8 sterol isomerase activity	endoplasmic reticulum	NA	0
YBL055C::CHR2_1	0.844	0.563	0.079	11.782	0.844	0.563	0.079	YBL055C	no	ORF::Uncharacterized	biological process unknown	molecular function unknown	cytoplasm	NA	0
YBR238C::CHR2_4	0.166	0.562	-0.216	11.129	0.166	0.562	-0.216	YBR238C	no	ORF::Uncharacterized	biological process unknown	molecular function unknown	cytoplasm*	NA	0
YBR111C::CHR2_3	0.159	0.559	-0.062	11.229	0.159	0.559	-0.062	YSA1	no	ORF::Verified	biological process unknown	phosphoribosyl-ATP diphosphatase activity	cytoplasm*	NA	0
YCR047C::CHR00_16A	0.461	0.558	0.852	9.608	0.461	0.558	0.852	BUD23	no	ORF::Verified	bud site selection	S-adenosylmethionine-dependent methyltransferase activity	cytoplasm*	NA	1	YCR047W-A Dubious antisense 207 nt 1-207 of 207 bases
YGR123C::CHR7_5	0.187	0.558	0.503	12.086	0.187	0.558	0.503	PPT1	no	ORF::Verified	protein amino acid dephosphorylation	protein serine/threonine phosphatase activity	cytoplasm*	NA	0
YGL005C::CHR7_1	0.101	0.558	0.476	11.045	0.101	0.558	0.476	COG7	no	ORF::Verified	intra-Golgi vesicle-mediated transport	molecular function unknown	mitochondrion*	NA	0
YGR053C::CHR00_14	0.179	0.557	0.254	10.825	0.179	0.557	0.254	YGR053C	no	ORF::Uncharacterized	biological process unknown	molecular function unknown	cellular component unknown	NA	0
YNL050C::CHR14_4	0.193	0.557	0.043	11.747	0.193	0.557	0.043	YNL050C	no	ORF::Uncharacterized	biological process unknown	molecular function unknown	cellular component unknown	NA	0
YJL123C::CHR10_2	-0.052	0.555	-0.243	11.716	-0.052	0.555	-0.243	YJL123C	no	ORF::Uncharacterized	biological process unknown	molecular function unknown	cytoplasm*	NA	0
YLR139C::CHR12_3	0.005	0.553	-0.08	11.264	0.005	0.553	-0.08	SLS1	no	ORF::Verified	aerobic respiration*	molecular function unknown	integral to membrane*	NA	0
YML093W::CHR00_9	0.988	0.552	0.345	10.703	0.988	0.552	0.345	UTP14	yes	ORF::Verified	processing of 20S pre-rRNA	snoRNA binding	small nucleolar ribonucleoprotein complex	NA	0
YIL002C::CHR9_1	0.234	0.551	0.596	11.973	0.234	0.551	0.596	INP51	no	ORF::Verified	cell wall organization and biogenesis*	inositol-polyphosphate 5-phosphatase activity	membrane fraction	NA	0
YLR228C::CHR12_4	0.174	0.551	-0.113	11.063	0.174	0.551	-0.113	ECM22	no	ORF::Verified	sterol biosynthesis	RNA polymerase II transcription factor activity	nucleus	NA	0
YJL056C::CHR10_2	0.746	0.55	1.474	11.477	0.746	0.55	1.474	ZAP1	no	ORF::Verified	regulation of transcription from RNA polymerase II promoter*	DNA binding*	nucleus	NA	0
YLR011W::CHR12_1	-0.189	0.549	-0.087	11.875	-0.189	0.549	-0.087	LOT6	no	ORF::Verified	biological process unknown	FMN reductase activity	cytoplasm*	NA	0
YNL117W::CHR14_3	0.405	0.543	-0.134	11.07	0.405	0.543	-0.134	MLS1	no	ORF::Verified	glyoxylate cycle	malate synthase activity	cytoplasm*	NA	0
YJR001W::CHR00_13	0.168	0.542	0.395	11.776	0.168	0.542	0.395	AVT1	no	ORF::Verified	neutral amino acid transport	neutral amino acid transporter activity	vacuole	NA	0
YBR146W::CHR2_3	0.13	0.542	-0.26	11.168	0.13	0.542	-0.26	MRPS9	no	ORF::Verified	translation	structural constituent of ribosome	mitochondrial small ribosomal subunit	NA	0
YOR276W::CHR00_17B	0.431	0.541	0.775	11.919	0.431	0.541	0.775	CAF20	no	ORF::Verified	negative regulation of translation	translation regulator activity	mRNA cap complex	NA	1	YOR277C Dubious antisense 304 nt 6-309 of 309 bases
YER086W::CHR5_3	0.195	0.541	0.181	11.869	0.195	0.541	0.181	ILV1	no	ORF::Verified	branched chain family amino acid biosynthesis	threonine ammonia-lyase activity	mitochondrion	NA	0
YOL059W::CHR15_5	0.361	0.539	-0.224	11.615	0.361	0.539	-0.224	GPD2	no	ORF::Verified	glycerol metabolism	glycerol-3-phosphate dehydrogenase (NAD+) activity	mitochondrion*	NA	0
YLL063C::CHR12_1	0.239	0.538	-0.007	12.128	0.239	0.538	-0.007	AYT1	no	ORF::Verified	secondary metabolism	trichothecene 3-O-acetyltransferase activity	cellular component unknown	NA	0
YKR027W::CHR00_14	0.222	0.538	-0.169	11.806	0.222	0.538	-0.169	BCH2	no	ORF::Verified	Golgi to plasma membrane transport*	molecular function unknown	mitochondrion*	NA	0
YIL026C::CHR9_1	0.503	0.537	1.008	11.347	0.503	0.537	1.008	IRR1	yes	ORF::Verified	mitotic sister chromatid cohesion*	protein binding	nucleus*	NA	0
YMR091C::CHR00_6	0.032	0.536	0.605	11.78	0.032	0.536	0.605	NPL6	no	ORF::Verified	telomere maintenance*	molecular function unknown	nucleus*	NA	0
YOR229W::CHR15_3	0.027	0.536	-0.004	11.936	0.027	0.536	-0.004	WTM2	no	ORF::Verified	regulation of meiosis	transcription corepressor activity	nucleus	NA	0
YGL124C::CHR7_2	-0.139	0.533	-0.461	11.376	-0.139	0.533	-0.461	MON1	no	ORF::Verified	protein targeting to vacuole*	molecular function unknown	cytosol*	NA	0
YMR187C::CHR13_4	0.692	0.532	0.206	12.347	0.692	0.532	0.206	YMR187C	no	ORF::Uncharacterized	biological process unknown	molecular function unknown	cellular component unknown	NA	0
YMR074C::CHR00_15	-0.076	0.532	0.1	11.874	-0.076	0.532	0.1	YMR074C	no	ORF::Uncharacterized	biological process unknown	molecular function unknown	cytoplasm*	NA	0
YDR173C::CHR4_5	-1.157	0.531	-0.495	10.081	-1.157	0.531	-0.495	ARG82	no	ORF::Verified	negative regulation of transcription from RNA polymerase II promoter*	inositol polyphosphate multikinase activity	nucleus	NA	0
YDR421W::CHR4_7	0.367	0.53	-0.026	12.09	0.367	0.53	-0.026	ARO80	no	ORF::Verified	positive regulation of transcription from RNA polymerase II promoter*	specific RNA polymerase II transcription factor activity	nucleus	NA	0
YOR137C::CHR15_2	0.23	0.529	0.097	12.184	0.23	0.529	0.097	SIA1	no	ORF::Verified	proton transport	molecular function unknown	cellular component unknown	NA	0
YLR099C::CHR12_2	0.249	0.528	-0.191	11.568	0.249	0.528	-0.191	ICT1	no	ORF::Verified	biological process unknown	molecular function unknown	cellular component unknown	NA	0
YMR047C::CHR13_2	-0.295	0.528	-0.216	11.572	-0.295	0.528	-0.216	NUP116	yes	ORF::Verified	mRNA export from nucleus*	structural molecule activity	nuclear pore	NA	0
YGL118C::CHR7_2	0.166	0.528	-0.272	11.086	0.166	0.528	-0.272	YGL118C	no	ORF::Dubious				NA	0
YMR105C::CHR00_9	0.066	0.527	0.066	12.169	0.066	0.527	0.066	PGM2	no	ORF::Verified	glucose 1-phosphate utilization*	phosphoglucomutase activity	cytosol	NA	0
YDL139C::CHR4_2	-0.221	0.527	-0.276	10.39	-0.221	0.527	-0.276	SCM3	yes	ORF::Uncharacterized	biological process unknown	molecular function unknown	cytoplasm*	NA	0
YPL098C::CHR16_2	-0.184	0.525	0.331	10.763	-0.184	0.525	0.331	MGR2	no	ORF::Uncharacterized	mitochondrial genome maintenance	molecular function unknown	cellular component unknown	NA	0
YML059C::CHR13_1B	0.143	0.523	0.258	12.088	0.143	0.523	0.258	NTE1	no	ORF::Verified	phosphatidylcholine metabolism	hydrolase activity*	endoplasmic reticulum	NA	0
YLR247C::CHR12_4	0.706	0.523	0.009	11.945	0.706	0.523	0.009	YLR247C	no	ORF::Uncharacterized	biological process unknown	helicase activity	nucleus*	NA	0
YBR117C::CHR2_3	0.071	0.523	-0.569	8.859	0.071	0.523	-0.569	TKL2	no	ORF::Verified	pentose-phosphate shunt	transketolase activity	cytoplasm*	NA	1	YBR116C Dubious samesense 335 nt 1-335 of 528 bases
YLR433C::CHR00_4	-0.04	0.521	-0.321	11.377	-0.04	0.521	-0.321	CNA1	no	ORF::Verified	cell wall organization and biogenesis*	calcium-dependent protein serine/threonine phosphatase activity	cytoplasm*	NA	0
YDR074W::CHR00_11	0.172	0.518	1.663	11.883	0.172	0.518	1.663	TPS2	no	ORF::Verified	response to stress*	trehalose-phosphatase activity	mitochondrion*	NA	0
YHR110W::CHR8_2	0.257	0.518	0.33	12.649	0.257	0.518	0.33	ERP5	no	ORF::Verified	secretory pathway	molecular function unknown	integral to membrane	NA	0
YJR135C::CHR10_4	0.209	0.518	0.152	11.249	0.209	0.518	0.152	MCM22	no	ORF::Verified	chromosome segregation	protein binding	condensed nuclear chromosome kinetochore	NA	0
YOR098C::CHR15_2	-0.114	0.518	-0.047	11.797	-0.114	0.518	-0.047	NUP1	yes	ORF::Verified	mRNA export from nucleus*	protein binding*	nuclear pore	NA	0
YPL007C::CHR16_3	-0.221	0.517	0.255	11.324	-0.221	0.517	0.255	TFC8	yes	ORF::Verified	transcription initiation from RNA polymerase III promoter	RNA polymerase III transcription factor activity	transcription factor TFIIIC complex	NA	0
YLR125W::CHR12_2	0.796	0.517	-0.127	11.14	0.796	0.517	-0.127	YLR125W	no	ORF::Uncharacterized	biological process unknown	molecular function unknown	cellular component unknown	NA	0
YNL066W::CHR00_16B	0.375	0.516	-0.258	11.084	0.375	0.516	-0.258	SUN4	no	ORF::Verified	mitochondrion organization and biogenesis	glucosidase activity	cell wall (sensu Fungi)*	NA	0
YBR107C::CHR2_3	1.062	0.515	4.954	11.682	1.062	0.515	4.954	IML3	no	ORF::Verified	sporulation (sensu Fungi)*	molecular function unknown	outer kinetochore of condensed nuclear chromosome	NA	0
YOL085C::CHR15_5	0.403	0.514	0.134	11.713	0.403	0.514	0.134	YOL085C	no	ORF::Dubious				NA	1	YOL085W-A Dubious antisense 119 nt 95-213 of 213 bases
YOR070C::CHR15_1	0.204	0.513	0.311	12.324	0.204	0.513	0.311	GYP1	no	ORF::Verified	vesicle-mediated transport	Rab GTPase activator activity	mitochondrion*	NA	0
YMR038C::CHR13_2	0.078	0.511	1.075	11.177	0.078	0.511	1.075	CCS1	no	ORF::Verified	intracellular copper ion transport	superoxide dismutase copper chaperone activity	cytosol*	NA	0
YML113W::CHR00_9	0.142	0.506	0.735	11.916	0.142	0.506	0.735	DAT1	no	ORF::Verified	negative regulation of transcription from RNA polymerase II promoter	AT DNA binding	nucleus	NA	0
YLR392C::CHR12_5	0.595	0.506	0.456	11.801	0.595	0.506	0.456	YLR392C	no	ORF::Uncharacterized	biological process unknown	molecular function unknown	cytoplasm	NA	0
YOR123C::CHR15_2	0.406	0.505	1.743	12.262	0.406	0.505	1.743	LEO1	no	ORF::Verified	telomere maintenance*	RNA polymerase II transcription elongation factor activity	nucleus*	NA	0
YFL054C::CHR6_1	0.271	0.505	0.117	11.803	0.271	0.505	0.117	YFL054C	no	ORF::Uncharacterized	water transport	transporter activity*	integral to membrane	NA	0
YDR158W::CHR4_5	0.094	0.503	0.18	11.358	0.094	0.503	0.18	HOM2	no	ORF::Verified	methionine metabolism*	aspartate-semialdehyde dehydrogenase activity	cytoplasm*	NA	0
YLR371W::CHR12_5	-0.263	0.501	2.529	11.359	-0.263	0.501	2.529	ROM2	no	ORF::Verified	cell wall organization and biogenesis*	signal transducer activity*	bud tip	NA	0
YBR140C::CHR2_3	0.036	0.501	1.445	11.781	0.036	0.501	1.445	IRA1	yes	ORF::Verified	sporulation (sensu Fungi)*	Ras GTPase activator activity	mitochondrion*	NA	0
YDR512C::CHR00_17A	0.337	0.501	1.141	11.658	0.337	0.501	1.141	EMI1	no	ORF::Verified	sporulation (sensu Fungi)	molecular function unknown	cellular component unknown	NA	1	YDR513W Verified antisense 47 nt 1-47 of 432 bases
YPR188C::CHR16_5	0.048	0.501	0.091	12.113	0.048	0.501	0.091	MLC2	no	ORF::Uncharacterized	cytokinesis, contractile ring contraction	myosin II binding	contractile ring (sensu Saccharomyces)	NA	0
YGL060W::CHR7_1	0.377	0.5	0.596	11.574	0.377	0.5	0.596	YBP2	no	ORF::Verified	biological process unknown	molecular function unknown	cytoplasm	NA	0
YPL009C::CHR16_3	0.348	0.5	0.074	11.717	0.348	0.5	0.074	YPL009C	no	ORF::Uncharacterized	biological process unknown	molecular function unknown	cytoplasm	NA	0
YPL145C::CHR16_2	0.078	0.499	0.127	11.887	0.078	0.499	0.127	KES1	no	ORF::Verified	vesicle-mediated transport*	oxysterol binding	cytoplasm*	NA	0
YPL089C::CHR16_3	0.409	0.499	-0.333	9.4	0.409	0.499	-0.333	RLM1	no	ORF::Verified	cell wall organization and biogenesis*	DNA binding*	nucleus	NA	0
YDR001C::CHR4_3	0.029	0.498	-0.08	11.603	0.029	0.498	-0.08	NTH1	no	ORF::Verified	response to stress*	alpha,alpha-trehalase activity	cytoplasm*	NA	0
YML091C::CHR00_9	0.562	0.497	0.758	11.407	0.562	0.497	0.758	RPM2	yes	ORF::Verified	protein biosynthesis*	ribonuclease P activity	mitochondrion	NA	0
YMR272C::CHR13_5	-0.512	0.495	-0.315	11.572	-0.512	0.495	-0.315	SCS7	no	ORF::Verified	fatty acid metabolism	oxidoreductase activity	endoplasmic reticulum	NA	1	YMR272W-A Dubious antisense 114 nt 1-114 of 114 bases
YOR026W::CHR15_1	0.487	0.494	0.716	10.542	0.487	0.494	0.716	BUB3	no	ORF::Verified	mitotic spindle checkpoint	molecular function unknown	condensed nuclear chromosome kinetochore	NA	0
YEL009C::CHR5_2	0.4	0.494	0.346	12.028	0.4	0.494	0.346	GCN4	no	ORF::Verified	regulation of transcription from RNA polymerase II promoter*	DNA binding*	nucleus	NA	0
YML034W::CHR13_2	0.103	0.494	0.242	9.684	0.103	0.494	0.242	SRC1	no	ORF::Verified	mitotic sister chromatid segregation	molecular function unknown	cellular component unknown	NA	1	YML034C-A Dubious antisense 302 nt 1-302 of 399 bases
YPL181W::CHR16_2	0.716	0.491	-0.431	11.621	0.716	0.491	-0.431	CTI6	no	ORF::Verified	positive regulation of transcription	transcription factor binding	nucleus	NA	1	YPL182C Dubious antisense 269 nt 1-269 of 384 bases
YPR024W::CHR00_15	0.352	0.488	0.821	12.277	0.352	0.488	0.821	YME1	no	ORF::Verified	mitochondrion organization and biogenesis	ATP-dependent peptidase activity	mitochondrion*	NA	0
YFL063W::CHR00_18	0.182	0.486	0.341	12.148	0.182	0.486	0.341	YFL063W	no	ORF::Dubious				NA	0
YKR031C::CHR11_3	-0.002	0.486	0.041	11.939	-0.002	0.486	0.041	SPO14	no	ORF::Verified	exocytosis*	phospholipase D activity	endosome*	NA	0
YKR024C::CHR11_3	0.18	0.485	0.679	11.747	0.18	0.485	0.679	DBP7	no	ORF::Verified	35S primary transcript processing*	ATP-dependent RNA helicase activity	nucleolus	NA	0
YCR071C::CHR00_1	1.873	0.483	0.252	10.511	1.873	0.483	0.252	IMG2	no	ORF::Verified	telomere maintenance*	structural constituent of ribosome	mitochondrial large ribosomal subunit	NA	0
YDR024W::CHR4_3	-0.099	0.481	0.14	11.513	-0.099	0.481	0.14	FYV1	no	ORF::Dubious				NA	0
YDL241W::CHR4_3	-0.516	0.481	-0.181	11.467	-0.516	0.481	-0.181	YDL241W	no	ORF::Uncharacterized	biological process unknown	molecular function unknown	cellular component unknown	NA	0
YBR112C::CHR00_16A	0.068	0.48	-0.526	8.62	0.068	0.48	-0.526	CYC8	no	ORF::Verified	telomere maintenance*	transcription coactivator activity*	nucleus	NA	1	YBR113W Dubious antisense 205 nt 1-205 of 483 bases
YHR075C::CHR8_2	0.332	0.479	0.241	11.859	0.332	0.479	0.241	PPE1	no	ORF::Verified	telomere maintenance*	structural constituent of ribosome*	mitochondrial small ribosomal subunit	NA	0
YPL086C::CHR16_3	0.328	0.474	0.747	11.008	0.328	0.474	0.747	ELP3	no	ORF::Verified	regulation of transcription from RNA polymerase II promoter	RNA polymerase II transcription elongation factor activity*	transcription elongation factor complex*	NA	0
YOR286W::CHR15_3	0.315	0.474	0.089	12.258	0.315	0.474	0.089	FMP31	no	ORF::Uncharacterized	biological process unknown	molecular function unknown	mitochondrion	NA	0
YML035C::CHR00_14	0.421	0.474	0.068	11.945	0.421	0.474	0.068	AMD1	no	ORF::Verified	purine nucleotide metabolism	AMP deaminase activity	cytoplasm	NA	0
YCL001W::CHR3_1	-0.073	0.474	0.047	11.983	-0.073	0.474	0.047	RER1	no	ORF::Verified	ER to Golgi vesicle-mediated transport*	molecular function unknown	ER to Golgi transport vesicle*	NA	0
YBR240C::CHR2_4	0.629	0.473	0.255	11.358	0.629	0.473	0.255	THI2	no	ORF::Verified	positive regulation of transcription from RNA polymerase II promoter*	transcriptional activator activity	nucleus	NA	0
YMR304W::CHR13_5	-0.267	0.473	-0.307	10.195	-0.267	0.473	-0.307	UBP15	no	ORF::Verified	protein deubiquitination	ubiquitin-specific protease activity	cytoplasm	NA	0
YDR071C::CHR00_11	0.147	0.472	0.171	12.105	0.147	0.472	0.171	PAA1	no	ORF::Verified	establishment and/or maintenance of chromatin architecture	aralkylamine N-acetyltransferase activity*	cytoplasm	NA	0
YNL127W::CHR14_3	0.106	0.471	0.243	11.618	0.106	0.471	0.243	FAR11	no	ORF::Verified	cell cycle arrest in response to pheromone	molecular function unknown	cellular component unknown	NA	0
YBR021W::CHR2_2	0.243	0.47	1.407	9.888	0.243	0.47	1.407	FUR4	no	ORF::Verified	uracil transport	uracil permease activity	plasma membrane*	NA	0
YNL285W::CHR14_1	0.515	0.47	-0.009	11.489	0.515	0.47	-0.009	YNL285W	no	ORF::Dubious				NA	0
YDL007W::CHR4_1	0.228	0.468	0.606	11.516	0.228	0.468	0.606	RPT2	yes	ORF::Verified	ubiquitin-dependent protein catabolism	ATPase activity*	nucleus*	NA	0
YNL108C::CHR14_3	0.138	0.468	0.158	11.992	0.138	0.468	0.158	YNL108C	no	ORF::Uncharacterized	metabolism	molecular function unknown	cytoplasm*	NA	1	YNL109W Dubious antisense 496 nt 51-546 of 546 bases
YFL025C::CHR6_1	0.52	0.467	1.428	11.188	0.52	0.467	1.428	BST1	no	ORF::Verified	ER to Golgi vesicle-mediated transport*	carboxylic ester hydrolase activity	endoplasmic reticulum*	NA	0
YCR024C-A::CHR00_1	-0.136	0.467	0.211	11.6	-0.136	0.467	0.211	PMP1	no	ORF::Verified	cation transport	enzyme regulator activity	plasma membrane*	NA	0
YDR326C::CHR00_17A	1.04	0.467	-0.026	11.598	1.04	0.467	-0.026	YDR326C	no	ORF::Uncharacterized	biological process unknown	molecular function unknown	cellular component unknown	NA	0
YGR098C::CHR7_4	0.278	0.466	0.747	11.582	0.278	0.466	0.747	ESP1	yes	ORF::Verified	mitotic sister chromatid segregation*	cysteine-type endopeptidase activity	cytoplasm*	NA	0
YPL203W::CHR16_1	0.33	0.466	0.014	11.729	0.33	0.466	0.014	TPK2	no	ORF::Verified	protein amino acid phosphorylation*	protein serine/threonine kinase activity*	cytoplasm*	NA	0
YJR014W::CHR00_13	-0.104	0.463	-0.373	11.194	-0.104	0.463	-0.373	TMA22	no	ORF::Verified	biological process unknown	RNA binding	cytoplasm	NA	0
YPL149W::CHR16_2	0.68	0.462	0.089	11.528	0.68	0.462	0.089	ATG5	no	ORF::Verified	protein targeting to vacuole*	molecular function unknown	cytosol*	NA	0
YOL020W::CHR15_5	-0.124	0.462	-0.109	11.65	-0.124	0.462	-0.109	TAT2	no	ORF::Verified	telomere maintenance*	aromatic amino acid transporter activity	plasma membrane	NA	0
YOL070C::CHR15_5	-0.101	0.459	0.2	11.663	-0.101	0.459	0.2	YOL070C	no	ORF::Uncharacterized	biological process unknown	molecular function unknown	cytoplasm*	NA	0
YDL236W::CHR4_3	0.008	0.459	0.028	11.937	0.008	0.459	0.028	PHO13	no	ORF::Verified	protein amino acid dephosphorylation*	alkaline phosphatase activity*	cytoplasm*	NA	0
YER073W::CHR5_3	0.091	0.459	-0.953	9.415	0.091	0.459	-0.953	ALD5	no	ORF::Verified	electron transport*	3-chloroallyl aldehyde dehydrogenase activity	mitochondrion	NA	0
YNL314W::CHR14_1	0.269	0.458	0.555	11.7	0.269	0.458	0.555	DAL82	no	ORF::Verified	transcription initiation from RNA polymerase II promoter*	transcriptional activator activity	nucleus	NA	0
YDL018C::CHR4_1	0.302	0.458	0.295	11.606	0.302	0.458	0.295	ERP3	no	ORF::Verified	secretory pathway	molecular function unknown	integral to membrane	NA	0
YDL166C::CHR4_2	-0.196	0.458	0.286	9.159	-0.196	0.458	0.286	FAP7	yes	ORF::Verified	processing of 20S pre-rRNA*	nucleoside-triphosphatase activity	cytoplasm*	NA	0
YDR072C::CHR4_4	0.261	0.457	0.593	11.961	0.261	0.457	0.593	IPT1	no	ORF::Verified	sphingolipid biosynthesis*	transferase activity, transferring phosphorus-containing groups	membrane fraction	NA	0
YHR083W::CHR8_2	0.223	0.457	0.315	11.175	0.223	0.457	0.315	SAM35	yes	ORF::Verified	protein import into mitochondrial outer membrane	protein binding	mitochondrial outer membrane*	NA	0
YHR040W::CHR8_1	0.339	0.457	0.31	11.868	0.339	0.457	0.31	BCD1	yes	ORF::Verified	snoRNA metabolism	nucleic acid binding	cytoplasm*	NA	0
YLR059C::CHR12_2	0	0.455	-0.119	11.855	0	0.455	-0.119	REX2	no	ORF::Verified	RNA processing	3'-5' exonuclease activity	mitochondrion	NA	0
YNL157W::CHR14_2	0.223	0.454	-0.052	12.17	0.223	0.454	-0.052	IGO1	no	ORF::Uncharacterized	biological process unknown	molecular function unknown	cytoplasm*	NA	0
YPR004C::CHR16_3	-0.079	0.453	-0.529	11.468	-0.079	0.453	-0.529	YPR004C	no	ORF::Verified	biological process unknown	electron carrier activity	mitochondrion	NA	0
YLR087C::CHR12_2	0.038	0.452	0.792	11.756	0.038	0.452	0.792	CSF1	no	ORF::Verified	fermentation	molecular function unknown	mitochondrion	NA	0
YIL071C::CHR9_1	0.403	0.452	0.069	12.533	0.403	0.452	0.069	PCI8	no	ORF::Verified	protein deneddylation	molecular function unknown	signalosome complex	NA	1	YIL071W-A Dubious antisense 367 nt 111-477 of 477 bases
YML106W::CHR00_9	0.684	0.452	-0.054	11.689	0.684	0.452	-0.054	URA5	no	ORF::Verified	'de novo' pyrimidine base biosynthesis	orotate phosphoribosyltransferase activity	cytoplasm*	NA	0
YCR001W::CHR3_1	0.16	0.451	0.215	12.182	0.16	0.451	0.215	YCR001W	no	ORF::Dubious				NA	0
YAL034C::CHR1_1	0.137	0.451	-0.341	9.645	0.137	0.451	-0.341	FUN19	no	ORF::Verified	biological process unknown	molecular function unknown	cellular component unknown	NA	0
YJL189W::CHR00_14	-0.232	0.45	0.607	9.772	-0.232	0.45	0.607	RPL39	no	ORF::Verified	translation	structural constituent of ribosome	cytosolic large ribosomal subunit (sensu Eukaryota)	NA	1	YJL188C Dubious antisense 273 nt 37-309 of 309 bases
YGL030W::CHR7_1	0.529	0.45	-0.766	8.14	0.529	0.45	-0.766	RPL30	yes	ORF::Verified	translation*	structural constituent of ribosome	cytoplasm*	NA	0
YJR040W::CHR00_13	0.214	0.449	0.421	11.922	0.214	0.449	0.421	GEF1	no	ORF::Verified	iron ion homeostasis*	voltage-gated chloride channel activity	Golgi apparatus*	NA	0
YOR109W::CHR15_2	0.556	0.449	0.179	12.245	0.556	0.449	0.179	INP53	no	ORF::Verified	cell wall organization and biogenesis*	inositol-polyphosphate 5-phosphatase activity	membrane fraction*	NA	0
YPL243W::CHR16_1	0.474	0.449	0.124	11.278	0.474	0.449	0.124	SRP68	yes	ORF::Verified	protein targeting to ER*	signal sequence binding	signal recognition particle (sensu Eukaryota)	NA	0
YPL060W::CHR16_3	-0.348	0.449	0.005	10.109	-0.348	0.449	0.005	LPE10	no	ORF::Verified	mitochondrial magnesium ion transport	magnesium ion transporter activity	mitochondrial inner membrane	NA	0
YHR190W::CHR8_3	0.442	0.449	-0.102	11.72	0.442	0.449	-0.102	ERG9	yes	ORF::Verified	ergosterol biosynthesis	farnesyl-diphosphate farnesyltransferase activity	endoplasmic reticulum*	NA	0
YDL230W::CHR4_3	0.266	0.448	-0.051	12.558	0.266	0.448	-0.051	PTP1	no	ORF::Verified	protein amino acid dephosphorylation	protein tyrosine phosphatase activity	cytoplasm*	NA	0
YNL070W::CHR00_16B	-0.087	0.447	1.737	11.131	-0.087	0.447	1.737	TOM7	no	ORF::Verified	protein import into mitochondrial matrix*	protein transporter activity	mitochondrial outer membrane*	NA	0
YPL247C::CHR16_1	0.142	0.447	0.839	11.903	0.142	0.447	0.839	YPL247C	no	ORF::Uncharacterized	biological process unknown	molecular function unknown	cytoplasm*	NA	0
YCR081W::CHR00_1	0.208	0.447	0.751	11.636	0.208	0.447	0.751	SRB8	no	ORF::Verified	telomere maintenance*	RNA polymerase II transcription mediator activity	transcription factor complex	NA	1	YCR081C-A Dubious antisense 237 nt 1-237 of 237 bases
YGR020C::CHR7_3	1.398	0.447	0.336	10.125	1.398	0.447	0.336	VMA7	no	ORF::Verified	vacuolar acidification	hydrogen-transporting ATPase activity, rotational mechanism	vacuolar membrane (sensu Fungi)*	NA	0
YPL257W::CHR16_1	0.168	0.446	0.283	11.731	0.168	0.446	0.283	YPL257W	no	ORF::Uncharacterized	biological process unknown	molecular function unknown	cellular component unknown	NA	0
YDL113C::CHR4_2	0.127	0.446	0.146	11.612	0.127	0.446	0.146	ATG20	no	ORF::Verified	protein targeting to vacuole*	lipid binding	membrane	NA	0
YPR150W::CHR16_5	0.064	0.445	-0.259	11.603	0.064	0.445	-0.259	YPR150W	no	ORF::Dubious				NA	1	YPR151C Verified antisense 466 nt 156-621 of 621 bases
YJR054W::CHR00_13	0.043	0.444	0.427	12.109	0.043	0.444	0.427	YJR054W	no	ORF::Uncharacterized	biological process unknown	molecular function unknown	vacuole (sensu Fungi)	NA	0
YMR066W::CHR00_6	0.131	0.444	-0.091	7.681	0.131	0.444	-0.091	SOV1	no	ORF::Uncharacterized	biological process unknown	molecular function unknown	mitochondrion	NA	0
YBR246W::CHR2_4	0.41	0.443	0.786	11.773	0.41	0.443	0.786	YBR246W	no	ORF::Uncharacterized	biological process unknown	molecular function unknown	cellular component unknown	NA	0
YJR088C::CHR10_4	0.266	0.443	-0.078	11.232	0.266	0.443	-0.078	YJR088C	no	ORF::Uncharacterized	biological process unknown	molecular function unknown	endoplasmic reticulum	NA	1	YJR087W Dubious antisense 256 nt 96-351 of 351 bases
YEL019C::CHR5_2	0.063	0.443	-0.246	11.765	0.063	0.443	-0.246	MMS21	yes	ORF::Verified	DNA repair	SUMO ligase activity	cytoplasm*	NA	0
YDR384C::CHR4_7	-0.003	0.442	0.025	10.874	-0.003	0.442	0.025	ATO3	no	ORF::Verified	ammonium transport*	ammonium transporter activity	mitochondrion*	NA	0
YPR085C::CHR16_4	0.162	0.441	0.476	11.786	0.162	0.441	0.476	YPR085C	yes	ORF::Uncharacterized	biological process unknown	molecular function unknown	cellular component unknown	NA	0
YDL051W::CHR4_1	0.501	0.441	0.178	11.999	0.501	0.441	0.178	LHP1	no	ORF::Verified	tRNA processing	RNA binding	nucleus*	NA	1	YDL050C Dubious antisense 334 nt 39-372 of 372 bases
YLR432W::CHR00_4	0.556	0.441	0.137	11.252	0.556	0.441	0.137	IMD3	no	ORF::Verified	GTP biosynthesis	IMP dehydrogenase activity	cytoplasm	NA	0
YIR034C::CHR00_3	0.099	0.44	0.246	11.443	0.099	0.44	0.246	LYS1	no	ORF::Verified	lysine biosynthesis via aminoadipic acid	saccharopine dehydrogenase (NAD+, L-lysine-forming) activity	cytoplasm	NA	0
YFL042C::CHR00_15	0.127	0.44	-0.134	11.27	0.127	0.44	-0.134	YFL042C	no	ORF::Uncharacterized	biological process unknown	molecular function unknown	cellular component unknown	NA	0
YJR035W::CHR00_13	0.514	0.439	0.177	11.701	0.514	0.439	0.177	RAD26	no	ORF::Verified	nucleotide-excision repair*	DNA-dependent ATPase activity	nucleus	NA	0
YFR008W::CHR6_1	-0.023	0.439	0.09	11.708	-0.023	0.439	0.09	FAR7	no	ORF::Verified	cell cycle arrest in response to pheromone	molecular function unknown	cellular component unknown	NA	0
YJR063W::CHR00_13	0.612	0.438	1.173	9.321	0.612	0.438	1.173	RPA12	no	ORF::Verified	transcription from RNA polymerase I promoter	DNA-directed RNA polymerase activity	DNA-directed RNA polymerase I complex	NA	0
YLL033W::CHR12_1	0.191	0.437	0.329	12.086	0.191	0.437	0.329	YLL033W	no	ORF::Uncharacterized	sporulation (sensu Fungi)	molecular function unknown	cellular component unknown	NA	0
YKR023W::CHR00_14	0.116	0.437	-0.021	12.449	0.116	0.437	-0.021	YKR023W	no	ORF::Uncharacterized	biological process unknown	molecular function unknown	cytoplasm*	NA	0
YOL058W::CHR15_5	0.125	0.436	0.172	11.596	0.125	0.436	0.172	ARG1	no	ORF::Verified	arginine biosynthesis*	argininosuccinate synthase activity	cytosol	NA	0
YJR144W::CHR00_12	0.002	0.435	1.045	12.442	0.002	0.435	1.045	MGM101	no	ORF::Verified	DNA repair*	DNA binding	mitochondrial nucleoid*	NA	0
YMR317W::CHR00_8	0.42	0.434	0.264	11.998	0.42	0.434	0.264	YMR317W	no	ORF::Uncharacterized	biological process unknown	molecular function unknown	cellular component unknown	NA	1	YMR316C-B Dubious antisense 266 nt 1-266 of 309 bases
YOR310C::CHR15_4	1.012	0.432	1.393	11.915	1.012	0.432	1.393	NOP58	yes	ORF::Verified	rRNA modification*	molecular function unknown	small nucleolar ribonucleoprotein complex*	NA	1	YOR309C Dubious samesense 254 nt 1-254 of 381 bases
YMR114C::CHR00_9	0.505	0.432	0.146	11.568	0.505	0.432	0.146	YMR114C	no	ORF::Uncharacterized	biological process unknown	molecular function unknown	cytoplasm*	NA	0
YNR055C::CHR00_15	-0.125	0.432	-0.252	11.874	-0.125	0.432	-0.252	HOL1	no	ORF::Verified	transport	transporter activity	mitochondrion*	NA	0
YKR016W::CHR11_3	0.359	0.431	0.127	11.698	0.359	0.431	0.127	FMP13	no	ORF::Uncharacterized	biological process unknown	molecular function unknown	mitochondrion	NA	0
YHR113W::CHR8_2	-0.017	0.431	-0.359	12.058	-0.017	0.431	-0.359	YHR113W	no	ORF::Verified	proteolysis	aspartyl aminopeptidase activity	cytoplasm	NA	0
YPR151C::CHR00_18	0.003	0.43	-0.107	11.715	0.003	0.43	-0.107	SUE1	no	ORF::Verified	protein catabolism	molecular function unknown	mitochondrial envelope	NA	1	YPR150W Dubious antisense 466 nt 57-522 of 522 bases
YLR038C::CHR00_8	0.228	0.429	2.325	11.716	0.228	0.429	2.325	COX12	no	ORF::Verified	cytochrome c oxidase complex assembly	cytochrome-c oxidase activity	respiratory chain complex IV (sensu Eukaryota)	NA	0
YOL159C::CHR00_10	0.689	0.428	0.542	11.415	0.689	0.428	0.542	YOL159C	no	ORF::Uncharacterized	biological process unknown	molecular function unknown	soluble fraction	NA	0
YHR106W::CHR8_2	0.062	0.428	-0.113	11.921	0.062	0.428	-0.113	TRR2	no	ORF::Verified	response to oxidative stress	thioredoxin-disulfide reductase activity	mitochondrion	NA	0
YMR001C::CHR13_2	0.064	0.427	0.175	10.527	0.064	0.427	0.175	CDC5	yes	ORF::Verified	protein amino acid phosphorylation*	protein kinase activity*	nucleus*	NA	0
YKL199C::CHR11_3	0.452	0.426	0.002	11.851	0.452	0.426	0.002	PTK1_p	no	ORF::Verified	polyamine transport	protein kinase activity	cellular component unknown	NA	NA
YMR102C::CHR00_9	0.204	0.425	0.483	11.794	0.204	0.425	0.483	YMR102C	no	ORF::Uncharacterized	biological process unknown	molecular function unknown	cellular component unknown	NA	0
YFL048C::CHR6_1	0.015	0.425	0.325	12.149	0.015	0.425	0.325	EMP47	no	ORF::Verified	ER to Golgi vesicle-mediated transport	molecular function unknown	Golgi apparatus*	NA	0
YBL025W::CHR2_1	0.031	0.425	0.21	12.456	0.031	0.425	0.21	RRN10	no	ORF::Verified	transcription from RNA polymerase I promoter	RNA polymerase I transcription factor activity*	RNA polymerase I upstream activating factor complex	NA	0
YCL056C::CHR3_1	0.294	0.425	0.051	11.878	0.294	0.425	0.051	YCL056C	no	ORF::Uncharacterized	biological process unknown	molecular function unknown	cytoplasm	NA	0
YDR228C::CHR4_5	0.019	0.425	0.043	11.347	0.019	0.425	0.043	PCF11	yes	ORF::Verified	mRNA polyadenylylation*	protein binding	mRNA cleavage factor complex	NA	0
YNR013C::CHR14_4	0.052	0.425	-0.516	10.923	0.052	0.425	-0.516	PHO91	no	ORF::Verified	phosphate transport	phosphate transporter activity	membrane	NA	0
YIL092W::CHR9_1	0.138	0.424	0.135	12.143	0.138	0.424	0.135	YIL092W	no	ORF::Uncharacterized	biological process unknown	molecular function unknown	cytoplasm*	NA	0
YNR065C::CHR00_4	0.223	0.423	-0.125	11.864	0.223	0.423	-0.125	YSN1	no	ORF::Uncharacterized	biological process unknown	molecular function unknown	cellular component unknown	NA	0
YMR273C::CHR13_5	0.256	0.422	0.27	11.435	0.256	0.422	0.27	ZDS1	no	ORF::Verified	mRNA export from nucleus*	protein binding	cytoplasm*	NA	0
YDR286C::CHR4_6	-0.062	0.421	-0.209	12.013	-0.062	0.421	-0.209	YDR286C	no	ORF::Uncharacterized	biological process unknown	molecular function unknown	cellular component unknown	NA	0
YCL046W::CHR3_1	-0.188	0.419	-0.228	10.928	-0.188	0.419	-0.228	YCL046W	no	ORF::Dubious				NA	1	YCL045C Uncharacterized antisense 266 nt 1-266 of 2283 bases
YPL005W::CHR16_3	0.458	0.418	1.271	11.306	0.458	0.418	1.271	AEP3	no	ORF::Verified	mRNA metabolism	molecular function unknown	cytoplasm*	NA	0
YDR433W::CHR4_7	-0.241	0.418	0.565	10.991	-0.241	0.418	0.565	YDR433W	no	ORF::Dubious				NA	1	YDR432W Verified samesense 428 nt 818-1245 of 1245 bases
YNL283C::CHR14_1	0.066	0.418	0.169	11.167	0.066	0.418	0.169	WSC2	no	ORF::Verified	cell wall organization and biogenesis*	transmembrane receptor activity	cytoplasm*	NA	0
YMR158W-A::CHR13_4	0.35	0.418	-0.232	12.017	0.35	0.418	-0.232	YMR158W-B	no	ORF::Dubious				NA	NA
YBL091C-A::CHR00_1	0.096	0.417	0.333	11.756	0.096	0.417	0.333	SCS22	no	ORF::Verified	biological process unknown*	molecular function unknown	cellular component unknown	NA	0
YMR054W::CHR00_5	0.039	0.416	0.076	11.914	0.039	0.416	0.076	STV1	no	ORF::Verified	vacuolar acidification	hydrogen-transporting ATPase activity, rotational mechanism	Golgi apparatus*	NA	0
YDR402C::CHR4_7	0.078	0.416	-0.016	12.192	0.078	0.416	-0.016	DIT2	no	ORF::Verified	spore wall assembly (sensu Fungi)	oxidoreductase activity	cellular component unknown	NA	1	YDR401W Dubious antisense 553 nt 12-564 of 564 bases
YOR164C::CHR15_2	0.066	0.415	0.952	11.192	0.066	0.415	0.952	YOR164C	no	ORF::Verified	biological process unknown	molecular function unknown	cytoplasm	NA	0
YGL132W::CHR7_2	0.572	0.415	0.503	11.693	0.572	0.415	0.503	YGL132W	no	ORF::Dubious				NA	1	YGL131C Verified antisense 268 nt 3945-4212 of 4212 bases
YJR074W::CHR00_12	0.076	0.414	2.523	11.463	0.076	0.414	2.523	MOG1	no	ORF::Verified	protein import into nucleus	Ran GTPase binding	nucleus	NA	0
YLR150W::CHR12_3	0.248	0.413	-0.721	11.45	0.248	0.413	-0.721	STM1	no	ORF::Verified	telomere maintenance*	DNA binding*	cytoplasm*	NA	0
YCL022C::CHR00_12	0.296	0.412	0.008	12.036	0.296	0.412	0.008	YCL022C	no	ORF::Dubious				NA	1	YCL024W Verified antisense 516 nt 2409-2924 of 3114 bases
YBR100W::CHR2_3/CHR00_16A	0.361	0.412	-0.114	11.722	0.361	0.412	-0.114	MMS4_p	no	ORF::Verified	DNA repair*	transcription coactivator activity*	nucleus	NA	NA
YGR229C::CHR00_2	0.488	0.411	1.371	11.889	0.488	0.411	1.371	SMI1	no	ORF::Verified	telomere maintenance*	molecular function unknown	nucleus*	NA	1	YGR228W Dubious antisense 328 nt 18-345 of 345 bases
YCL029C::CHR3_1	0.207	0.41	0.818	11.711	0.207	0.41	0.818	BIK1	no	ORF::Verified	mitotic spindle organization and biogenesis in nucleus*	microtubule binding	spindle pole body*	NA	0
YDR218C::CHR4_5	0.249	0.409	-0.055	12.475	0.249	0.409	-0.055	SPR28	no	ORF::Verified	cell wall organization and biogenesis*	structural constituent of cytoskeleton	septin ring (sensu Saccharomyces)	NA	0
YLR396C::CHR12_5	1.018	0.409	-0.127	10.236	1.018	0.409	-0.127	VPS33	no	ORF::Verified	vacuole fusion, non-autophagic*	ATP binding	cytosol*	NA	0
YEL030W::CHR5_2	-0.159	0.408	-0.286	11.677	-0.159	0.408	-0.286	ECM10	no	ORF::Verified	protein refolding*	molecular function unknown	mitochondrion*	NA	1	YEL030C-A Dubious antisense 254 nt 1-254 of 315 bases
YPL037C::CHR16_3	0.061	0.406	0.404	10.869	0.061	0.406	0.404	EGD1	no	ORF::Verified	cotranslational protein folding	unfolded protein binding	cytosolic ribosome (sensu Eukaryota)*	NA	0
YNL183C::CHR14_2	0.015	0.406	0.346	11.871	0.015	0.406	0.346	NPR1	no	ORF::Verified	regulation of nitrogen utilization	kinase activity	cytoplasm	NA	0
YAL023C::CHR1_1	0.224	0.405	0.958	11.708	0.224	0.405	0.958	PMT2	no	ORF::Verified	protein amino acid O-linked glycosylation	dolichyl-phosphate-mannose-protein mannosyltransferase activity	endoplasmic reticulum	NA	0
YGR260W::CHR00_3	-0.214	0.404	-0.253	10.866	-0.214	0.404	-0.253	TNA1	no	ORF::Verified	nicotinamide mononucleotide transport	nicotinamide mononucleotide permease activity	mitochondrion*	NA	1	YGR259C Dubious antisense 437 nt 1-437 of 441 bases
YNL270C::CHR14_1	-0.066	0.404	-0.474	11.464	-0.066	0.404	-0.474	ALP1	no	ORF::Verified	basic amino acid transport	basic amino acid transporter activity	plasma membrane	NA	0
YLR082C::CHR12_2	0.058	0.403	0.098	11.879	0.058	0.403	0.098	SRL2	no	ORF::Verified	nucleobase, nucleoside, nucleotide and nucleic acid metabolism	molecular function unknown	cytoplasm*	NA	0
YER134C::CHR00_5	0.24	0.403	0.085	11.794	0.24	0.403	0.085	YER134C	no	ORF::Uncharacterized	biological process unknown	molecular function unknown	cytoplasm*	NA	1	YER133W-A Dubious antisense 266 nt 77-342 of 342 bases
YPL034W::CHR00_17B	0.317	0.402	0.062	11.228	0.317	0.402	0.062	YPL034W	no	ORF::Uncharacterized	biological process unknown	molecular function unknown	cellular component unknown	NA	1	YPL035C Dubious antisense 200 nt 1-200 of 348 bases
YHR004C::CHR00_10	0.047	0.4	3.773	12.43	0.047	0.4	3.773	NEM1	no	ORF::Verified	sporulation (sensu Fungi)*	molecular function unknown	mitochondrion*	NA	0
YKL152C::CHR11_2	-0.162	0.4	-0.042	12.338	-0.162	0.4	-0.042	GPM1	yes	ORF::Verified	glycolysis*	phosphoglycerate mutase activity	cytosol	NA	1	YKL153W Dubious antisense 468 nt 43-510 of 510 bases
YER087C-A::CHR5_3	0.204	0.4	-0.184	11.803	0.204	0.4	-0.184	YER087C-A	no	ORF::Dubious				NA	1	YER087W Uncharacterized antisense 490 nt 1242-1731 of 1731 bases
YLR208W::CHR12_3	-0.008	0.399	0.176	11.815	-0.008	0.399	0.176	SEC13	yes	ORF::Verified	ER to Golgi vesicle-mediated transport*	structural molecule activity	cytoplasm*	NA	0
YBR239C::CHR2_4	0.132	0.399	0.036	11.658	0.132	0.399	0.036	YBR239C	no	ORF::Uncharacterized	biological process unknown	molecular function unknown	cytoplasm*	NA	0
YHR123W::CHR8_2	-0.043	0.399	-0.116	12.184	-0.043	0.399	-0.116	EPT1	no	ORF::Verified	phosphatidylethanolamine biosynthesis	ethanolaminephosphotransferase activity	endoplasmic reticulum	NA	0
YFR016C::CHR6_1	-0.02	0.398	0.193	12.397	-0.02	0.398	0.193	YFR016C	no	ORF::Verified	biological process unknown	molecular function unknown	cytoplasm*	NA	0
YOL106W::CHR00_6	0.192	0.395	-0.267	11.94	0.192	0.395	-0.267	YOL106W	no	ORF::Dubious				NA	0
YOL051W::CHR15_5	0.399	0.394	1.028	11.944	0.399	0.394	1.028	GAL11	no	ORF::Verified	telomere maintenance*	RNA polymerase II transcription mediator activity	mediator complex	NA	1	YOL050C Dubious antisense 304 nt 18-321 of 321 bases
YHR104W::CHR8_2	-0.195	0.394	-0.236	11.721	-0.195	0.394	-0.236	GRE3	no	ORF::Verified	response to stress*	aldo-keto reductase activity*	cytoplasm*	NA	0
YPL194W::CHR00_18	0.084	0.393	0.35	12.257	0.084	0.393	0.35	DDC1	no	ORF::Verified	meiosis*	molecular function unknown	condensed nuclear chromosome	NA	0
YNL206C::CHR14_2	0.29	0.393	-0.182	11.04	0.29	0.393	-0.182	RTT106	no	ORF::Verified	negative regulation of DNA transposition	molecular function unknown	nucleus	NA	1	YNL205C Dubious samesense 1 nt 423-423 of 423 bases
YBR059C::CHR2_2	0.15	0.392	0.249	11.03	0.15	0.392	0.249	AKL1	no	ORF::Verified	actin cytoskeleton organization and biogenesis*	protein kinase activity	cytoplasm*	NA	0
YPL272C::CHR16_1	0.124	0.392	0.155	11.323	0.124	0.392	0.155	YPL272C	no	ORF::Uncharacterized	biological process unknown	molecular function unknown	cellular component unknown	NA	0
YIL034C::CHR9_1	-0.065	0.391	1.214	12.237	-0.065	0.391	1.214	CAP2	no	ORF::Verified	filamentous growth*	actin filament binding	actin cortical patch*	NA	0
YDL191W::CHR4_3	0.185	0.391	0.992	11.914	0.185	0.391	0.992	RPL35A	no	ORF::Verified	translation	structural constituent of ribosome	cytosolic large ribosomal subunit (sensu Eukaryota)	NA	0
YNL054W::CHR14_3	-0.426	0.391	0.709	10.644	-0.426	0.391	0.709	VAC7	no	ORF::Verified	vacuole inheritance*	enzyme regulator activity	cytoplasm*	NA	0
YDR164C::CHR4_5	0.111	0.391	0.066	11.819	0.111	0.391	0.066	SEC1	yes	ORF::Verified	vesicle fusion*	SNARE binding	plasma membrane*	NA	0
YML048W::CHR13_1B	0.273	0.388	0.214	11.721	0.273	0.388	0.214	GSF2	no	ORF::Verified	protein folding*	molecular function unknown	cytoplasm*	NA	0
YIL117C::CHR9_2	0.131	0.388	-0.29	11.307	0.131	0.388	-0.29	PRM5	no	ORF::Verified	conjugation with cellular fusion	molecular function unknown	integral to membrane	NA	0
YGR178C::CHR7_5	0.513	0.387	0.335	12.53	0.513	0.387	0.335	PBP1	no	ORF::Verified	mRNA polyadenylylation*	molecular function unknown	cytoplasm*	NA	0
YMR205C::CHR13_4	0.16	0.384	0.226	10.851	0.16	0.384	0.226	PFK2	no	ORF::Verified	glycolysis	6-phosphofructokinase activity	cytoplasm*	NA	0
YJR015W::CHR00_13	0.152	0.384	0.031	11.952	0.152	0.384	0.031	YJR015W	no	ORF::Uncharacterized	biological process unknown	molecular function unknown	cytoplasm*	NA	0
YKL068W::CHR11_1	0.203	0.384	-0.188	11.119	0.203	0.384	-0.188	NUP100	no	ORF::Verified	mRNA export from nucleus*	structural molecule activity	nuclear pore	NA	0
YBR139W::CHR2_3	0.038	0.382	0.343	11.767	0.038	0.382	0.343	YBR139W	no	ORF::Uncharacterized	biological process unknown	serine hydrolase activity*	vacuole (sensu Fungi)	NA	0
YOR027W::CHR15_1	0.12	0.382	0.3	12.098	0.12	0.382	0.3	STI1	no	ORF::Verified	protein folding	unfolded protein binding*	cytoplasm	NA	0
YLL019C::CHR12_1	0.042	0.381	0.005	12.026	0.042	0.381	0.005	KNS1	no	ORF::Verified	protein amino acid phosphorylation	protein serine/threonine kinase activity*	cellular component unknown	NA	2	YLL019W-A Dubious antisense 93 nt 1-93 of 93 bases;YLL020C Dubious samesense 176 nt 1-176 of 306 bases
YOL102C::CHR00_6	0.185	0.381	-0.018	12.112	0.185	0.381	-0.018	TPT1	yes	ORF::Verified	tRNA splicing	tRNA 2'-phosphotransferase activity	nucleus	NA	0
YLR294C::CHR12_4	-0.022	0.38	0.035	11.911	-0.022	0.38	0.035	YLR294C	no	ORF::Dubious				NA	1	YLR295C Verified samesense 32 nt 344-375 of 375 bases
YBL002W::CHR2_1	0.143	0.38	-0.054	11.934	0.143	0.38	-0.054	HTB2	no	ORF::Verified	chromatin assembly or disassembly	DNA binding	nuclear nucleosome	NA	0
YPL187W::CHR16_2	-0.023	0.38	-0.128	11.966	-0.023	0.38	-0.128	MF(ALPHA)1	no	ORF::Verified	response to pheromone during conjugation with cellular fusion	mating pheromone activity	extracellular region	NA	0
YLR043C::CHR12_2	0.418	0.379	0.131	11.983	0.418	0.379	0.131	TRX1	no	ORF::Verified	ER to Golgi vesicle-mediated transport*	thiol-disulfide exchange intermediate activity	cytosol*	NA	0
YAL067C::CHR1_1	0.093	0.379	0.075	11.728	0.093	0.379	0.075	SEO1	no	ORF::Verified	transport	transporter activity	membrane	NA	0
YDL185W::CHR4_2	1.484	0.378	2.222	9.29	1.484	0.378	2.222	TFP1	no	ORF::Verified	vacuolar acidification*	hydrogen-transporting ATPase activity, rotational mechanism*	vacuolar membrane (sensu Fungi)*	NA	1	YDL185C-A Dubious antisense 49 nt 1-49 of 228 bases
YDR272W::CHR4_6	0.151	0.378	0.322	11.674	0.151	0.378	0.322	GLO2	no	ORF::Verified	carbohydrate metabolism*	hydroxyacylglutathione hydrolase activity	cytoplasm	NA	0
YDR069C::CHR4_4	0.42	0.377	1.268	12.164	0.42	0.377	1.268	DOA4	no	ORF::Verified	telomere maintenance*	endopeptidase activity*	mitochondrion*	NA	0
YML058W::CHR13_1B	-0.062	0.377	0.615	12.149	-0.062	0.377	0.615	SML1	no	ORF::Verified	mitochondrion organization and biogenesis*	enzyme inhibitor activity	cytoplasm*	NA	0
YBL053W::CHR2_1	0.048	0.377	0.071	11.613	0.048	0.377	0.071	YBL053W	no	ORF::Dubious				NA	1	YBL052C Verified antisense 331 nt 2166-2496 of 2496 bases
YER154W::CHR00_5	0.12	0.375	1.713	12.308	0.12	0.375	1.713	OXA1	no	ORF::Verified	protein import into mitochondrial inner membrane	protein transporter activity	mitochondrial inner membrane	NA	0
YNL022C::CHR14_4	-0.084	0.375	0.769	11.484	-0.084	0.375	0.769	YNL022C	no	ORF::Uncharacterized	biological process unknown	molecular function unknown	nucleus	NA	0
YDR054C::CHR4_4	0.357	0.375	0.581	11.504	0.357	0.375	0.581	CDC34	yes	ORF::Verified	G1/S transition of mitotic cell cycle*	ubiquitin conjugating enzyme activity	cytoplasm*	NA	0
YDR224C::CHR4_5	0.009	0.375	0.262	11.93	0.009	0.375	0.262	HTB1	yes	ORF::Verified	chromatin assembly or disassembly*	DNA binding	nuclear nucleosome	NA	0
YPL053C::CHR16_3	0.072	0.375	0.15	11.456	0.072	0.375	0.15	KTR6	no	ORF::Verified	cell wall organization and biogenesis*	mannosylphosphate transferase activity	membrane fraction	NA	0
YCR046C::CHR00_16A	0.003	0.375	0.146	11.861	0.003	0.375	0.146	IMG1	no	ORF::Verified	translation	structural constituent of ribosome	mitochondrial large ribosomal subunit	NA	0
YKL039W::CHR11_1	0.315	0.374	0.431	12.355	0.315	0.374	0.431	PTM1	no	ORF::Verified	biological process unknown	molecular function unknown	cellular component unknown	NA	0
YMR080C::CHR00_6	0.661	0.374	0.001	11.585	0.661	0.374	0.001	NAM7	no	ORF::Verified	telomere maintenance*	ATP-dependent RNA helicase activity*	cytoplasm*	NA	0
YCR009C::CHR3_1	0.047	0.373	1.308	11.39	0.047	0.373	1.308	RVS161	no	ORF::Verified	endocytosis*	cytoskeletal protein binding	actin cortical patch*	NA	0
YBL079W::CHR2_1	0.007	0.373	0.871	12.11	0.007	0.373	0.871	NUP170	no	ORF::Verified	mRNA export from nucleus*	structural molecule activity	nuclear pore	NA	0
YBL032W::CHR2_1	0.484	0.373	0.1	11.6	0.484	0.373	0.1	HEK2	no	ORF::Verified	telomerase-dependent telomere maintenance*	mRNA binding	cytoplasm*	NA	0
YLR451W::CHR12_3	-0.04	0.372	0.065	11.737	-0.04	0.372	0.065	LEU3	no	ORF::Verified	regulation of transcription from RNA polymerase II promoter*	specific RNA polymerase II transcription factor activity	nucleus	NA	0
YIR001C::CHR9_2	-0.307	0.372	-0.003	12.01	-0.307	0.372	-0.003	SGN1	no	ORF::Verified	mRNA metabolism	poly(A) binding	cytoplasm	NA	0
YPL085W::CHR16_3	0.228	0.372	-0.224	11.482	0.228	0.372	-0.224	SEC16	yes	ORF::Verified	vesicle-mediated transport*	structural molecule activity	endoplasmic reticulum membrane*	NA	0
YOR317W::CHR00_8	0.082	0.372	-0.255	11.865	0.082	0.372	-0.255	FAA1	no	ORF::Verified	lipid metabolism*	long-chain-fatty-acid-CoA ligase activity	mitochondrion*	NA	0
YKL006W::CHR11_1	0.692	0.371	0.494	12.212	0.692	0.371	0.494	RPL14A	no	ORF::Verified	translation	structural constituent of ribosome*	cytosolic large ribosomal subunit (sensu Eukaryota)	NA	0
YNL250W::CHR00_8	0.017	0.37	0.596	11.325	0.017	0.37	0.596	RAD50	no	ORF::Verified	telomere maintenance*	protein binding*	nucleus*	NA	0
YER066W::CHR00_10	-0.226	0.37	-0.308	11.554	-0.226	0.37	-0.308	YER066W	no	ORF::Uncharacterized	biological process unknown	molecular function unknown	cellular component unknown	NA	0
YIL100W::CHR9_2	0.284	0.37	-0.454	10.14	0.284	0.37	-0.454	YIL100W	no	ORF::Dubious				NA	1	YIL100C-A Dubious antisense 309 nt 1-309 of 339 bases
YDR500C::CHR00_17A	0.135	0.369	1.701	12.115	0.135	0.369	1.701	RPL37B	no	ORF::Verified	translation	structural constituent of ribosome	cytosolic large ribosomal subunit (sensu Eukaryota)	NA	0
YIL153W::CHR9_2	0.404	0.369	0.784	11.795	0.404	0.369	0.784	RRD1	no	ORF::Verified	DNA repair*	protein phosphatase type 2A regulator activity	cytoplasm*	NA	0
YER067W::CHR5_3	0.375	0.368	0.218	12.219	0.375	0.368	0.218	YER067W	no	ORF::Uncharacterized	biological process unknown	molecular function unknown	cytoplasm*	NA	2	YER066C-A Dubious antisense 138 nt 1-138 of 501 bases;YER067C-A Dubious antisense 312 nt 13-324 of 324 bases
YPR138C::CHR16_5	0.078	0.367	0.354	11.866	0.078	0.367	0.354	MEP3	no	ORF::Verified	ammonium transport	ammonium transporter activity	plasma membrane	NA	0
YGL016W::CHR7_1	-0.032	0.367	-0.242	11.187	-0.032	0.367	-0.242	KAP122	no	ORF::Verified	protein import into nucleus*	protein carrier activity	cytoplasm*	NA	0
YNL013C::CHR14_4	0.049	0.366	0.548	11.661	0.049	0.366	0.548	YNL013C	no	ORF::Dubious				NA	1	YNL014W Verified antisense 321 nt 2815-3135 of 3135 bases
YNL009W::CHR14_4	0.464	0.366	0.421	11.246	0.464	0.366	0.421	IDP3	no	ORF::Verified	fatty acid beta-oxidation*	isocitrate dehydrogenase (NADP+) activity	cytoplasm*	NA	0
YBR300C::CHR00_1	0.259	0.366	0.198	12.311	0.259	0.366	0.198	YBR300C	no	ORF::Dubious				NA	1	YBR301W Verified antisense 41 nt 1-41 of 363 bases
YER063W::CHR00_10	-0.153	0.366	-0.261	11.687	-0.153	0.366	-0.261	THO1	no	ORF::Verified	transcription, DNA-dependent	molecular function unknown	nucleus	NA	0
YOL055C::CHR15_5	-0.002	0.365	-0.002	12.296	-0.002	0.365	-0.002	THI20	no	ORF::Verified	thiamin biosynthesis	phosphomethylpyrimidine kinase activity*	cellular component unknown	NA	0
YDL147W::CHR4_2	0.113	0.364	0.219	11.434	0.113	0.364	0.219	RPN5	yes	ORF::Verified	ubiquitin-dependent protein catabolism	molecular function unknown	proteasome regulatory particle, lid subcomplex (sensu Eukaryota)	NA	0
YER062C::CHR5_3	0.135	0.364	-0.105	12.147	0.135	0.364	-0.105	HOR2	no	ORF::Verified	response to osmotic stress*	glycerol-1-phosphatase activity	cytoplasm*	NA	0
YJL151C::CHR00_14	0.01	0.364	-0.194	12.002	0.01	0.364	-0.194	SNA3	no	ORF::Verified	biological process unknown	molecular function unknown	membrane*	NA	1	YJL152W Dubious antisense 162 nt 199-360 of 360 bases
YDR516C::CHR4_8	0.334	0.363	0.222	11.868	0.334	0.363	0.222	EMI2	no	ORF::Verified	sporulation (sensu Fungi)	molecular function unknown	cytoplasm	NA	0
YPR077C::CHR16_4	-0.051	0.363	0.136	11.555	-0.051	0.363	0.136	YPR077C	no	ORF::Dubious				NA	1	YPR078C Uncharacterized samesense 356 nt 764-1119 of 1119 bases
YHR155W::CHR8_3	0.261	0.362	1.048	11.836	0.261	0.362	1.048	YSP1	no	ORF::Uncharacterized	biological process unknown	molecular function unknown	mitochondrion	NA	0
YDR259C::CHR4_6	0.023	0.362	-0.087	11.84	0.023	0.362	-0.087	YAP6	no	ORF::Verified	positive regulation of transcription from RNA polymerase II promoter	RNA polymerase II transcription factor activity	nucleus	NA	0
YDR107C::CHR4_4	-0.133	0.362	-0.319	11.933	-0.133	0.362	-0.319	YDR107C	no	ORF::Uncharacterized	biological process unknown	molecular function unknown	membrane fraction	NA	0
YDR195W::CHR4_5	-0.009	0.361	1.812	10.66	-0.009	0.361	1.812	REF2	no	ORF::Verified	telomere maintenance*	RNA binding*	nucleus*	NA	0
YLR117C::CHR12_2	0.772	0.361	0.084	12.039	0.772	0.361	0.084	CLF1	yes	ORF::Verified	nuclear mRNA splicing, via spliceosome*	protein binding	chromatin	NA	0
YDR311W::CHR4_6	-0.19	0.361	-0.146	11.409	-0.19	0.361	-0.146	TFB1	yes	ORF::Verified	transcription initiation from RNA polymerase II promoter*	general RNA polymerase II transcription factor activity	transcription factor TFIIH complex*	NA	0
YIL029C::CHR9_1	0.175	0.36	0.984	12	0.175	0.36	0.984	YIL029C	no	ORF::Uncharacterized	biological process unknown	molecular function unknown	cellular component unknown	NA	0
YDL234C::CHR4_3	0.472	0.36	0.586	12.35	0.472	0.36	0.586	GYP7	no	ORF::Verified	vesicle-mediated transport	Rab GTPase activator activity	cytoplasm	NA	0
YMR225C::CHR13_4	-0.039	0.36	-0.191	11.639	-0.039	0.36	-0.191	MRPL44	no	ORF::Verified	telomere maintenance*	structural constituent of ribosome	mitochondrial large ribosomal subunit	NA	0
YNL147W::CHR00_18	0.151	0.359	1.33	11.878	0.151	0.359	1.33	LSM7	no	ORF::Verified	telomere maintenance*	RNA binding*	nucleolus*	NA	0
YNR037C::CHR14_4	0.161	0.359	0.71	12.4	0.161	0.359	0.71	RSM19	no	ORF::Verified	translation	structural constituent of ribosome	mitochondrial small ribosomal subunit	NA	0
YER038W-A::CHR5_3	0.115	0.359	-0.013	12.454	0.115	0.359	-0.013	FMP49	no	ORF::Dubious				NA	1	YER039C Verified antisense 376 nt 375-750 of 750 bases
YCR076C::CHR00_1	-0.06	0.359	-0.067	12.027	-0.06	0.359	-0.067	YCR076C	no	ORF::Uncharacterized	biological process unknown	molecular function unknown	cellular component unknown	NA	0
YHR105W::CHR8_2	-0.223	0.359	-0.578	10.669	-0.223	0.359	-0.578	YPT35	no	ORF::Uncharacterized	biological process unknown	molecular function unknown	endosome	NA	0
YBR078W::CHR2_2	0.157	0.358	1.719	11.952	0.157	0.358	1.719	ECM33	no	ORF::Verified	cell wall organization and biogenesis	molecular function unknown	mitochondrion*	NA	0
YDR250C::CHR4_6	0.228	0.358	0.017	11.602	0.228	0.358	0.017	YDR250C	no	ORF::Dubious				NA	0
YKR017C::CHR11_3	0.074	0.358	-0.054	11.69	0.074	0.358	-0.054	YKR017C	no	ORF::Uncharacterized	biological process unknown	molecular function unknown	cellular component unknown	NA	0
YPR139C::CHR16_5	0.343	0.357	1.809	11.11	0.343	0.357	1.809	VPS66	no	ORF::Verified	protein targeting to vacuole	molecular function unknown	cytoplasm	NA	0
YML117W-A::CHR00_9	0.119	0.357	0.249	11.565	0.119	0.357	0.249	YML116W-A	no	ORF::Dubious				NA	NA
YMR311C::CHR00_8	0.16	0.357	0.115	12.339	0.16	0.357	0.115	GLC8	no	ORF::Verified	chromosome segregation*	enzyme activator activity	cytoplasm*	NA	0
YCR023C::CHR3_1	0.017	0.357	0.029	12.32	0.017	0.357	0.029	YCR023C	no	ORF::Uncharacterized	biological process unknown	molecular function unknown	cellular component unknown	NA	0
YMR061W::CHR00_6	-0.217	0.356	-0.295	9.7	-0.217	0.356	-0.295	RNA14	yes	ORF::Verified	mRNA polyadenylylation*	RNA binding*	nucleus*	NA	0
YOR265W::CHR00_17B	0.188	0.356	-0.356	10.29	0.188	0.356	-0.356	RBL2	no	ORF::Verified	microtubule cytoskeleton organization and biogenesis*	tubulin binding*	cytoplasm	NA	0
YLR148W::CHR12_3	-0.155	0.355	1.854	9.239	-0.155	0.355	1.854	PEP3	no	ORF::Verified	telomere maintenance*	protein binding	vacuolar membrane (sensu Fungi)*	NA	0
YOR275C::CHR00_17B	0.111	0.355	0.446	12.557	0.111	0.355	0.446	RIM20	no	ORF::Verified	invasive growth (sensu Saccharomyces)*	molecular function unknown	cytoplasm*	NA	0
YPR022C::CHR00_15	0.26	0.355	-0.122	10.894	0.26	0.355	-0.122	YPR022C	no	ORF::Uncharacterized	biological process unknown	molecular function unknown	cytoplasm*	NA	0
YEL012W::CHR00_10	0.33	0.354	0.632	11.971	0.33	0.354	0.632	UBC8	no	ORF::Verified	protein monoubiquitination*	ubiquitin conjugating enzyme activity	cytoplasm	NA	0
YCR025C::CHR00_1	0.083	0.354	0.261	12.252	0.083	0.354	0.261	YCR025C	no	ORF::Dubious				NA	0
YER129W::CHR00_5	0.07	0.354	0.159	11.664	0.07	0.354	0.159	SAK1	no	ORF::Verified	protein amino acid phosphorylation*	protein kinase activity	cytoplasm	NA	0
YOL122C::CHR00_6	0.115	0.354	-0.029	12.075	0.115	0.354	-0.029	SMF1	no	ORF::Verified	manganese ion transport	di-, tri-valent inorganic cation transporter activity*	plasma membrane*	NA	0
YFR014C::CHR6_1	0.002	0.353	0.135	12.2	0.002	0.353	0.135	CMK1	no	ORF::Verified	protein amino acid phosphorylation*	calmodulin-dependent protein kinase I activity	cytoplasm	NA	0
YLR452C::CHR00_4	0.32	0.353	-0.641	10.583	0.32	0.353	-0.641	SST2	no	ORF::Verified	signal transduction*	GTPase activator activity	plasma membrane	NA	0
YER103W::CHR00_5	-0.011	0.351	0.067	11.592	-0.011	0.351	0.067	SSA4	no	ORF::Verified	response to stress*	ATPase activity*	cytoplasm*	NA	0
YML007W::CHR13_2	0.155	0.351	-0.148	11.077	0.155	0.351	-0.148	YAP1	no	ORF::Verified	response to oxidative stress*	transcription factor activity	cytoplasm*	NA	0
YML096W::CHR00_9	0.318	0.351	-0.465	10.461	0.318	0.351	-0.465	YML096W	no	ORF::Uncharacterized	biological process unknown	molecular function unknown	cytoplasm	NA	1	YML095C Verified antisense 6 nt 628-633 of 633 bases
YLL054C::CHR12_1	0.36	0.35	0.01	12.172	0.36	0.35	0.01	YLL054C	no	ORF::Uncharacterized	biological process unknown	transcriptional activator activity	plasma membrane	NA	0
YNL292W::CHR14_1	-0.19	0.35	-0.18	11.761	-0.19	0.35	-0.18	PUS4	no	ORF::Verified	tRNA modification	pseudouridylate synthase activity	nucleus*	NA	0
YBR020W::CHR00_18	0.06	0.349	0.297	11.263	0.06	0.349	0.297	GAL1	no	ORF::Verified	galactose metabolism	galactokinase activity	cellular component unknown	NA	0
YNL325C::CHR14_1	0.111	0.349	0.109	11.919	0.111	0.349	0.109	FIG4	no	ORF::Verified	cellular morphogenesis during conjugation with cellular fusion	polyphosphoinositide phosphatase activity	vacuolar membrane (sensu Fungi)*	NA	1	YNL324W Dubious antisense 329 nt 1-329 of 396 bases
YGR039W::CHR7_4	0.49	0.349	-0.018	11.348	0.49	0.349	-0.018	YGR039W	no	ORF::Dubious				NA	0
YIL119C::CHR9_2	0.134	0.348	0.608	11.184	0.134	0.348	0.608	RPI1	no	ORF::Verified	thiamin biosynthesis*	small GTPase regulator activity	nucleus	NA	0
YFL001W::CHR00_17A	0.123	0.348	0.465	9.253	0.123	0.348	0.465	DEG1	no	ORF::Verified	RNA processing	pseudouridylate synthase activity	cytoplasm*	NA	0
YDL002C::CHR4_1	-0.057	0.348	0.399	11.763	-0.057	0.348	0.399	NHP10	no	ORF::Verified	chromatin remodeling	molecular function unknown	nucleus*	NA	0
YHR076W::CHR8_2	0.513	0.348	-0.392	11.395	0.513	0.348	-0.392	PTC7	no	ORF::Verified	biological process unknown	protein phosphatase type 2C activity	mitochondrion	NA	0
YOL068C::CHR15_5	-0.019	0.347	1.317	12.14	-0.019	0.347	1.317	HST1	no	ORF::Verified	telomere maintenance*	NAD-dependent histone deacetylase activity*	nucleus*	NA	0
YJR124C::CHR00_12	0.156	0.347	0.06	12.197	0.156	0.347	0.06	YJR124C	no	ORF::Uncharacterized	biological process unknown	molecular function unknown	cellular component unknown	NA	0
YNL093W::CHR00_16B	-0.178	0.347	-0.163	11.659	-0.178	0.347	-0.163	YPT53	no	ORF::Verified	endocytosis*	GTPase activity	late endosome	NA	0
YHR097C::CHR8_2	0.021	0.347	-0.233	11.56	0.021	0.347	-0.233	YHR097C	no	ORF::Uncharacterized	biological process unknown	molecular function unknown	cytoplasm*	NA	0
YNR032W::CHR14_4	-0.039	0.346	0.676	11.964	-0.039	0.346	0.676	PPG1	no	ORF::Verified	protein amino acid dephosphorylation*	protein phosphatase type 2A activity	cytoplasm*	NA	0
YJR154W::CHR10_4	0.48	0.346	0.2	11.654	0.48	0.346	0.2	YJR154W	no	ORF::Uncharacterized	biological process unknown	molecular function unknown	cytoplasm	NA	0
YLR241W::CHR12_4	0.168	0.346	0.083	12.168	0.168	0.346	0.083	YLR241W	no	ORF::Uncharacterized	biological process unknown	molecular function unknown	cellular component unknown	NA	0
YLL029W::CHR12_1	-0.062	0.346	-0.331	11.238	-0.062	0.346	-0.331	YLL029W	no	ORF::Uncharacterized	biological process unknown	molecular function unknown	cytoplasm	NA	0
YDR423C::CHR4_7	0.062	0.345	0.135	11.806	0.062	0.345	0.135	CAD1	no	ORF::Verified	positive regulation of transcription from RNA polymerase II promoter*	RNA polymerase II transcription factor activity	cytoplasm*	NA	0
YJL119C::CHR10_2	-0.113	0.345	-0.003	12.134	-0.113	0.345	-0.003	YJL119C	no	ORF::Dubious				NA	1	YJL118W Uncharacterized antisense 257 nt 1-257 of 660 bases
YIL146C::CHR9_2	0.282	0.343	0.272	12.092	0.282	0.343	0.272	ECM37	no	ORF::Verified	cell wall organization and biogenesis	molecular function unknown	cellular component unknown	NA	0
YNL302C::CHR14_1	0.126	0.343	-0.306	7.729	0.126	0.343	-0.306	RPS19B	no	ORF::Verified	translation*	structural constituent of ribosome	cytosolic small ribosomal subunit (sensu Eukaryota)	NA	0
YMR178W::CHR13_4	0.153	0.342	0.225	12.287	0.153	0.342	0.225	YMR178W	no	ORF::Uncharacterized	biological process unknown	molecular function unknown	cytoplasm*	NA	0
YPL140C::CHR16_2	-0.017	0.342	0.035	12.046	-0.017	0.342	0.035	MKK2	no	ORF::Verified	protein amino acid phosphorylation*	MAP kinase kinase activity	intracellular	NA	0
YLR178C::CHR12_3	-0.218	0.342	-0.067	11.798	-0.218	0.342	-0.067	TFS1	no	ORF::Verified	regulation of proteolysis	lipid binding*	soluble fraction	NA	0
YGR188C::CHR00_10	0.181	0.342	-0.566	7.765	0.181	0.342	-0.566	BUB1	no	ORF::Verified	protein amino acid phosphorylation*	protein binding*	nucleus*	NA	0
YLR202C::CHR12_3	0.065	0.341	2.079	12.242	0.065	0.341	2.079	YLR202C	no	ORF::Dubious				NA	1	YLR201C Verified samesense 100 nt 1-100 of 783 bases
YPR101W::CHR16_4	0.119	0.34	0.902	10.865	0.119	0.34	0.902	SNT309	no	ORF::Verified	nuclear mRNA splicing, via spliceosome	protein binding*	spliceosome complex	NA	0
YNR007C::CHR14_4	0.45	0.339	0.681	12.224	0.45	0.339	0.681	ATG3	no	ORF::Verified	protein targeting to vacuole*	APG8 conjugating enzyme activity	cytoplasm	NA	0
YIL155C::CHR9_2	0.413	0.339	0.054	12.241	0.413	0.339	0.054	GUT2	no	ORF::Verified	carbohydrate metabolism*	glycerol-3-phosphate dehydrogenase activity	mitochondrion*	NA	0
YIL006W::CHR9_1	-0.11	0.339	-0.561	9.437	-0.11	0.339	-0.561	YIA6	no	ORF::Verified	transport*	transporter activity*	mitochondrion*	NA	0
YMR079W::CHR00_6	-0.002	0.338	0.11	12.037	-0.002	0.338	0.11	SEC14	yes	ORF::Verified	sporulation (sensu Fungi)*	phosphatidylinositol transporter activity	cytosol	NA	0
YOR320C::CHR15_4	0.172	0.338	-0.005	11.876	0.172	0.338	-0.005	GNT1	no	ORF::Verified	protein amino acid N-linked glycosylation	acetylglucosaminyltransferase activity	Golgi medial cisterna	NA	0
YGL228W::CHR7_3	-0.343	0.338	-0.483	11.358	-0.343	0.338	-0.483	SHE10	no	ORF::Verified	biological process unknown	molecular function unknown	cellular component unknown	NA	0
YOR209C::CHR15_3	0.043	0.337	1.053	11.522	0.043	0.337	1.053	NPT1	no	ORF::Verified	chromatin silencing at telomere*	nicotinate phosphoribosyltransferase activity	nucleus	NA	0
YPR145W::CHR16_5	0.048	0.337	0.097	12.098	0.048	0.337	0.097	ASN1	no	ORF::Verified	asparagine biosynthesis	asparagine synthase (glutamine-hydrolyzing) activity	cytoplasm	NA	0
YJL206C::CHR10_1	0.099	0.336	0.397	7.944	0.099	0.336	0.397	YJL206C	no	ORF::Uncharacterized	biological process unknown	molecular function unknown	cellular component unknown	NA	0
YER169W::CHR00_5	0.154	0.336	0.19	11.675	0.154	0.336	0.19	RPH1	no	ORF::Verified	DNA repair*	specific transcriptional repressor activity	nucleus	NA	0
YGR170W::CHR7_5	-0.002	0.336	0.029	12.003	-0.002	0.336	0.029	PSD2	no	ORF::Verified	phosphatidylcholine biosynthesis	phosphatidylserine decarboxylase activity	vacuolar membrane (sensu Fungi)*	NA	0
YPL199C::CHR16_1	0.223	0.336	-0.105	11.656	0.223	0.336	-0.105	YPL199C	no	ORF::Uncharacterized	biological process unknown	molecular function unknown	cytoplasm	NA	0
YBR004C::CHR2_2	0.291	0.335	0.218	11.931	0.291	0.335	0.218	GPI18	yes	ORF::Verified	GPI anchor biosynthesis	mannosyltransferase activity	endoplasmic reticulum	NA	0
YOR322C::CHR15_4	-0.088	0.335	0.054	11.862	-0.088	0.335	0.054	LDB19	no	ORF::Verified	telomere maintenance	molecular function unknown	cytoplasm*	NA	0
YOR296W::CHR15_4	0.065	0.335	-0.121	12.175	0.065	0.335	-0.121	YOR296W	no	ORF::Uncharacterized	biological process unknown	molecular function unknown	cytoplasm	NA	0
YDR396W::CHR4_7	0	0.335	-0.184	11.455	0	0.335	-0.184	YDR396W	yes	ORF::Dubious				NA	1	YDR397C Verified antisense 430 nt 104-533 of 533 bases
YNL155W::CHR14_2	0.275	0.334	0.632	11.602	0.275	0.334	0.632	YNL155W	no	ORF::Uncharacterized	biological process unknown	molecular function unknown	cytoplasm*	NA	0
YJL017W::CHR00_13	0.352	0.334	0.312	11.614	0.352	0.334	0.312	YJL016W_p	no	ORF::Uncharacterized	biological process unknown	molecular function unknown	cytoplasm	NA	NA
YLR124W::CHR12_2	0.129	0.334	-0.065	10.516	0.129	0.334	-0.065	YLR124W	no	ORF::Dubious				NA	0
YGR252W::CHR00_17A	0.361	0.333	2.219	11.053	0.361	0.333	2.219	GCN5	no	ORF::Verified	histone acetylation*	histone acetyltransferase activity*	SAGA complex*	NA	0
YOR158W::CHR15_2	0.068	0.333	1.607	11.701	0.068	0.333	1.607	PET123	no	ORF::Verified	translation	structural constituent of ribosome	mitochondrial small ribosomal subunit	NA	0
YKR096W::CHR00_15	0.466	0.333	-0.03	11.749	0.466	0.333	-0.03	YKR096W	no	ORF::Uncharacterized	biological process unknown	molecular function unknown	cytoplasm*	NA	0
YHR026W::CHR00_10	-0.142	0.332	1.121	9.742	-0.142	0.332	1.121	PPA1	no	ORF::Verified	vacuolar acidification	hydrogen-transporting ATPase activity, rotational mechanism	integral to membrane*	NA	0
YMR010W::CHR13_2	0.191	0.332	0.263	12.55	0.191	0.332	0.263	YMR010W	no	ORF::Uncharacterized	metabolism	molecular function unknown	cytoplasm	NA	0
YKR086W::CHR00_4	0.421	0.332	0.11	12.143	0.421	0.332	0.11	PRP16	yes	ORF::Verified	formation of catalytic U2-type spliceosome for second transesterification step	RNA splicing factor activity, transesterification mechanism*	spliceosome complex	NA	0
YER115C::CHR00_5	0.065	0.332	0.084	12.016	0.065	0.332	0.084	SPR6	no	ORF::Verified	sporulation (sensu Fungi)	molecular function unknown	cellular component unknown	NA	0
YHR038W::CHR8_1	0.113	0.331	0.841	10.442	0.113	0.331	0.841	RRF1	no	ORF::Verified	protein biosynthesis	translation termination factor activity	mitochondrion	NA	0
YDR476C::CHR4_8	0.085	0.331	0.118	11.81	0.085	0.331	0.118	YDR476C	no	ORF::Uncharacterized	biological process unknown	molecular function unknown	endoplasmic reticulum	NA	0
YOR299W::CHR15_4	0.136	0.331	-0.078	12.164	0.136	0.331	-0.078	BUD7	no	ORF::Verified	bud site selection*	molecular function unknown	clathrin-coated vesicle*	NA	1	YOR300W Dubious samesense 101 nt 1-101 of 309 bases
YDR043C::CHR4_3	-0.149	0.331	-0.232	11.44	-0.149	0.331	-0.232	NRG1	no	ORF::Verified	regulation of transcription from RNA polymerase II promoter*	DNA binding*	nucleus	NA	0
YNL128W::CHR14_3	0.018	0.33	-0.009	11.891	0.018	0.33	-0.009	TEP1	no	ORF::Verified	spore wall assembly (sensu Fungi)*	inositol or phosphatidylinositol phosphatase activity	cellular component unknown	NA	0
YDR226W::CHR4_5	0.556	0.33	-0.011	9.703	0.556	0.33	-0.011	ADK1	no	ORF::Verified	nucleotide metabolism*	adenylate kinase activity	cytoplasm*	NA	0
YPR157W::CHR16_5	0.232	0.33	-0.087	11.817	0.232	0.33	-0.087	YPR157W	no	ORF::Uncharacterized	biological process unknown	molecular function unknown	cellular component unknown	NA	0
YBR298C::CHR00_1	0.142	0.329	0.415	10.761	0.142	0.329	0.415	MAL31	no	ORF::Verified	alpha-glucoside transport	alpha-glucoside:hydrogen symporter activity	membrane fraction	NA	0
YPL213W::CHR16_1	-0.101	0.328	1.274	11.946	-0.101	0.328	1.274	LEA1	no	ORF::Verified	telomere maintenance*	RNA splicing factor activity, transesterification mechanism	cytoplasm*	NA	0
YKL212W::CHR11_3	-0.014	0.328	0.761	11.612	-0.014	0.328	0.761	SAC1	no	ORF::Verified	exocytosis*	inositol or phosphatidylinositol phosphatase activity	mitochondrion*	NA	0
YNR049C::CHR14_4	0.192	0.328	0.303	11.746	0.192	0.328	0.303	MSO1	no	ORF::Verified	sporulation (sensu Fungi)*	molecular function unknown	microsome	NA	0
YMR006C::CHR13_2	0.144	0.328	0.088	12.627	0.144	0.328	0.088	PLB2	no	ORF::Verified	glycerophospholipid metabolism	lysophospholipase activity	cell wall (sensu Fungi)*	NA	0
YDR360W::CHR4_7	-0.006	0.328	-0.08	11.749	-0.006	0.328	-0.08	OPI7	no	ORF::Dubious				NA	1	YDR359C Verified antisense 287 nt 1-287 of 2949 bases
YHL046C::CHR8_1	-0.177	0.328	-0.256	11.792	-0.177	0.328	-0.256	PAU13	no	ORF::Uncharacterized	biological process unknown	molecular function unknown	cellular component unknown	NA	0
YLR017W::CHR12_1	-0.25	0.327	-0.488	10.964	-0.25	0.327	-0.488	MEU1	no	ORF::Verified	glutamate biosynthesis*	S-methyl-5-thioadenosine phosphorylase activity	cytoplasm	NA	0
YPL161C::CHR16_2	0.221	0.326	1.275	11.311	0.221	0.326	1.275	BEM4	no	ORF::Verified	telomere maintenance*	molecular function unknown	cytoplasm*	NA	0
YGL133W::CHR7_2	0.266	0.326	0.184	11.657	0.266	0.326	0.184	ITC1	no	ORF::Verified	chromatin remodeling*	molecular function unknown	chromatin accessibility complex	NA	0
YIL122W::CHR9_2	0.08	0.326	-0.228	8.241	0.08	0.326	-0.228	POG1	no	ORF::Verified	G1/S-specific transcription in mitotic cell cycle*	specific RNA polymerase II transcription factor activity	nucleus	NA	0
YHR095W::CHR8_2	-0.034	0.326	-0.387	11.533	-0.034	0.326	-0.387	YHR095W	no	ORF::Dubious				NA	0
YJR122W::CHR00_12	-0.131	0.325	0.628	11.902	-0.131	0.325	0.628	CAF17	no	ORF::Verified	biological process unknown	molecular function unknown	mitochondrion	NA	0
YHR132C::CHR8_2	0.043	0.325	0.404	11.862	0.043	0.325	0.404	ECM14	no	ORF::Verified	cell wall organization and biogenesis*	metalloendopeptidase activity	vacuole (sensu Fungi)	NA	0
YGR206W::CHR7_5	0.152	0.325	0.045	11.605	0.152	0.325	0.045	YGR206W	no	ORF::Uncharacterized	biological process unknown	molecular function unknown	endosome	NA	0
YIR035C::CHR00_3	-0.078	0.325	-0.116	12.091	-0.078	0.325	-0.116	YIR035C	no	ORF::Uncharacterized	biological process unknown	molecular function unknown	cytoplasm	NA	0
YMR060C::CHR00_4	0.184	0.324	1.866	11.678	0.184	0.324	1.866	SAM37	no	ORF::Verified	outer mitochondrial membrane organization and biogenesis	protein binding	mitochondrial outer membrane*	NA	0
YDL066W::CHR4_1	-0.305	0.324	0.527	10.906	-0.305	0.324	0.527	IDP1	no	ORF::Verified	glutamate biosynthesis*	isocitrate dehydrogenase (NADP+) activity	mitochondrion*	NA	0
YDR058C::CHR00_14	0.021	0.324	0.351	11.543	0.021	0.324	0.351	TGL2	no	ORF::Verified	lipid metabolism	triacylglycerol lipase activity	cellular component unknown	NA	0
YDL214C::CHR4_3	0.225	0.324	0.127	11.907	0.225	0.324	0.127	PRR2	no	ORF::Verified	MAPKKK cascade	receptor signaling protein serine/threonine kinase activity	nucleus	NA	0
YHL047C::CHR8_1	0.084	0.324	0.009	12.242	0.084	0.324	0.009	ARN2	no	ORF::Verified	iron ion homeostasis*	siderophore-iron transporter activity	plasma membrane*	NA	1	YHL046W-A Dubious antisense 233 nt 1-233 of 327 bases
YCR020C-A::CHR3_1	0.049	0.324	-0.056	11.863	0.049	0.324	-0.056	MAK31	no	ORF::Verified	telomere maintenance*	peptide alpha-N-acetyltransferase activity	NatC complex	NA	0
YJL192C::CHR10_1	0.301	0.323	0.488	12.137	0.301	0.323	0.488	SOP4	no	ORF::Verified	ER to Golgi vesicle-mediated transport	molecular function unknown	endoplasmic reticulum*	NA	0
YOR242C::CHR15_3	0.03	0.323	-0.003	12.051	0.03	0.323	-0.003	SSP2	no	ORF::Verified	spore wall assembly (sensu Fungi)	molecular function unknown	spore wall (sensu Fungi)	NA	0
YPL265W::CHR16_1	-0.084	0.322	0.254	11.897	-0.084	0.322	0.254	DIP5	no	ORF::Verified	amino acid transport	amino acid transporter activity*	plasma membrane	NA	0
YOR186W::CHR15_2	0.211	0.322	0.082	11.579	0.211	0.322	0.082	YOR186W	no	ORF::Uncharacterized	biological process unknown	molecular function unknown	cellular component unknown	NA	1	YOR186C-A Dubious antisense 210 nt 1-210 of 210 bases
YOL119C::CHR00_6	0.121	0.321	0.232	11.868	0.121	0.321	0.232	MCH4	no	ORF::Verified	transport	transporter activity*	vacuolar membrane (sensu Fungi)	NA	0
YML004C::CHR13_2	0.136	0.321	-0.186	11.31	0.136	0.321	-0.186	GLO1	no	ORF::Verified	glutathione metabolism*	lactoylglutathione lyase activity	cytoplasm*	NA	0
YHL010C::CHR8_1	0.138	0.321	-0.199	12.112	0.138	0.321	-0.199	YHL010C	no	ORF::Uncharacterized	biological process unknown	nuclear localization sequence binding	cellular component unknown	NA	0
YOL080C::CHR15_5	0.238	0.32	0.066	11.929	0.238	0.32	0.066	REX4	no	ORF::Verified	rRNA processing*	3'-5' exonuclease activity	nucleus*	NA	1	YOL079W Dubious antisense 371 nt 1-371 of 399 bases
YOL057W::CHR15_5	0.256	0.32	0.021	12.272	0.256	0.32	0.021	YOL057W	no	ORF::Uncharacterized	proteolysis	metalloendopeptidase activity	cytoplasm*	NA	0
YBR098W::CHR2_3	0.301	0.319	-0.168	11.296	0.301	0.319	-0.168	MMS4	no	ORF::Verified	DNA repair*	transcription coactivator activity*	nucleus	NA	1	YBR099C Dubious antisense 384 nt 1-384 of 384 bases
YPL002C::CHR16_3	0.267	0.318	1.248	12.248	0.267	0.318	1.248	SNF8	no	ORF::Verified	telomere maintenance*	protein binding	ESCRT II complex	NA	0
YKL138C::CHR11_2	0.179	0.318	0.611	11.673	0.179	0.318	0.611	MRPL31	no	ORF::Verified	translation	structural constituent of ribosome	mitochondrial large ribosomal subunit	NA	0
YMR143W::CHR13_4	0.096	0.318	0.328	11.838	0.096	0.318	0.328	RPS16A	no	ORF::Verified	telomere maintenance*	structural constituent of ribosome	cytosolic small ribosomal subunit (sensu Eukaryota)	NA	0
YLL024C::CHR12_1	-0.164	0.318	0.172	10.905	-0.164	0.318	0.172	SSA2	no	ORF::Verified	response to stress*	ATPase activity*	cytoplasm*	NA	0
YLR427W::CHR00_4	-0.04	0.318	-0.054	11.234	-0.04	0.318	-0.054	MAG2	no	ORF::Uncharacterized	DNA dealkylation	molecular function unknown	cytoplasm	NA	0
YDR289C::CHR4_6	-0.28	0.318	-0.185	11.381	-0.28	0.318	-0.185	RTT103	no	ORF::Verified	transcription termination from Pol II promoter, RNA polymerase(A) coupled*	molecular function unknown	cellular component unknown	NA	1	YDR290W Dubious antisense 140 nt 1-140 of 330 bases
YDR245W::CHR4_6	-0.167	0.317	3.495	10.402	-0.167	0.317	3.495	MNN10	no	ORF::Verified	actin filament organization*	alpha-1,6-mannosyltransferase activity	alpha-1,6-mannosyltransferase complex	NA	0
YGR121C::CHR7_4	0.075	0.317	0.084	11.914	0.075	0.317	0.084	MEP1	no	ORF::Verified	ammonium transport	ammonium transporter activity	plasma membrane	NA	0
YOR021C::CHR15_1	0.106	0.317	0.073	12.082	0.106	0.317	0.073	YOR021C	no	ORF::Uncharacterized	biological process unknown	molecular function unknown	cellular component unknown	NA	0
YJL158C::CHR10_1	-0.246	0.317	-0.094	10.98	-0.246	0.317	-0.094	CIS3	no	ORF::Verified	cell wall organization and biogenesis	structural constituent of cell wall	endoplasmic reticulum*	NA	0
YDL239C::CHR4_3	0.067	0.316	0.484	11.966	0.067	0.316	0.484	ADY3	no	ORF::Verified	spore wall assembly (sensu Fungi)*	protein binding	spindle*	NA	0
YER087W::CHR5_3	0.082	0.316	0.234	12.124	0.082	0.316	0.234	YER087W	no	ORF::Uncharacterized	biological process unknown	proline-tRNA ligase activity	cellular component unknown	NA	1	YER087C-A Dubious antisense 490 nt 63-552 of 552 bases
YGR055W::CHR7_4	0.094	0.316	0.147	12.312	0.094	0.316	0.147	MUP1	no	ORF::Verified	sulfur amino acid transport	L-methionine porter activity	integral to plasma membrane	NA	0
YBL047C::CHR2_1	0.442	0.316	0.063	11.867	0.442	0.316	0.063	EDE1	no	ORF::Verified	endocytosis	ubiquitin binding	bud neck*	NA	0
YER114C::CHR00_5	0.13	0.316	0.008	11.675	0.13	0.316	0.008	BOI2	no	ORF::Verified	establishment of cell polarity (sensu Fungi)*	phospholipid binding	bud neck*	NA	0
YML041C::CHR00_11	-0.31	0.315	1.086	11.445	-0.31	0.315	1.086	VPS71	no	ORF::Verified	protein targeting to vacuole*	molecular function unknown	nucleus*	NA	0
YKL087C::CHR11_1	-0.178	0.315	0.656	11.989	-0.178	0.315	0.656	CYT2	no	ORF::Verified	cytochrome c-heme linkage	holocytochrome-c synthase activity	mitochondrial intermembrane space	NA	0
YBL007C::CHR2_1	0.236	0.315	0.53	11.451	0.236	0.315	0.53	SLA1	no	ORF::Verified	cell wall organization and biogenesis*	protein binding, bridging*	actin cortical patch	NA	0
YGR177C::CHR7_5	0.15	0.315	0.197	12.283	0.15	0.315	0.197	ATF2	no	ORF::Verified	steroid metabolism	alcohol O-acetyltransferase activity	cytoplasm*	NA	1	YGR176W Dubious antisense 239 nt 110-348 of 348 bases
YOR366W::CHR15_4	0.652	0.315	-0.159	10.952	0.652	0.315	-0.159	YOR366W	no	ORF::Dubious				NA	1	YOR365C Uncharacterized antisense 317 nt 1-317 of 2112 bases
YHL038C::CHR8_1	0.062	0.314	1.321	12.527	0.062	0.314	1.321	CBP2	no	ORF::Verified	Group I intron splicing	RNA splicing factor activity, transesterification mechanism	mitochondrion	NA	0
YGL085W::CHR7_1	0.005	0.314	-0.141	11.944	0.005	0.314	-0.141	YGL085W	no	ORF::Uncharacterized	biological process unknown	molecular function unknown	mitochondrion	NA	0
YPL236C::CHR16_1	0.11	0.313	-0.074	12.46	0.11	0.313	-0.074	YPL236C	no	ORF::Uncharacterized	biological process unknown	protein kinase activity	vacuolar membrane (sensu Fungi)	NA	0
YLR074C::CHR12_2	0.14	0.313	-0.618	8.785	0.14	0.313	-0.618	BUD20	no	ORF::Verified	bud site selection	molecular function unknown	nucleus	NA	0
YER161C::CHR00_5	0.142	0.312	0.16	11.244	0.142	0.312	0.16	SPT2	no	ORF::Verified	negative regulation of transcription from RNA polymerase II promoter	DNA binding	nucleus	NA	0
YHR136C::CHR8_2	-0.047	0.312	-0.086	11.542	-0.047	0.312	-0.086	SPL2	no	ORF::Verified	response to temperature stimulus	enzyme inhibitor activity	cytoplasm	NA	0
YDR026C::CHR4_3	-0.176	0.312	-0.381	11.895	-0.176	0.312	-0.381	YDR026C	no	ORF::Uncharacterized	biological process unknown	DNA binding	nucleus*	NA	0
YLR096W::CHR12_2	-0.053	0.311	0.007	11.989	-0.053	0.311	0.007	KIN2	no	ORF::Verified	exocytosis	protein kinase activity	plasma membrane*	NA	0
YNL224C::CHR14_2	0.646	0.31	0.521	11.412	0.646	0.31	0.521	YNL224C	no	ORF::Uncharacterized	biological process unknown	molecular function unknown	cytoplasm*	NA	0
YER170W::CHR00_5	-0.09	0.31	0.019	11.724	-0.09	0.31	0.019	ADK2	no	ORF::Verified	nucleotide metabolism	adenylate kinase activity	mitochondrial inner membrane	NA	0
YIL136W::CHR9_2	0.532	0.31	-0.023	11.817	0.532	0.31	-0.023	OM45	no	ORF::Verified	biological process unknown	molecular function unknown	mitochondrial outer membrane*	NA	0
YGL027C::CHR7_1	0.248	0.31	-0.25	10.851	0.248	0.31	-0.25	CWH41	no	ORF::Verified	cell wall organization and biogenesis	mannosyl-oligosaccharide glucosidase activity	endoplasmic reticulum membrane	NA	0
YDR061W::CHR4_4	-0.115	0.31	-0.342	11.406	-0.115	0.31	-0.342	YDR061W	no	ORF::Uncharacterized	biological process unknown	ATPase activity, coupled to transmembrane movement of substances	mitochondrion	NA	0
YBR002C::CHR2_2	-0.144	0.309	0.666	11.345	-0.144	0.309	0.666	RER2	yes	ORF::Verified	ER to Golgi vesicle-mediated transport*	prenyltransferase activity*	endoplasmic reticulum	NA	0
YML069W::CHR00_15	0.329	0.309	0.138	12.297	0.329	0.309	0.138	POB3	yes	ORF::Verified	chromatin remodeling*	chromatin binding	nucleus*	NA	0
YHR181W::CHR00_8	-0.234	0.309	-0.141	11.54	-0.234	0.309	-0.141	SVP26	no	ORF::Verified	protein retention in Golgi*	protein binding	endoplasmic reticulum*	NA	0
YGR131W::CHR7_5	-0.172	0.309	-0.168	11.139	-0.172	0.309	-0.168	YGR131W	no	ORF::Uncharacterized	biological process unknown	molecular function unknown	cellular component unknown	NA	0
YJL152W::CHR10_1	0.072	0.308	0.13	12.097	0.072	0.308	0.13	YJL152W	no	ORF::Dubious				NA	1	YJL151C Verified antisense 162 nt 241-402 of 402 bases
YKL086W::CHR11_1	0.292	0.308	0.036	12.472	0.292	0.308	0.036	SRX1	no	ORF::Verified	response to oxidative stress	oxidoreductase activity, acting on sulfur group of donors	cytoplasm*	NA	0
YPR135W::CHR16_5	0.238	0.307	2.023	8.972	0.238	0.307	2.023	CTF4	no	ORF::Verified	DNA repair*	DNA binding	nucleus*	NA	0
YMR233W::CHR13_5	0.011	0.307	0.018	11.657	0.011	0.307	0.018	YMR233W	no	ORF::Uncharacterized	biological process unknown	molecular function unknown	cytoplasm*	NA	0
YHR022C::CHR8_1	-0.102	0.306	0.018	12.048	-0.102	0.306	0.018	YHR022C	no	ORF::Uncharacterized	biological process unknown	molecular function unknown	cellular component unknown	NA	1	YHR021W-A Uncharacterized antisense 106 nt 351-456 of 456 bases
YLR232W::CHR12_4	-0.105	0.306	-0.05	11.867	-0.105	0.306	-0.05	YLR232W	no	ORF::Dubious				NA	1	YLR231C Verified antisense 290 nt 1-290 of 1362 bases
YJR140C::CHR00_12	-0.004	0.306	-0.157	12.187	-0.004	0.306	-0.157	HIR3	no	ORF::Verified	G1/S-specific transcription in mitotic cell cycle	transcription corepressor activity	nucleus	NA	1	YJR140W-A Dubious antisense 150 nt 1-150 of 150 bases
YHL023C::CHR8_1	0.03	0.305	-0.004	11.508	0.03	0.305	-0.004	RMD11	no	ORF::Verified	biological process unknown	molecular function unknown	cellular component unknown	NA	0
YLR019W::CHR12_1	0.252	0.305	-0.052	12.391	0.252	0.305	-0.052	PSR2	no	ORF::Verified	response to stress	phosphoprotein phosphatase activity	plasma membrane	NA	0
YOR231W::CHR15_3	0.107	0.305	-0.124	12.567	0.107	0.305	-0.124	MKK1	no	ORF::Verified	protein amino acid phosphorylation*	MAP kinase kinase activity	bud tip	NA	1	YOR231C-A Dubious antisense 201 nt 1-201 of 201 bases
YDL137W::CHR4_2	0.037	0.305	-0.124	11.569	0.037	0.305	-0.124	ARF2	no	ORF::Verified	ER to Golgi vesicle-mediated transport*	GTPase activity	cytosol*	NA	0
YPL134C::CHR00_8	-0.023	0.305	-0.259	11.759	-0.023	0.305	-0.259	ODC1	no	ORF::Verified	mitochondrial transport	intracellular transporter activity*	mitochondrion*	NA	0
YPR187W::CHR16_5	-0.079	0.305	-0.597	8.07	-0.079	0.305	-0.597	RPO26	yes	ORF::Verified	transcription from RNA polymerase II promoter*	DNA-directed RNA polymerase activity	DNA-directed RNA polymerase III complex*	NA	0
YER016W::CHR5_3	0.033	0.304	0.672	12.359	0.033	0.304	0.672	BIM1	no	ORF::Verified	microtubule nucleation*	structural constituent of cytoskeleton	spindle pole body*	NA	0
YPR194C::CHR16_5	0.164	0.304	0.105	12.048	0.164	0.304	0.105	OPT2	no	ORF::Verified	oligopeptide transport	oligopeptide transporter activity	integral to plasma membrane	NA	0
YNL052W::CHR00_16B	-0.015	0.303	-0.183	11.674	-0.015	0.303	-0.183	COX5A	no	ORF::Verified	mitochondrial electron transport, cytochrome c to oxygen	cytochrome-c oxidase activity	respiratory chain complex IV (sensu Eukaryota)	NA	0
YAL009W::CHR1_1	0.155	0.302	1.739	12.331	0.155	0.302	1.739	SPO7	no	ORF::Verified	sporulation (sensu Fungi)*	molecular function unknown	integral to membrane*	NA	0
YHR031C::CHR8_1	0.169	0.302	0.784	11.271	0.169	0.302	0.784	RRM3	no	ORF::Verified	mitochondrial genome maintenance*	DNA helicase activity*	nuclear telomeric heterochromatin	NA	0
YDL046W::CHR4_1	0.267	0.302	0.239	11.881	0.267	0.302	0.239	NPC2	no	ORF::Verified	sterol transport	molecular function unknown	vacuole (sensu Fungi)*	NA	0
YDR438W::CHR4_8	0.02	0.302	-0.031	11.738	0.02	0.302	-0.031	YDR438W	no	ORF::Uncharacterized	biological process unknown	molecular function unknown	integral to membrane	NA	0
YDR387C::CHR4_7	0.074	0.302	-0.141	12.049	0.074	0.302	-0.141	YDR387C	no	ORF::Uncharacterized	biological process unknown	permease activity	cellular component unknown	NA	0
YCR073W-A::CHR00_1	0.011	0.302	-0.19	11.337	0.011	0.302	-0.19	SOL2	no	ORF::Verified	telomere maintenance*	molecular function unknown*	cytoplasm*	NA	0
YOR311C::CHR15_4	-0.144	0.302	-0.337	12.109	-0.144	0.302	-0.337	HSD1	no	ORF::Verified	biological process unknown	molecular function unknown	integral to membrane*	NA	0
YNL044W::CHR14_4	0.137	0.301	0.116	12.533	0.137	0.301	0.116	YIP3	no	ORF::Verified	ER to Golgi vesicle-mediated transport	molecular function unknown	endoplasmic reticulum*	NA	1	YNL043C Dubious antisense 289 nt 33-321 of 321 bases
YOR116C::CHR15_2	0.336	0.301	-0.059	11.357	0.336	0.301	-0.059	RPO31	yes	ORF::Verified	transcription from RNA polymerase III promoter	DNA-directed RNA polymerase activity	DNA-directed RNA polymerase III complex	NA	0
YMR099C::CHR00_9	0.113	0.301	-0.102	11.524	0.113	0.301	-0.102	YMR099C	no	ORF::Uncharacterized	biological process unknown	molecular function unknown	cytoplasm*	NA	0
YPL224C::CHR00_11	-0.02	0.301	-0.103	12.333	-0.02	0.301	-0.103	MMT2	no	ORF::Verified	iron ion homeostasis	molecular function unknown	mitochondrion*	NA	0
YBR096W::CHR2_3	0.108	0.301	-0.224	8.397	0.108	0.301	-0.224	YBR096W	no	ORF::Uncharacterized	biological process unknown	molecular function unknown	endoplasmic reticulum	NA	0
YLR201C::CHR12_3	0.17	0.3	3.085	12.096	0.17	0.3	3.085	COQ9	no	ORF::Verified	aerobic respiration*	molecular function unknown	mitochondrion*	NA	1	YLR202C Dubious samesense 100 nt 344-443 of 443 bases
YOR330C::CHR15_4	0.194	0.3	1.083	12.607	0.194	0.3	1.083	MIP1	no	ORF::Verified	DNA-dependent DNA replication*	gamma DNA-directed DNA polymerase activity	mitochondrion	NA	0
YDR217C::CHR4_5	0.172	0.3	-0.154	11.002	0.172	0.3	-0.154	RAD9	no	ORF::Verified	DNA repair*	protein binding	nucleus	NA	0
YNR041C::CHR14_4	-0.017	0.299	0.242	11.266	-0.017	0.299	0.242	COQ2	no	ORF::Verified	ubiquinone metabolism	prenyltransferase activity*	mitochondrial inner membrane	NA	1	YNR042W Dubious antisense 422 nt 1-422 of 429 bases
YBR138C::CHR2_3	-0.04	0.299	0.142	11.984	-0.04	0.299	0.142	YBR138C	no	ORF::Uncharacterized	biological process unknown	molecular function unknown	cytoplasm	NA	0
YCL038C::CHR00_12	0.108	0.299	0.129	11.55	0.108	0.299	0.129	ATG22	no	ORF::Verified	protein targeting to vacuole*	molecular function unknown	integral to membrane*	NA	0
YOR072W::CHR15_1	0.401	0.299	-0.047	10.912	0.401	0.299	-0.047	YOR072W	no	ORF::Dubious				NA	1	YOR072W-A Dubious samesense 26 nt 1-26 of 249 bases
YKR101W::CHR00_4	0.032	0.299	-0.35	11.141	0.032	0.299	-0.35	SIR1	no	ORF::Verified	chromatin silencing at silent mating-type cassette*	DNA binding*	chromatin silencing complex	NA	0
YGL046W::CHR7_1	0.217	0.298	0.199	11.805	0.217	0.298	0.199	RIM8_p	no	ORF::Verified	meiosis*	molecular function unknown	cellular component unknown	NA	NA
YMR304C-A::CHR13_5	0.027	0.298	0.082	12.192	0.027	0.298	0.082	YMR304C-A	no	ORF::Dubious				NA	1	YMR305C Verified samesense 68 nt 1103-1170 of 1170 bases
YCR077C::CHR00_1	0.145	0.297	2.488	11.811	0.145	0.297	2.488	PAT1	no	ORF::Verified	chromosome segregation*	molecular function unknown	cytosolic small ribosomal subunit (sensu Eukaryota)*	NA	0
YDL190C::CHR4_2	0.029	0.297	0.184	11.974	0.029	0.297	0.184	UFD2	no	ORF::Verified	response to stress*	ubiquitin conjugating enzyme activity	cytoplasm*	NA	0
YJL107C::CHR10_2	0.069	0.297	0.173	11.904	0.069	0.297	0.173	YJL107C	no	ORF::Uncharacterized	biological process unknown	molecular function unknown	cellular component unknown	NA	1	YJL108C Verified samesense 4 nt 1-4 of 1152 bases
YJL036W::CHR10_2	0.135	0.297	-0.276	11.69	0.135	0.297	-0.276	SNX4	no	ORF::Verified	transport*	lipid binding	membrane	NA	0
YDR230W::CHR4_5	0.188	0.296	1.222	11.819	0.188	0.296	1.222	YDR230W	no	ORF::Dubious				NA	1	YDR231C Verified antisense 278 nt 341-618 of 618 bases
YNL221C::CHR14_2	0.331	0.296	0.28	12.026	0.331	0.296	0.28	POP1	yes	ORF::Verified	rRNA processing*	ribonuclease P activity*	ribonuclease MRP complex*	NA	0
YBR113W::CHR2_3	0.287	0.296	0.127	12.096	0.287	0.296	0.127	YBR113W	no	ORF::Dubious				NA	1	YBR112C Verified antisense 205 nt 1-205 of 2901 bases
YGR250C::CHR00_14	0.487	0.296	-0.268	11.549	0.487	0.296	-0.268	YGR250C	no	ORF::Uncharacterized	biological process unknown	RNA binding	cytoplasm	NA	0
YDR264C::CHR4_6	0.717	0.295	1.201	11.411	0.717	0.295	1.201	AKR1	no	ORF::Verified	endocytosis*	protein-cysteine S-palmitoleyltransferase activity	membrane	NA	0
YDR313C::CHR4_6	0.105	0.295	-0.162	11.733	0.105	0.295	-0.162	PIB1	no	ORF::Verified	protein ubiquitination	ubiquitin-protein ligase activity	vacuolar membrane (sensu Fungi)*	NA	0
YMR216C::CHR13_4	0.206	0.294	0.6	12.158	0.206	0.294	0.6	SKY1	no	ORF::Verified	regulation of cell size*	protein kinase activity	cytoplasm	NA	0
YGR256W::CHR00_3	0.327	0.294	0.51	12.431	0.327	0.294	0.51	GND2	no	ORF::Verified	pentose-phosphate shunt, oxidative branch	phosphogluconate dehydrogenase (decarboxylating) activity	cytosol	NA	0
YGR266W::CHR00_3	0.158	0.294	0.319	11.674	0.158	0.294	0.319	YGR266W	no	ORF::Verified	biological process unknown	molecular function unknown	mitochondrion*	NA	0
YPR128C::CHR16_5	-0.001	0.294	0.121	11.467	-0.001	0.294	0.121	ANT1	no	ORF::Verified	peroxisome organization and biogenesis*	adenine nucleotide transporter activity	cytoplasm*	NA	0
YOR053W::CHR15_1	0.082	0.293	0.254	11.896	0.082	0.293	0.254	YOR053W	no	ORF::Dubious				NA	1	YOR054C Verified antisense 326 nt 1700-2025 of 2025 bases
YLR020C::CHR12_1	0.024	0.293	0.228	11.941	0.024	0.293	0.228	YEH2	no	ORF::Verified	cell wall mannoprotein biosynthesis*	sterol esterase activity	plasma membrane*	NA	0
YIR024C::CHR00_3	0.109	0.293	0.005	11.598	0.109	0.293	0.005	YIR024C	no	ORF::Uncharacterized	biological process unknown	molecular function unknown	mitochondrion	NA	0
YFR015C::CHR6_1	0.188	0.293	-0.023	12.082	0.188	0.293	-0.023	GSY1	no	ORF::Verified	glycogen biosynthesis	glycogen (starch) synthase activity	cytoplasm*	NA	0
YBL061C::CHR2_1	-0.053	0.293	-0.026	11.794	-0.053	0.293	-0.026	SKT5	no	ORF::Verified	response to osmotic stress*	enzyme activator activity	bud neck*	NA	1	YBL062W Dubious antisense 373 nt 9-381 of 381 bases
YML014W::CHR13_2	0.191	0.292	0.883	12.207	0.191	0.292	0.883	TRM9	no	ORF::Verified	response to stress*	tRNA (uridine) methyltransferase activity	cytoplasm*	NA	0
YPR011C::CHR00_18	0.284	0.292	0.098	12.163	0.284	0.292	0.098	YPR011C	no	ORF::Uncharacterized	transport	transporter activity	mitochondrial inner membrane	NA	0
YPR083W::CHR00_18	0.076	0.292	0.093	11.793	0.076	0.292	0.093	MDM36	no	ORF::Verified	mitochondrion organization and biogenesis	molecular function unknown	cellular component unknown	NA	0
YNL049C::CHR14_4	0.018	0.292	-0.078	12.174	0.018	0.292	-0.078	SFB2	no	ORF::Verified	ER to Golgi vesicle-mediated transport	molecular function unknown	COPII vesicle coat	NA	0
YMR124W::CHR00_9	0.355	0.291	0.686	12.155	0.355	0.291	0.686	YMR124W	no	ORF::Uncharacterized	biological process unknown	molecular function unknown	cytoplasm	NA	0
YMR015C::CHR13_2	0.272	0.291	0.306	12.073	0.272	0.291	0.306	ERG5	no	ORF::Verified	ergosterol biosynthesis	C-22 sterol desaturase activity	endoplasmic reticulum	NA	0
YIL020C::CHR9_1	0.006	0.291	0.19	11.915	0.006	0.291	0.19	HIS6	no	ORF::Verified	histidine biosynthesis	1-(5-phosphoribosyl)-5-[(5-phosphoribosylamino)methylideneamino]imidazole-4-carboxamide isomerase activity	intracellular	NA	1	YIL020C-A Dubious samesense 17 nt 1-17 of 339 bases
YGR087C::CHR7_4	0.014	0.291	0.079	12.154	0.014	0.291	0.079	PDC6	no	ORF::Verified	ethanol metabolism	pyruvate decarboxylase activity	cytoplasm	NA	0
YER096W::CHR00_8	0.129	0.291	0.076	12.348	0.129	0.291	0.076	SHC1	no	ORF::Verified	sporulation (sensu Fungi)*	enzyme activator activity	prospore membrane	NA	0
YPR062W::CHR16_4	-0.064	0.291	0.021	11.891	-0.064	0.291	0.021	FCY1	no	ORF::Verified	pyrimidine salvage*	cytosine deaminase activity	cytoplasm*	NA	0
YIR002C::CHR9_2	0.394	0.291	-0.515	11.521	0.394	0.291	-0.515	MPH1	no	ORF::Verified	DNA repair	RNA helicase activity*	nucleus	NA	0
YDL192W::CHR4_3	-0.106	0.29	0.945	11.734	-0.106	0.29	0.945	ARF1	no	ORF::Verified	telomere maintenance*	GTPase activity	cytosol*	NA	0
YOL128C::CHR00_6	-0.06	0.29	-0.109	11.527	-0.06	0.29	-0.109	YGK3	no	ORF::Verified	protein amino acid phosphorylation*	glycogen synthase kinase 3 activity	cellular component unknown	NA	0
YPL261C::CHR16_1	0.274	0.289	0.121	11.718	0.274	0.289	0.121	YPL261C	no	ORF::Dubious				NA	1	YPL260W Uncharacterized antisense 2 nt 1-2 of 1656 bases
YGR071C::CHR7_4	0.218	0.288	0.854	11.925	0.218	0.288	0.854	YGR071C	no	ORF::Uncharacterized	biological process unknown	molecular function unknown	nucleus	NA	0
YOR344C::CHR15_4	0.289	0.288	-0.049	12.276	0.289	0.288	-0.049	TYE7	no	ORF::Verified	transcription*	transcription factor activity	nucleus	NA	0
YOL027C::CHR15_5	0.183	0.287	0.644	12.074	0.183	0.287	0.644	MDM38	no	ORF::Verified	mitochondrion organization and biogenesis*	molecular function unknown	mitochondrion*	NA	0
YOR219C::CHR15_3	0.162	0.287	0.385	12.646	0.162	0.287	0.385	STE13	no	ORF::Verified	peptide pheromone maturation	aminopeptidase activity	Golgi trans face	NA	0
YOL104C::CHR00_6	0.354	0.287	0.212	11.919	0.354	0.287	0.212	NDJ1	no	ORF::Verified	synapsis*	telomeric DNA binding	nuclear chromosome, telomeric region	NA	0
YJL084C::CHR10_2	0.207	0.287	-0.063	12.125	0.207	0.287	-0.063	YJL084C	no	ORF::Verified	biological process unknown	cyclin binding	cytoplasm	NA	0
YNL137C::CHR00_16B	-0.036	0.286	0.216	11.639	-0.036	0.286	0.216	NAM9	yes	ORF::Verified	translation	structural constituent of ribosome	mitochondrial small ribosomal subunit	NA	0
YML043C::CHR13_1B	-0.074	0.286	0.031	12.061	-0.074	0.286	0.031	RRN11	yes	ORF::Verified	transcription from RNA polymerase I promoter	RNA polymerase I transcription factor activity	RNA polymerase I transcription factor complex	NA	0
YDR092W::CHR4_4	-0.054	0.286	-0.126	11.557	-0.054	0.286	-0.126	UBC13	no	ORF::Verified	protein monoubiquitination*	ubiquitin conjugating enzyme activity	cytoplasm*	NA	0
YCL002C::CHR3_1	0.08	0.286	-0.138	12.213	0.08	0.286	-0.138	YCL002C	no	ORF::Uncharacterized	biological process unknown	molecular function unknown	cellular component unknown	NA	0
YML063W::CHR13_1B	-0.054	0.285	1.368	10.947	-0.054	0.285	1.368	RPS1B	no	ORF::Verified	translation	structural constituent of ribosome	cytosolic small ribosomal subunit (sensu Eukaryota)	NA	0
YGR290W::CHR00_3	0.295	0.285	0.24	11.53	0.295	0.285	0.24	YGR290W	no	ORF::Dubious				NA	1	YGR289C Verified antisense 332 nt 1-332 of 1851 bases
YNL195C::CHR14_2	-0.135	0.285	-0.266	11.074	-0.135	0.285	-0.266	YNL195C	no	ORF::Uncharacterized	biological process unknown	molecular function unknown	mitochondrion	NA	0
YGL105W::CHR7_2	0.668	0.284	0.317	11.346	0.668	0.284	0.317	ARC1	no	ORF::Verified	tRNA export from nucleus*	tRNA binding	cytoplasm*	NA	0
YLR373C::CHR12_5	0.205	0.283	2.469	11.81	0.205	0.283	2.469	VID22	no	ORF::Verified	vacuolar protein catabolism	molecular function unknown	integral to plasma membrane	NA	0
YIL097W::CHR9_1	-0.686	0.283	1.317	9.296	-0.686	0.283	1.317	FYV10	no	ORF::Verified	negative regulation of gluconeogenesis	molecular function unknown	cytoplasm*	NA	0
YMR320W::CHR00_8	-0.15	0.283	-0.116	11.919	-0.15	0.283	-0.116	YMR320W	no	ORF::Dubious				NA	0
YPL198W::CHR16_1	0.222	0.283	-0.119	11.333	0.222	0.283	-0.119	RPL7B	no	ORF::Verified	translation	structural constituent of ribosome	cytosolic large ribosomal subunit (sensu Eukaryota)	NA	1	YPL197C Dubious antisense 360 nt 55-414 of 414 bases
YPL106C::CHR16_2	1.169	0.282	1.288	11.016	1.169	0.282	1.288	SSE1	no	ORF::Verified	telomere maintenance*	ATP binding*	cytoplasm	NA	0
YPL006W::CHR16_3	0.265	0.282	-0.244	11.245	0.265	0.282	-0.244	NCR1	no	ORF::Verified	sphingolipid metabolism	sphingolipid transporter activity	vacuolar membrane (sensu Fungi)	NA	0
YCR086W::CHR00_1	-0.011	0.281	0.802	12.175	-0.011	0.281	0.802	CSM1	no	ORF::Verified	telomere maintenance*	molecular function unknown	nucleolus*	NA	0
YER048C::CHR5_3	0.079	0.281	0.538	12.245	0.079	0.281	0.538	CAJ1	no	ORF::Verified	biological process unknown	chaperone regulator activity	nucleus	NA	0
YNL086W::CHR00_18	0.178	0.281	0.045	11.882	0.178	0.281	0.045	YNL086W	no	ORF::Uncharacterized	biological process unknown	molecular function unknown	endosome	NA	0
YKR072C::CHR00_3	0.083	0.281	-0.146	11.216	0.083	0.281	-0.146	SIS2	no	ORF::Verified	G1/S transition of mitotic cell cycle*	phosphopantothenoylcysteine decarboxylase activity*	cytoplasm*	NA	0
YMR245W::CHR13_5	0.206	0.281	-0.189	12.029	0.206	0.281	-0.189	YMR245W	no	ORF::Dubious				NA	1	YMR244C-A Uncharacterized antisense 269 nt 1-269 of 315 bases
YJL117W::CHR10_2	0.223	0.28	0.966	11.821	0.223	0.28	0.966	PHO86	no	ORF::Verified	protein folding*	molecular function unknown	endoplasmic reticulum	NA	0
YDL077C::CHR4_1	-0.496	0.28	0.866	10.19	-0.496	0.28	0.866	VAM6	no	ORF::Verified	telomere maintenance*	Rab guanyl-nucleotide exchange factor activity	vacuole (sensu Fungi)*	NA	0
YHR160C::CHR8_3	0.134	0.28	0.433	10.773	0.134	0.28	0.433	PEX18	no	ORF::Verified	protein targeting to peroxisome	protein binding	cytosol*	NA	0
YLR227C::CHR12_3	0.517	0.28	0.032	12.027	0.517	0.28	0.032	ADY4	no	ORF::Verified	sporulation	structural molecule activity	spindle pole body	NA	0
YHL013C::CHR8_1	0.423	0.28	0.02	11.664	0.423	0.28	0.02	OTU2	no	ORF::Uncharacterized	biological process unknown	molecular function unknown	cytoplasm	NA	0
YGR026W::CHR7_3	-0.367	0.28	-0.188	10.939	-0.367	0.28	-0.188	YGR026W	no	ORF::Uncharacterized	biological process unknown	molecular function unknown	cellular component unknown	NA	0
YLR024C::CHR12_1	0.021	0.279	0.167	11.684	0.021	0.279	0.167	UBR2	no	ORF::Verified	protein monoubiquitination*	ubiquitin-protein ligase activity	cytoplasm	NA	0
YJR119C::CHR00_12	0.01	0.279	0.138	12.09	0.01	0.279	0.138	YJR119C	no	ORF::Uncharacterized	biological process unknown	molecular function unknown	cytoplasm*	NA	0
YLR306W::CHR12_4	0.181	0.279	0.131	11.964	0.181	0.279	0.131	UBC12	no	ORF::Verified	protein neddylation	NEDD8 conjugating enzyme activity	cellular component unknown	NA	0
YMR163C::CHR13_4	0.082	0.279	0.102	11.924	0.082	0.279	0.102	YMR163C	no	ORF::Uncharacterized	biological process unknown	molecular function unknown	cytoplasm	NA	0
YLR429W::CHR00_4	0.28	0.279	0.021	10.677	0.28	0.279	0.021	CRN1	no	ORF::Verified	actin filament organization*	protein binding, bridging*	actin cortical patch	NA	1	YLR428C Dubious antisense 185 nt 1-185 of 345 bases
YJR023C::CHR00_13	0.275	0.278	0.413	11.98	0.275	0.278	0.413	YJR023C	yes	ORF::Dubious				NA	1	YJR022W Verified antisense 310 nt 21-330 of 330 bases
YPL258C::CHR16_1	0.259	0.278	0.216	12.162	0.259	0.278	0.216	THI21	no	ORF::Verified	thiamin biosynthesis	phosphomethylpyrimidine kinase activity*	cellular component unknown	NA	0
YDR151C::CHR4_5	-0.066	0.278	0.127	11.629	-0.066	0.278	0.127	CTH1	no	ORF::Verified	transcription*	transcription factor activity	nucleus	NA	0
YMR195W::CHR13_4	-0.016	0.278	0.125	12.463	-0.016	0.278	0.125	ICY1	no	ORF::Uncharacterized	biological process unknown	molecular function unknown	vacuolar membrane (sensu Fungi)	NA	0
YPL117C::CHR16_2	0.044	0.278	-0.037	11.822	0.044	0.278	-0.037	IDI1	yes	ORF::Verified	ergosterol biosynthesis	isopentenyl-diphosphate delta-isomerase activity	cytosol	NA	0
YNL333W::CHR14_1	-0.134	0.278	-0.181	12.018	-0.134	0.278	-0.181	SNZ2	no	ORF::Verified	thiamin biosynthesis*	protein binding	cellular component unknown	NA	0
YFL051C::CHR6_1	0.006	0.277	0.385	12.413	0.006	0.277	0.385	YFL051C	no	ORF::Uncharacterized	biological process unknown	molecular function unknown	cellular component unknown	NA	0
YPL058C::CHR16_3	0.115	0.277	-0.177	11.343	0.115	0.277	-0.177	PDR12	no	ORF::Verified	transport*	xenobiotic-transporting ATPase activity*	plasma membrane	NA	0
YPL038W::CHR16_3	-0.016	0.277	-0.2	10.989	-0.016	0.277	-0.2	MET31	no	ORF::Verified	regulation of transcription*	DNA binding*	cytoplasm*	NA	0
YOR350C::CHR15_4	-0.146	0.276	1.362	12.088	-0.146	0.276	1.362	MNE1	no	ORF::Verified	biological process unknown	molecular function unknown	mitochondrion	NA	0
YCR061W::CHR00_1	-0.128	0.276	1.198	10.404	-0.128	0.276	1.198	YCR061W	no	ORF::Uncharacterized	regulation of cell size	molecular function unknown	cytoplasm	NA	0
YDR418W::CHR4_7	-0.111	0.276	0.373	11.588	-0.111	0.276	0.373	RPL12B	no	ORF::Verified	telomere maintenance*	structural constituent of ribosome	cytosolic large ribosomal subunit (sensu Eukaryota)	NA	1	YDR417C Dubious antisense 311 nt 1-311 of 372 bases
YOR105W::CHR15_2	0.115	0.276	0.001	12.081	0.115	0.276	0.001	YOR105W	no	ORF::Dubious				NA	1	YOR104W Verified samesense 296 nt 554-849 of 849 bases
YOR069W::CHR15_1	0.315	0.275	0.351	12.102	0.315	0.275	0.351	VPS5	no	ORF::Verified	protein retention in Golgi*	protein transporter activity	cytosol*	NA	1	YOR068C Verified antisense 345 nt 1-345 of 345 bases
YKL042W::CHR11_1	0.78	0.275	-0.09	11.657	0.78	0.275	-0.09	SPC42	yes	ORF::Verified	microtubule nucleation*	structural constituent of cytoskeleton	central plaque of spindle pole body*	NA	0
YDR500C::CHR4_8	0.429	0.274	1.184	10.431	0.429	0.274	1.184	RPL37B	no	ORF::Verified	translation	structural constituent of ribosome	cytosolic large ribosomal subunit (sensu Eukaryota)	NA	0
YNL205C::CHR14_2	0.315	0.274	0.041	11.502	0.315	0.274	0.041	YNL205C	no	ORF::Dubious				NA	2	YNL206C Verified samesense 1 nt 1-1 of 1368 bases;YNL204C Verified samesense 203 nt 701-903 of 903 bases
YGL154C::CHR7_2	0.078	0.274	-0.016	12.371	0.078	0.274	-0.016	LYS5	no	ORF::Verified	lysine biosynthesis via aminoadipic acid*	phosphopantetheinyltransferase activity	cytoplasm	NA	0
YLL014W::CHR12_1	-0.338	0.274	-0.099	10.819	-0.338	0.274	-0.099	YLL014W	no	ORF::Uncharacterized	biological process unknown	molecular function unknown	endoplasmic reticulum	NA	0
YLR443W::CHR00_4	0.151	0.274	-0.14	11.567	0.151	0.274	-0.14	ECM7	no	ORF::Verified	cell wall organization and biogenesis	molecular function unknown	integral to membrane	NA	1	YLR444C Dubious antisense 286 nt 18-303 of 303 bases
YER095W::CHR00_8	0.012	0.273	0.666	12.095	0.012	0.273	0.666	RAD51	no	ORF::Verified	meiotic recombination*	recombinase activity	nuclear chromosome*	NA	0
YER178W::CHR00_5	0.065	0.273	0.242	12.372	0.065	0.273	0.242	PDA1	no	ORF::Verified	pyruvate metabolism	pyruvate dehydrogenase (acetyl-transferring) activity	mitochondrion*	NA	0
YGR133W::CHR7_5	0.036	0.273	0.151	11.939	0.036	0.273	0.151	PEX4	no	ORF::Verified	peroxisome organization and biogenesis*	ubiquitin conjugating enzyme activity	peroxisome	NA	0
YDR196C::CHR4_5	0.095	0.273	0.061	12.157	0.095	0.273	0.061	YDR196C	yes	ORF::Uncharacterized	coenzyme A biosynthesis	dephospho-CoA kinase activity	endoplasmic reticulum*	NA	0
YDR472W::CHR4_8	0.284	0.273	-0.232	10.632	0.284	0.273	-0.232	TRS31	yes	ORF::Verified	ER to Golgi vesicle-mediated transport	molecular function unknown	TRAPP complex	NA	0
YLR033W::CHR00_8	-0.791	0.273	-0.316	10.298	-0.791	0.273	-0.316	RSC58	yes	ORF::Verified	chromatin remodeling	molecular function unknown	RSC complex	NA	0
YBR095C::CHR2_3	-0.05	0.272	1.125	11.152	-0.05	0.272	1.125	RXT2	no	ORF::Uncharacterized	invasive growth (sensu Saccharomyces)*	molecular function unknown	nucleus*	NA	0
YLR408C::CHR12_5	0.048	0.272	-0.001	12.195	0.048	0.272	-0.001	YLR408C	no	ORF::Uncharacterized	biological process unknown	molecular function unknown	endosome	NA	0
YIL131C::CHR9_2	0.179	0.272	-0.079	11.524	0.179	0.272	-0.079	FKH1	no	ORF::Verified	pseudohyphal growth*	transcription factor activity	nucleus	NA	0
YDR394W::CHR4_7	0.005	0.271	0.487	11.709	0.005	0.271	0.487	RPT3	yes	ORF::Verified	ubiquitin-dependent protein catabolism	ATPase activity*	proteasome regulatory particle, base subcomplex (sensu Eukaryota)	NA	0
YER021W::CHR5_3	0.283	0.271	0.132	11.229	0.283	0.271	0.132	RPN3	yes	ORF::Verified	ubiquitin-dependent protein catabolism	molecular function unknown	proteasome regulatory particle, lid subcomplex (sensu Eukaryota)	NA	0
YHR133C::CHR8_2	0.336	0.271	-0.147	12.113	0.336	0.271	-0.147	NSG1	no	ORF::Verified	sterol biosynthesis	protein binding	cellular component unknown	NA	0
YEL005C::CHR5_2	-0.088	0.27	0.061	11.676	-0.088	0.27	0.061	VAB2	no	ORF::Verified	biological process unknown	protein binding	cytoplasm	NA	0
YHR057C::CHR8_2	0.134	0.27	-0.323	11.568	0.134	0.27	-0.323	CPR2	no	ORF::Verified	biological process unknown	peptidyl-prolyl cis-trans isomerase activity	cellular component unknown	NA	0
YIR003W::CHR9_2	0.051	0.269	0.201	11.817	0.051	0.269	0.201	YIR003W	no	ORF::Uncharacterized	biological process unknown	molecular function unknown	actin cytoskeleton	NA	0
YDR467C::CHR4_8	-0.014	0.269	-0.044	11.925	-0.014	0.269	-0.044	YDR467C	no	ORF::Dubious				NA	1	YDR466W Verified antisense 235 nt 2463-2697 of 2697 bases
YJL216C::CHR10_1	-0.094	0.269	-0.186	11.639	-0.094	0.269	-0.186	YJL216C	no	ORF::Uncharacterized	biological process unknown	alpha-galactosidase activity*	cellular component unknown	NA	0
YNL087W::CHR00_16B	0.037	0.269	-0.32	11.824	0.037	0.269	-0.32	TCB2	no	ORF::Verified	biological process unknown	molecular function unknown	bud	NA	0
YBL082C::CHR2_1	0.081	0.268	0.292	11.997	0.081	0.268	0.292	ALG3	no	ORF::Verified	protein amino acid glycosylation*	alpha-1,3-mannosyltransferase activity	endoplasmic reticulum	NA	1	YBL083C Dubious samesense 388 nt 1-388 of 426 bases
YER046W-A::CHR5_3	-0.087	0.268	-0.108	11.812	-0.087	0.268	-0.108	YER046W-A	no	ORF::Dubious				NA	1	YER047C Verified antisense 220 nt 2475-2694 of 2694 bases
YMR253C::CHR13_5	-0.031	0.268	-0.235	12.243	-0.031	0.268	-0.235	YMR253C	no	ORF::Uncharacterized	biological process unknown	molecular function unknown	cytoplasm	NA	0
YMR106C::CHR00_9	0.061	0.268	-0.294	11.927	0.061	0.268	-0.294	YKU80	no	ORF::Verified	telomere maintenance*	RNA binding*	nuclear chromatin*	NA	0
YDR399W::CHR4_7	0.232	0.267	0.012	11.689	0.232	0.267	0.012	HPT1	no	ORF::Verified	purine nucleotide biosynthesis	hypoxanthine phosphoribosyltransferase activity	cytoplasm*	NA	0
YOR019W::CHR15_1	0.149	0.267	-0.045	12.095	0.149	0.267	-0.045	YOR019W	no	ORF::Uncharacterized	biological process unknown	molecular function unknown	cellular component unknown	NA	0
YKR036C::CHR00_14	-0.028	0.267	-0.201	11.63	-0.028	0.267	-0.201	CAF4	no	ORF::Verified	regulation of transcription, DNA-dependent	protein binding	mitochondrion*	NA	0
YER083C::CHR5_3	0.139	0.266	2.443	12.335	0.139	0.266	2.443	GET2	no	ORF::Verified	cell wall organization and biogenesis*	molecular function unknown	endoplasmic reticulum*	NA	0
YLR315W::CHR12_4	0.446	0.266	1.69	9.963	0.446	0.266	1.69	NKP2	no	ORF::Verified	biological process unknown	molecular function unknown	spindle pole body*	NA	1	YLR316C Verified antisense 4 nt 1090-1093 of 1093 bases
YCR017C::CHR3_1	0.214	0.266	0.337	11.863	0.214	0.266	0.337	CWH43	no	ORF::Verified	cell wall organization and biogenesis*	molecular function unknown	bud neck*	NA	0
YCL040W::CHR3_1	0.244	0.265	0.361	11.961	0.244	0.265	0.361	GLK1	no	ORF::Verified	carbohydrate metabolism*	glucokinase activity	cytosol	NA	1	YCL042W Uncharacterized samesense 106 nt 255-360 of 360 bases
YOR185C::CHR15_2	0.275	0.265	-0.277	11.724	0.275	0.265	-0.277	GSP2	no	ORF::Verified	nuclear organization and biogenesis	GTPase activity	nucleus	NA	0
YLR097C::CHR12_2	-0.031	0.264	0.309	12.171	-0.031	0.264	0.309	HRT3	no	ORF::Uncharacterized	ubiquitin-dependent protein catabolism	protein binding	ubiquitin ligase complex	NA	0
YCR012W::CHR3_1	-0.264	0.264	-0.117	11.654	-0.264	0.264	-0.117	PGK1	yes	ORF::Verified	glycolysis*	phosphoglycerate kinase activity	cytoplasm	NA	1	YCR013C Dubious antisense 595 nt 54-648 of 648 bases
YER007W::CHR5_2	-0.007	0.263	0.178	11.908	-0.007	0.263	0.178	PAC2	no	ORF::Verified	post-chaperonin tubulin folding pathway*	alpha-tubulin binding	cellular component unknown	NA	1	YER006C-A Dubious antisense 135 nt 1-135 of 318 bases
YGR207C::CHR7_5	-0.003	0.263	-0.089	11.898	-0.003	0.263	-0.089	YGR207C	no	ORF::Verified	biological process unknown	molecular function unknown	mitochondrion	NA	0
YGL053W::CHR7_1	0.037	0.262	0.169	12.122	0.037	0.262	0.169	PRM8	no	ORF::Verified	conjugation with cellular fusion	molecular function unknown	endoplasmic reticulum*	NA	0
YDR427W::CHR4_7	0.041	0.262	0.027	11.827	0.041	0.262	0.027	RPN9	yes	ORF::Verified	ubiquitin-dependent protein catabolism	structural molecule activity	proteasome regulatory particle, lid subcomplex (sensu Eukaryota)	NA	0
YDR022C::CHR4_3	0.038	0.262	0.027	12.583	0.038	0.262	0.027	CIS1	no	ORF::Verified	microtubule cytoskeleton organization and biogenesis	molecular function unknown	cytoplasm	NA	0
YNR026C::CHR14_4	0.257	0.262	-0.111	12.182	0.257	0.262	-0.111	SEC12	yes	ORF::Verified	ER to Golgi vesicle-mediated transport*	guanyl-nucleotide exchange factor activity	integral to endoplasmic reticulum membrane*	NA	0
YBR276C::CHR00_16A	-0.038	0.262	-0.166	11.76	-0.038	0.262	-0.166	PPS1	no	ORF::Verified	protein amino acid dephosphorylation*	protein tyrosine/threonine phosphatase activity	cellular component unknown	NA	0
YDR258C::CHR4_6	0.006	0.262	-0.222	11.91	0.006	0.262	-0.222	HSP78	no	ORF::Verified	response to stress*	ATPase activity*	mitochondrial matrix	NA	0
YKL123W::CHR11_2	0.3	0.262	-0.462	11.061	0.3	0.262	-0.462	YKL123W	no	ORF::Dubious				NA	1	YKL124W Verified samesense 290 nt 1451-1740 of 1740 bases
YJL089W::CHR10_2	0.348	0.261	0.161	11.317	0.348	0.261	0.161	SIP4	no	ORF::Verified	regulation of transcription from RNA polymerase II promoter*	specific RNA polymerase II transcription factor activity	nucleus	NA	0
YJR061W::CHR00_13	-0.028	0.261	0.054	11.8	-0.028	0.261	0.054	YJR061W	no	ORF::Uncharacterized	biological process unknown	molecular function unknown	cellular component unknown	NA	0
YMR226C::CHR13_4	0.296	0.261	-0.065	12.502	0.296	0.261	-0.065	TMA29	no	ORF::Uncharacterized	metabolism	oxidoreductase activity, acting on the aldehyde or oxo group of donors, NAD or NADP as acceptor	cytoplasm*	NA	0
YOR124C::CHR15_2	0.426	0.261	-0.157	11.78	0.426	0.261	-0.157	UBP2	no	ORF::Verified	protein deubiquitination	ubiquitin-specific protease activity	cytoplasm	NA	0
YDR271C::CHR4_6	0.499	0.261	-0.447	10.745	0.499	0.261	-0.447	YDR271C	no	ORF::Dubious				NA	1	YDR270W Verified antisense 295 nt 2721-3015 of 3015 bases
YIL017C::CHR9_1	0.188	0.26	1.004	11.744	0.188	0.26	1.004	VID28	no	ORF::Verified	negative regulation of gluconeogenesis	molecular function unknown	cytoplasm*	NA	0
YPL097W::CHR16_2	0.043	0.26	0.267	12.166	0.043	0.26	0.267	MSY1	no	ORF::Verified	tyrosyl-tRNA aminoacylation	tyrosine-tRNA ligase activity	mitochondrion	NA	0
YPL128C::CHR16_2	0.088	0.26	0.214	12.369	0.088	0.26	0.214	TBF1	yes	ORF::Verified	loss of chromatin silencing	DNA binding*	nucleus*	NA	0
YLR027C::CHR12_1	0.042	0.26	0.1	11.403	0.042	0.26	0.1	AAT2	no	ORF::Verified	nitrogen compound metabolism*	aspartate transaminase activity	cytoplasm*	NA	0
YDR242W::CHR00_17A	-0.01	0.26	0.093	12.183	-0.01	0.26	0.093	AMD2	no	ORF::Verified	biological process unknown	amidase activity	cellular component unknown	NA	0
YGL165C::CHR7_2	-0.055	0.26	0.038	11.803	-0.055	0.26	0.038	YGL165C	no	ORF::Dubious				NA	1	YGL166W Verified antisense 409 nt 270-678 of 678 bases
YHR077C::CHR8_2	0.188	0.26	-0.054	11.937	0.188	0.26	-0.054	NMD2	no	ORF::Verified	telomere maintenance*	protein binding	cytoplasm*	NA	0
YNL159C::CHR14_2	0.115	0.26	-0.179	12.282	0.115	0.26	-0.179	ASI2	no	ORF::Verified	ubiquitin-dependent protein catabolism	molecular function unknown	integral to membrane	NA	0
YBR105C::CHR2_3	-0.17	0.259	0.312	12.096	-0.17	0.259	0.312	VID24	no	ORF::Verified	vesicle-mediated transport*	molecular function unknown	extrinsic to membrane*	NA	0
YLR041W::CHR00_8	0.247	0.259	-0.066	12.131	0.247	0.259	-0.066	YLR041W	no	ORF::Dubious				NA	1	YLR040C Uncharacterized antisense 206 nt 1-206 of 675 bases
YLR418C::CHR12_5	0.132	0.258	1.475	11.421	0.132	0.258	1.475	CDC73	no	ORF::Verified	telomere maintenance*	RNA polymerase II transcription elongation factor activity	nucleus*	NA	0
YJL049W::CHR10_2	0.548	0.258	0.196	11.807	0.548	0.258	0.196	YJL049W	no	ORF::Uncharacterized	biological process unknown	molecular function unknown	cellular component unknown	NA	0
YIL077C::CHR9_1	0.014	0.257	1.668	11.499	0.014	0.257	1.668	YIL077C	no	ORF::Uncharacterized	biological process unknown	molecular function unknown	mitochondrion	NA	0
YHR073W::CHR8_2	0.195	0.257	0.306	12.807	0.195	0.257	0.306	OSH3	no	ORF::Verified	steroid biosynthesis	oxysterol binding	cytoplasm	NA	2	YHR073C-B Dubious antisense 81 nt 1-81 of 81 bases;YHR073W-A Dubious samesense 177 nt 1-177 of 177 bases
YLR312C::CHR12_4	0.351	0.257	0.073	11.267	0.351	0.257	0.073	YLR312C	no	ORF::Uncharacterized	biological process unknown	molecular function unknown	cellular component unknown	NA	0
YDR486C::CHR4_8	-0.055	0.257	0.016	11.788	-0.055	0.257	0.016	VPS60	no	ORF::Verified	filamentous growth*	molecular function unknown	cytoplasm*	NA	0
YJL118W::CHR10_2	0.042	0.257	-0.17	12.351	0.042	0.257	-0.17	YJL118W	no	ORF::Uncharacterized	biological process unknown	molecular function unknown	cellular component unknown	NA	1	YJL119C Dubious antisense 257 nt 1-257 of 324 bases
YIL015C-A::CHR9_1	0.488	0.256	0.746	11.231	0.488	0.256	0.746	YIL014C-A	no	ORF::Uncharacterized	biological process unknown	molecular function unknown	cellular component unknown	NA	NA
YHR125W::CHR8_2	-0.014	0.256	-0.011	11.865	-0.014	0.256	-0.011	YHR125W	no	ORF::Dubious				NA	0
YOL162W::CHR00_10	0.162	0.256	-0.045	12.556	0.162	0.256	-0.045	YOL162W	no	ORF::Uncharacterized	transport	transporter activity	membrane	NA	0
YDL180W::CHR4_2	0.028	0.256	-0.262	11.736	0.028	0.256	-0.262	YDL180W	no	ORF::Uncharacterized	biological process unknown	molecular function unknown	vacuole (sensu Fungi)	NA	0
YGL141W::CHR7_2	0.228	0.255	0.21	11.44	0.228	0.255	0.21	HUL5	no	ORF::Verified	protein monoubiquitination*	ubiquitin-protein ligase activity	cytoplasm*	NA	0
YAL029C::CHR1_1	0.155	0.255	0.06	12.688	0.155	0.255	0.06	MYO4	no	ORF::Verified	intracellular mRNA localization*	microfilament motor activity	mitochondrion*	NA	0
YDR379W::CHR4_7	0.069	0.255	0.058	12.06	0.069	0.255	0.058	RGA2	no	ORF::Verified	pseudohyphal growth*	signal transducer activity*	intracellular	NA	0
YKR089C::CHR00_4	0.024	0.255	-0.246	11.78	0.024	0.255	-0.246	TGL4	no	ORF::Verified	triacylglycerol mobilization*	triacylglycerol lipase activity	lipid particle	NA	0
YPR179C::CHR16_5	0.055	0.254	0.124	11.709	0.055	0.254	0.124	HDA3	no	ORF::Verified	regulation of transcription, DNA-dependent*	histone deacetylase activity	nucleus*	NA	0
YCL042W::CHR3_1	-0.07	0.254	0.003	11.391	-0.07	0.254	0.003	YCL042W	no	ORF::Uncharacterized	biological process unknown	molecular function unknown	cytoplasm	NA	2	YCL041C Dubious antisense 44 nt 1-44 of 495 bases;YCL040W Verified samesense 106 nt 1-106 of 1503 bases
YLR369W::CHR12_5	-0.282	0.253	2.736	12.003	-0.282	0.253	2.736	SSQ1	no	ORF::Verified	DNA-dependent DNA replication*	unfolded protein binding	mitochondrial matrix	NA	0
YOR204W::CHR15_3	0.049	0.253	0.173	12.061	0.049	0.253	0.173	DED1	yes	ORF::Verified	translational initiation	RNA helicase activity	cytoplasm	NA	1	YOR203W Dubious samesense 8 nt 347-354 of 354 bases
YLR416C::CHR12_5	0.421	0.253	0.067	11.855	0.421	0.253	0.067	YLR416C	no	ORF::Dubious				NA	1	YLR415C Uncharacterized samesense 107 nt 1-107 of 339 bases
YHL043W::CHR8_1	-0.099	0.253	-0.12	12.331	-0.099	0.253	-0.12	ECM34	no	ORF::Verified	cell wall organization and biogenesis	molecular function unknown	cellular component unknown	NA	0
YCR099C::CHR00_2	-0.057	0.253	-0.122	12.148	-0.057	0.253	-0.122	YCR099C	no	ORF::Uncharacterized	biological process unknown	molecular function unknown	cellular component unknown	NA	1	YCR100C Uncharacterized samesense 29 nt 923-951 of 951 bases
YPR200C::CHR16_5	0.125	0.253	-0.311	11.662	0.125	0.253	-0.311	ARR2	no	ORF::Verified	response to arsenic	arsenate reductase activity	cellular component unknown	NA	0
YPL253C::CHR16_1	0.007	0.252	1.529	12.378	0.007	0.252	1.529	VIK1	no	ORF::Verified	mitotic sister chromatid cohesion*	microtubule motor activity	spindle pole body*	NA	0
YBR279W::CHR00_1	-0.003	0.252	0.862	10.363	-0.003	0.252	0.862	PAF1	no	ORF::Verified	telomere maintenance*	RNA polymerase II transcription elongation factor activity	nucleus*	NA	0
YER119C::CHR00_5	0.126	0.252	0.017	12.512	0.126	0.252	0.017	AVT6	no	ORF::Verified	amino acid transport	amino acid transporter activity	vacuole	NA	0
YDR177W::CHR4_5	0.019	0.252	0.007	11.852	0.019	0.252	0.007	UBC1	yes	ORF::Verified	endocytosis*	ubiquitin conjugating enzyme activity	proteasome complex (sensu Eukaryota)	NA	0
YML061C::CHR13_1B	0.282	0.252	-0.012	11.383	0.282	0.252	-0.012	PIF1	no	ORF::Verified	telomere maintenance*	DNA helicase activity	nucleus*	NA	0
YDR252W::CHR4_6	0.082	0.252	-0.03	11.715	0.082	0.252	-0.03	BTT1	no	ORF::Verified	cotranslational protein folding	unfolded protein binding	cytosolic ribosome (sensu Eukaryota)*	NA	0
YBR043C::CHR2_2	0.071	0.252	-0.11	12.207	0.071	0.252	-0.11	QDR3	no	ORF::Verified	multidrug transport	multidrug efflux pump activity	plasma membrane*	NA	0
YNL286W::CHR14_1	0.444	0.252	-0.182	11.461	0.444	0.252	-0.182	CUS2	no	ORF::Verified	nuclear mRNA splicing, via spliceosome	RNA binding	snRNP U2	NA	0
YDL204W::CHR4_3	-0.035	0.251	0.094	12.203	-0.035	0.251	0.094	RTN2	no	ORF::Verified	biological process unknown	molecular function unknown	endoplasmic reticulum	NA	0
YBR262C::CHR2_4	0.011	0.251	-0.105	12.336	0.011	0.251	-0.105	FMP51	no	ORF::Uncharacterized	biological process unknown	molecular function unknown	mitochondrion	NA	0
YBR248C::CHR2_4	0.17	0.251	-0.164	11.937	0.17	0.251	-0.164	HIS7	no	ORF::Verified	histidine biosynthesis*	imidazoleglycerol-phosphate synthase activity	intracellular	NA	0
YLL013C::CHR12_1	0.199	0.25	0.16	12.453	0.199	0.25	0.16	PUF3	no	ORF::Verified	mRNA catabolism, deadenylylation-dependent decay	mRNA binding	cytoplasm	NA	0
YLL057C::CHR12_1	0.148	0.25	0.15	12.267	0.148	0.25	0.15	JLP1	no	ORF::Uncharacterized	sulfur metabolism	sulfonate dioxygenase activity	cellular component unknown	NA	0
YJR053W::CHR00_13	0.157	0.25	-0.243	11.561	0.157	0.25	-0.243	BFA1	no	ORF::Verified	regulation of exit from mitosis*	GTPase activator activity	spindle pole body	NA	0
YLL061W::CHR12_1	0.049	0.25	-0.289	11.484	0.049	0.25	-0.289	MMP1	no	ORF::Verified	S-methylmethionine transport	S-methylmethionine transporter activity	plasma membrane	NA	0
YFL014W::CHR00_15	0.03	0.249	0.562	12.386	0.03	0.249	0.562	HSP12	no	ORF::Verified	response to oxidative stress*	molecular function unknown	cytoplasm*	NA	0
YJL156C::CHR10_1	-0.125	0.249	0.209	12.135	-0.125	0.249	0.209	SSY5	yes	ORF::Verified	protein processing*	serine-type endopeptidase activity*	extrinsic to plasma membrane	NA	0
YGL227W::CHR7_3	0.061	0.249	0.018	11.305	0.061	0.249	0.018	VID30	no	ORF::Verified	vacuolar protein catabolism*	molecular function unknown	cytoplasm*	NA	0
YAL043C::CHR1_1	0.352	0.249	-0.004	11.962	0.352	0.249	-0.004	PTA1	yes	ORF::Verified	mRNA polyadenylylation*	RNA binding	mRNA cleavage and polyadenylation specificity factor complex*	NA	0
YPL023C::CHR16_3	0.283	0.249	-0.04	11.652	0.283	0.249	-0.04	MET12	no	ORF::Verified	methionine metabolism	methylenetetrahydrofolate reductase (NADPH) activity	cytoplasm	NA	0
YDR391C::CHR4_7	0.129	0.249	-0.048	11.917	0.129	0.249	-0.048	YDR391C	no	ORF::Uncharacterized	biological process unknown	molecular function unknown	cytoplasm*	NA	0
YMR085W::CHR00_6	0.032	0.249	-0.081	12.201	0.032	0.249	-0.081	YMR085W	no	ORF::Uncharacterized	biological process unknown	molecular function unknown	cellular component unknown	NA	0
YLR298C::CHR12_4	0.265	0.248	0.359	11.886	0.265	0.248	0.359	YHC1	yes	ORF::Verified	nuclear mRNA splicing, via spliceosome	mRNA binding	snRNP U1*	NA	0
YNL219C::CHR14_2	-0.221	0.248	0.16	11.275	-0.221	0.248	0.16	ALG9	no	ORF::Verified	protein amino acid glycosylation*	mannosyltransferase activity	endoplasmic reticulum	NA	0
YOR103C::CHR15_2	0.216	0.248	0.101	11.816	0.216	0.248	0.101	OST2	yes	ORF::Verified	protein amino acid N-linked glycosylation	dolichyl-diphosphooligosaccharide-protein glycotransferase activity	oligosaccharyl transferase complex	NA	1	YOR102W Dubious antisense 325 nt 27-351 of 351 bases
YHL037C::CHR8_1	0.136	0.248	0.065	12.101	0.136	0.248	0.065	YHL037C	no	ORF::Dubious				NA	0
YDR067C::CHR4_4	0.156	0.248	0.037	11.809	0.156	0.248	0.037	OCA6	no	ORF::Uncharacterized	biological process unknown	molecular function unknown	cytoplasm	NA	0
YOL023W::CHR15_5	0.443	0.247	0.903	11.993	0.443	0.247	0.903	IFM1	no	ORF::Verified	translational initiation	RNA binding*	mitochondrion	NA	0
YIR019C::CHR00_3	-0.046	0.247	0.118	12.285	-0.046	0.247	0.118	MUC1	no	ORF::Verified	pseudohyphal growth*	molecular function unknown	plasma membrane	NA	0
YHR172W::CHR8_3	0.637	0.246	0.804	10.733	0.637	0.246	0.804	SPC97	yes	ORF::Verified	microtubule nucleation	structural constituent of cytoskeleton	outer plaque of spindle pole body*	NA	0
YOL065C::CHR15_5	0.019	0.246	0.17	12.225	0.019	0.246	0.17	INP54	no	ORF::Verified	exocytosis*	inositol-polyphosphate 5-phosphatase activity	endoplasmic reticulum	NA	0
YLR267W::CHR12_4	0.096	0.246	0.111	12.005	0.096	0.246	0.111	BOP2	no	ORF::Uncharacterized	biological process unknown	molecular function unknown	cellular component unknown	NA	0
YPL249C::CHR16_1	0.272	0.246	-0.201	11.866	0.272	0.246	-0.201	GYP5	no	ORF::Verified	ER to Golgi vesicle-mediated transport*	Rab GTPase activator activity	cytosol*	NA	0
YLR165C::CHR12_3	0.108	0.246	-0.225	11.721	0.108	0.246	-0.225	PUS5	no	ORF::Verified	rRNA modification*	pseudouridylate synthase activity	mitochondrion	NA	0
YHR045W::CHR00_8	0.331	0.246	-0.307	12.26	0.331	0.246	-0.307	YHR045W	no	ORF::Uncharacterized	biological process unknown	molecular function unknown	endoplasmic reticulum	NA	0
YCR065W::CHR00_1	-0.084	0.245	1.217	12.087	-0.084	0.245	1.217	HCM1	no	ORF::Verified	telomere maintenance*	specific RNA polymerase II transcription factor activity	nucleus	NA	0
YLR378C::CHR12_5	0.224	0.245	0.359	11.931	0.224	0.245	0.359	SEC61	yes	ORF::Verified	protein targeting to ER*	protein transporter activity	integral to endoplasmic reticulum membrane*	NA	1	YLR379W Dubious antisense 257 nt 1-257 of 375 bases
YDR362C::CHR4_7	-0.149	0.245	0.159	11.396	-0.149	0.245	0.159	TFC6	yes	ORF::Verified	transcription initiation from RNA polymerase III promoter	RNA polymerase III transcription factor activity	transcription factor TFIIIC complex	NA	0
YOR304W::CHR15_4	0.034	0.245	-0.006	12.316	0.034	0.245	-0.006	ISW2	no	ORF::Verified	chromatin remodeling*	ATPase activity	nucleus*	NA	0
YLR271W::CHR12_4	0.366	0.245	-0.123	12.091	0.366	0.245	-0.123	YLR271W	no	ORF::Uncharacterized	biological process unknown	molecular function unknown	cytoplasm*	NA	0
YJR082C::CHR10_4	0.122	0.245	-0.144	11.534	0.122	0.245	-0.144	EAF6	no	ORF::Uncharacterized	biological process unknown	molecular function unknown	nucleus*	NA	0
YBL091C::CHR2_1	0.175	0.245	-0.364	11.062	0.175	0.245	-0.364	MAP2	no	ORF::Verified	proteolysis	methionyl aminopeptidase activity	cytoplasm	NA	0
YMR174C::CHR00_4	0.046	0.244	-0.115	12.093	0.046	0.244	-0.115	PAI3	no	ORF::Verified	vacuolar protein catabolism	endopeptidase inhibitor activity	cytoplasm	NA	0
YHR126C::CHR8_2	0.105	0.243	0.855	11.85	0.105	0.243	0.855	YHR126C	no	ORF::Uncharacterized	biological process unknown	molecular function unknown	cellular component unknown	NA	0
YDR517W::CHR4_8	0.213	0.243	-0.001	12.342	0.213	0.243	-0.001	GRH1	no	ORF::Uncharacterized	mitotic spindle checkpoint*	molecular function unknown	cytoplasm	NA	0
YDR351W::CHR4_7	0.335	0.243	-0.016	11.98	0.335	0.243	-0.016	SBE2	no	ORF::Verified	cell wall organization and biogenesis	molecular function unknown	Golgi apparatus	NA	0
YOR295W::CHR15_4	0.215	0.242	0.66	11.995	0.215	0.242	0.66	UAF30	no	ORF::Verified	transcription from RNA polymerase I promoter	RNA polymerase I transcription factor activity*	RNA polymerase I upstream activating factor complex	NA	0
YBR069C::CHR2_2	0.972	0.242	0.205	11.323	0.972	0.242	0.205	TAT1	no	ORF::Verified	amino acid transport	amino acid transporter activity	plasma membrane	NA	0
YPL177C::CHR16_2	0.132	0.242	0.143	11.901	0.132	0.242	0.143	CUP9	no	ORF::Verified	transcription initiation from RNA polymerase II promoter*	specific RNA polymerase II transcription factor activity	nucleus	NA	0
YDR358W::CHR4_7	0.136	0.242	-0.001	12.385	0.136	0.242	-0.001	GGA1	no	ORF::Verified	Golgi to vacuole transport*	ubiquitin binding	Golgi trans face	NA	0
YJL213W::CHR00_14	0.134	0.242	-0.045	11.773	0.134	0.242	-0.045	YJL213W	no	ORF::Uncharacterized	biological process unknown	molecular function unknown	cellular component unknown	NA	0
YFR011C::CHR00_16B	0.132	0.242	-0.079	12.204	0.132	0.242	-0.079	YFR011C	no	ORF::Uncharacterized	biological process unknown	molecular function unknown	cytoplasm*	NA	1	YFR010W-A Dubious antisense 171 nt 19-189 of 189 bases
YER135C::CHR00_5	0.168	0.24	0.485	11.197	0.168	0.24	0.485	YER135C	no	ORF::Dubious				NA	0
YBR071W::CHR2_2	0.02	0.24	0.018	12.67	0.02	0.24	0.018	YBR071W	no	ORF::Uncharacterized	biological process unknown	molecular function unknown	cytoplasm	NA	0
YHR015W::CHR8_1	-0.362	0.24	-0.508	11.208	-0.362	0.24	-0.508	MIP6	no	ORF::Verified	mRNA export from nucleus	RNA binding	nuclear pore	NA	0
YOL079W::CHR15_5	-0.333	0.24	-0.651	10.674	-0.333	0.24	-0.651	YOL079W	no	ORF::Dubious				NA	1	YOL080C Verified antisense 371 nt 1-371 of 870 bases
YEL042W::CHR5_2	0.109	0.239	1.201	12.758	0.109	0.239	1.201	GDA1	no	ORF::Verified	protein amino acid glycosylation	guanosine-diphosphatase activity*	Golgi apparatus	NA	0
YNL329C::CHR14_1	0.264	0.239	0.789	11.936	0.264	0.239	0.789	PEX6	no	ORF::Verified	peroxisome organization and biogenesis	ATPase activity	cytoplasm*	NA	0
YCR034W::CHR00_1	0.024	0.239	0.487	11.77	0.024	0.239	0.487	FEN1	no	ORF::Verified	vesicle-mediated transport*	fatty acid elongase activity	endoplasmic reticulum*	NA	0
YPR112C::CHR16_5	0.054	0.239	0.189	11.776	0.054	0.239	0.189	MRD1	yes	ORF::Verified	35S primary transcript processing	snoRNA binding*	nucleolus	NA	0
YJR020W::CHR00_13	0.239	0.239	0.096	11.872	0.239	0.239	0.096	YJR020W	no	ORF::Dubious				NA	1	YJR019C Verified antisense 281 nt 1-281 of 1050 bases
YPL052W::CHR16_3	0.205	0.239	0.012	11.703	0.205	0.239	0.012	OAZ1	no	ORF::Verified	protein catabolism	enzyme inhibitor activity	cell	NA	0
YHR152W::CHR8_3	0.243	0.239	-0.279	10.903	0.243	0.239	-0.279	SPO12	no	ORF::Verified	regulation of exit from mitosis*	molecular function unknown	nucleus*	NA	0
YDR028C::CHR4_3	0.053	0.238	1.795	12.34	0.053	0.238	1.795	REG1	no	ORF::Verified	negative regulation of transcription from RNA polymerase II promoter*	protein phosphatase type 1 regulator activity	cytoplasm*	NA	0
YMR077C::CHR00_6	0.195	0.238	1.2	11.731	0.195	0.238	1.2	VPS20	no	ORF::Verified	late endosome to vacuole transport*	protein binding	cytoplasm*	NA	0
YLR135W::CHR12_3	0.023	0.238	0.242	12.215	0.023	0.238	0.242	SLX4	no	ORF::Verified	DNA replication*	5'-flap endonuclease activity	nucleus	NA	0
YBR019C::CHR2_2	-0.024	0.238	-0.215	11.783	-0.024	0.238	-0.215	GAL10	no	ORF::Verified	galactose metabolism	UDP-glucose 4-epimerase activity	cellular component unknown	NA	0
YFR020W::CHR6_1	-0.119	0.238	-0.349	11.703	-0.119	0.238	-0.349	YFR020W	no	ORF::Dubious				NA	0
YCL010C::CHR3_1	0.09	0.237	1.666	12.692	0.09	0.237	1.666	SGF29	no	ORF::Verified	histone acetylation	molecular function unknown	SAGA complex	NA	0
YGR122W::CHR7_4	-0.073	0.237	0.378	12.002	-0.073	0.237	0.378	YGR122W	no	ORF::Uncharacterized	negative regulation of transcription from RNA polymerase II promoter	molecular function unknown	cytoplasm	NA	0
YKL121W::CHR11_2	0.459	0.237	0.241	11.682	0.459	0.237	0.241	YKL121W	no	ORF::Uncharacterized	biological process unknown	molecular function unknown	cellular component unknown	NA	0
YDL238C::CHR4_3	0.135	0.237	0.069	11.534	0.135	0.237	0.069	GUD1	no	ORF::Verified	guanine metabolism	hydrolase activity, acting on carbon-nitrogen (but not peptide) bonds, in linear amides*	cytoplasm	NA	0
YOR379C::CHR15_4	0.302	0.237	-0.043	12.156	0.302	0.237	-0.043	YOR379C	no	ORF::Dubious				NA	1	YOR378W Uncharacterized antisense 333 nt 1216-1548 of 1548 bases
YMR209C::CHR00_8	0.332	0.237	-0.164	11.984	0.332	0.237	-0.164	YMR209C	no	ORF::Uncharacterized	biological process unknown	molecular function unknown	cellular component unknown	NA	0
YJL043W::CHR10_2	-0.004	0.237	-0.174	12.311	-0.004	0.237	-0.174	YJL043W	no	ORF::Uncharacterized	biological process unknown	molecular function unknown	cytoplasm*	NA	0
YGR248W::CHR00_14	0.208	0.237	-0.213	11.623	0.208	0.237	-0.213	SOL4	no	ORF::Verified	pentose-phosphate shunt, oxidative branch	6-phosphogluconolactonase activity	cytoplasm*	NA	0
YLR198C::CHR12_3	0.228	0.236	0.225	11.899	0.228	0.236	0.225	YLR198C	yes	ORF::Dubious				NA	1	YLR197W Verified antisense 326 nt 1190-1515 of 1515 bases
YLR324W::CHR12_5	-0.382	0.236	0.008	10.919	-0.382	0.236	0.008	PEX30	no	ORF::Verified	peroxisome organization and biogenesis	molecular function unknown	peroxisome*	NA	0
YLR437C::CHR00_4	0.207	0.236	-0.178	11.768	0.207	0.236	-0.178	YLR437C	no	ORF::Uncharacterized	biological process unknown	molecular function unknown	cytoplasm	NA	0
YPR172W::CHR16_5	-0.097	0.236	-0.228	12.067	-0.097	0.236	-0.228	YPR172W	no	ORF::Uncharacterized	biological process unknown	molecular function unknown	cytoplasm*	NA	0
YGL251C::CHR7_3	0.025	0.235	1.448	9.794	0.025	0.235	1.448	HFM1	no	ORF::Verified	meiosis*	DNA helicase activity	nucleus	NA	0
YOL006C::CHR15_5	0.181	0.235	0.253	12.215	0.181	0.235	0.253	TOP1	no	ORF::Verified	regulation of transcription from RNA polymerase II promoter*	DNA topoisomerase type I activity	nucleus	NA	0
YPL159C::CHR16_2	0.176	0.235	0.134	12.092	0.176	0.235	0.134	PET20	no	ORF::Uncharacterized	biological process unknown	molecular function unknown	cellular component unknown	NA	0
YKL130C::CHR11_2	0.214	0.235	0.059	12.307	0.214	0.235	0.059	SHE2	no	ORF::Verified	intracellular mRNA localization	mRNA binding	cytoplasm	NA	0
YBL001C::CHR2_1	-0.299	0.235	-0.182	11.515	-0.299	0.235	-0.182	ECM15	no	ORF::Verified	cell wall organization and biogenesis	molecular function unknown	cytoplasm*	NA	0
YNL079C::CHR00_16B	-0.058	0.234	0.397	11.827	-0.058	0.234	0.397	TPM1	no	ORF::Verified	pseudohyphal growth*	actin lateral binding	contractile ring (sensu Saccharomyces)*	NA	0
YOR285W::CHR15_3	-0.023	0.234	0.043	11.807	-0.023	0.234	0.043	YOR285W	no	ORF::Verified	biological process unknown	molecular function unknown	mitochondrion*	NA	0
YPL074W::CHR16_3	0.062	0.234	-0.11	12.41	0.062	0.234	-0.11	YTA6	no	ORF::Verified	biological process unknown	ATPase activity	cell cortex	NA	0
YGL129C::CHR7_2	-0.125	0.234	-0.218	11.679	-0.125	0.234	-0.218	RSM23	no	ORF::Verified	translation	structural constituent of ribosome	mitochondrial small ribosomal subunit	NA	0
YER117W::CHR00_5	-0.203	0.233	0.017	10.554	-0.203	0.233	0.017	RPL23B	no	ORF::Verified	translation	structural constituent of ribosome	cytosolic large ribosomal subunit (sensu Eukaryota)	NA	0
YNR029C::CHR14_4	0.218	0.233	-0.004	12.056	0.218	0.233	-0.004	YNR029C	no	ORF::Uncharacterized	biological process unknown	molecular function unknown	cytoplasm	NA	0
YER151C::CHR00_5	0.023	0.232	2.421	12.193	0.023	0.232	2.421	UBP3	no	ORF::Verified	protein deubiquitination	ubiquitin-specific protease activity	cytoplasm	NA	0
YJR123W::CHR00_12	0.21	0.232	0.307	11.856	0.21	0.232	0.307	RPS5	yes	ORF::Verified	translation	structural constituent of ribosome	cytosolic small ribosomal subunit (sensu Eukaryota)	NA	0
YJL149W::CHR10_1	-0.047	0.232	0.241	11.878	-0.047	0.232	0.241	YJL149W	no	ORF::Verified	biological process unknown	molecular function unknown	SCF ubiquitin ligase complex	NA	1	YJL150W Dubious samesense 47 nt 257-303 of 303 bases
YHR001W-A::CHR8_1	0.175	0.232	0.145	12.062	0.175	0.232	0.145	QCR10	no	ORF::Verified	aerobic respiration*	ubiquinol-cytochrome-c reductase activity	mitochondrion*	NA	0
YCL013W::CHR3_1	0.168	0.232	-0.07	12.221	0.168	0.232	-0.07	YCL013W_d	no	ORF::Deleted				NA	NA
YDR239C::CHR4_5	-0.105	0.232	-0.12	12.17	-0.105	0.232	-0.12	YDR239C	no	ORF::Uncharacterized	biological process unknown	molecular function unknown	cytoplasm	NA	0
YLR072W::CHR12_2	-0.036	0.232	-0.124	12.024	-0.036	0.232	-0.124	YLR072W	no	ORF::Uncharacterized	biological process unknown	molecular function unknown	cytoplasm	NA	0
YPR097W::CHR16_4	0.381	0.232	-0.185	11.395	0.381	0.232	-0.185	YPR097W	no	ORF::Uncharacterized	biological process unknown	molecular function unknown	mitochondrion	NA	0
YPR161C::CHR16_5	0.359	0.232	-0.318	11.322	0.359	0.232	-0.318	SGV1	yes	ORF::Verified	protein amino acid phosphorylation*	cyclin-dependent protein kinase activity	nucleus	NA	0
YOR221C::CHR15_3	0.09	0.231	1.107	12.318	0.09	0.231	1.107	MCT1	no	ORF::Verified	aerobic respiration*	[acyl-carrier protein] S-malonyltransferase activity	mitochondrion	NA	0
YHR067W::CHR00_10	0.067	0.231	0.844	12.014	0.067	0.231	0.844	HTD2	no	ORF::Verified	fatty acid biosynthesis	3-hydroxyacyl-[acyl-carrier protein] dehydratase activity	mitochondrion	NA	0
YMR283C::CHR13_5	0.119	0.231	0.466	12.488	0.119	0.231	0.466	RIT1	no	ORF::Verified	charged-tRNA modification	transferase activity, transferring pentosyl groups	cytoplasm	NA	0
YPL070W::CHR16_3	0.308	0.231	0.253	12.312	0.308	0.231	0.253	MUK1	no	ORF::Uncharacterized	regulation of transcription	molecular function unknown	cytoplasm	NA	0
YMR319C::CHR00_8	-0.121	0.231	0.201	11.957	-0.121	0.231	0.201	FET4	no	ORF::Verified	intracellular copper ion transport*	iron ion transporter activity	integral to plasma membrane	NA	0
YIL161W::CHR9_2	0.286	0.231	-0.056	11.856	0.286	0.231	-0.056	YIL161W	no	ORF::Uncharacterized	biological process unknown	molecular function unknown	cytoplasm	NA	0
YKL206C::CHR11_3	0.034	0.23	-0.038	11.758	0.034	0.23	-0.038	ADD66	no	ORF::Uncharacterized	ER-associated protein catabolism	molecular function unknown	cytoplasm	NA	0
YJR079W::CHR10_4	-0.4	0.23	-0.28	10.143	-0.4	0.23	-0.28	YJR079W	no	ORF::Uncharacterized	biological process unknown	molecular function unknown	cellular component unknown	NA	2	YJR078W Verified samesense 17 nt 1346-1362 of 1362 bases;YJR080C Uncharacterized antisense 808 nt 378-1185 of 1185 bases
YPR148C::CHR16_5	0.36	0.23	-0.477	10.731	0.36	0.23	-0.477	YPR148C	no	ORF::Uncharacterized	biological process unknown	molecular function unknown	cytoplasm	NA	0
YDR204W::CHR4_5	0.325	0.229	2.559	11.904	0.325	0.229	2.559	COQ4	no	ORF::Verified	ubiquinone metabolism	molecular function unknown	mitochondrial inner membrane	NA	0
YGR168C::CHR7_5	0.474	0.229	0.365	11.744	0.474	0.229	0.365	YGR168C	no	ORF::Uncharacterized	biological process unknown	molecular function unknown	cellular component unknown	NA	0
YNL031C::CHR14_4	0.326	0.229	-0.086	11.879	0.326	0.229	-0.086	HHT2	no	ORF::Verified	chromatin assembly or disassembly	DNA binding	nuclear nucleosome	NA	0
YLR342W::CHR12_5	-0.374	0.228	4.213	10.999	-0.374	0.228	4.213	FKS1	no	ORF::Verified	cell wall organization and biogenesis*	1,3-beta-glucan synthase activity	actin cortical patch*	NA	0
YPL031C::CHR16_3	0.927	0.228	2.717	9.198	0.927	0.228	2.717	PHO85	no	ORF::Verified	telomere maintenance*	cyclin-dependent protein kinase activity	nucleus	NA	0
YMR029C::CHR13_2	-0.007	0.228	0.203	12.158	-0.007	0.228	0.203	FAR8	no	ORF::Verified	cell cycle arrest in response to pheromone	molecular function unknown	cellular component unknown	NA	0
YHL012W::CHR8_1	0.157	0.228	0.098	12.148	0.157	0.228	0.098	YHL012W	no	ORF::Uncharacterized	biological process unknown*	molecular function unknown	cellular component unknown	NA	0
YBR039W::CHR2_2	0.027	0.227	1.371	11.98	0.027	0.227	1.371	ATP3	no	ORF::Verified	ATP synthesis coupled proton transport	hydrogen-transporting ATP synthase activity, rotational mechanism	proton-transporting ATP synthase, central stalk (sensu Eukaryota)	NA	0
YCR003W::CHR3_1	-0.063	0.226	2.628	11.619	-0.063	0.226	2.628	MRPL32	no	ORF::Verified	translation	structural constituent of ribosome	mitochondrial large ribosomal subunit	NA	0
YGL020C::CHR7_1	-0.409	0.226	0.224	7.944	-0.409	0.226	0.224	GET1	no	ORF::Verified	mitochondrion organization and biogenesis*	molecular function unknown	endoplasmic reticulum*	NA	0
YHL022C::CHR8_1	0.228	0.226	0.096	12.21	0.228	0.226	0.096	SPO11	no	ORF::Verified	meiotic DNA double-strand break formation	endodeoxyribonuclease activity, producing 3'-phosphomonoesters	nuclear chromosome	NA	0
YNL327W::CHR14_1	0.151	0.226	0.048	12.087	0.151	0.226	0.048	EGT2	no	ORF::Verified	cytokinesis	cellulase activity	cell wall (sensu Fungi)	NA	0
YLR393W::CHR12_5	0.3	0.225	2.97	11.707	0.3	0.225	2.97	ATP10	no	ORF::Verified	protein complex assembly	chaperone binding	mitochondrial envelope	NA	0
YGR163W::CHR7_5	0.05	0.225	0.516	12.232	0.05	0.225	0.516	GTR2	no	ORF::Verified	telomere maintenance*	GTPase activity	cytoplasm*	NA	0
YOL091W::CHR00_6	0.276	0.225	0.127	12.576	0.276	0.225	0.127	SPO21	no	ORF::Verified	meiosis*	structural molecule activity	spindle pole body	NA	0
YDR251W::CHR4_6	0.129	0.225	-0.049	11.747	0.129	0.225	-0.049	PAM1	no	ORF::Verified	pseudohyphal growth	molecular function unknown	bud neck*	NA	0
YIL092W::CHR00_17B	0.07	0.225	-0.105	11.377	0.07	0.225	-0.105	YIL092W	no	ORF::Uncharacterized	biological process unknown	molecular function unknown	cytoplasm*	NA	0
YGL199C::CHR7_3/CHR00_12	0.161	0.225	-0.137	12.066	0.161	0.225	-0.137	YGL199C	no	ORF::Dubious				NA	1	YGL198W Verified antisense 452 nt 1-452 of 708 bases
YBL005W::CHR2_1	0.525	0.225	-0.229	11.127	0.525	0.225	-0.229	PDR3	no	ORF::Verified	regulation of transcription from RNA polymerase II promoter*	DNA binding*	cytoplasm*	NA	0
YKL078W::CHR11_1	0.103	0.224	0.227	12.345	0.103	0.224	0.227	DHR2	yes	ORF::Verified	ribosome biogenesis	RNA helicase activity	nucleolus	NA	0
YPL130W::CHR16_2	0.01	0.224	0.201	12.441	0.01	0.224	0.201	SPO19	no	ORF::Verified	meiosis	molecular function unknown	cell wall (sensu Fungi)	NA	0
YFR022W::CHR6_1	-0.098	0.224	0.037	11.813	-0.098	0.224	0.037	ROG3	no	ORF::Verified	biological process unknown	molecular function unknown	cellular component unknown	NA	0
YPL088W::CHR16_3	-0.107	0.224	-0.028	11.607	-0.107	0.224	-0.028	YPL088W	no	ORF::Uncharacterized	aldehyde metabolism	aryl-alcohol dehydrogenase activity	cellular component unknown	NA	0
YGL013C::CHR7_1	0.56	0.223	0.51	11.315	0.56	0.223	0.51	PDR1	no	ORF::Verified	regulation of transcription from RNA polymerase II promoter*	DNA binding*	nucleus	NA	0
YMR155W::CHR13_4	0.095	0.223	0.102	12.28	0.095	0.223	0.102	YMR155W	no	ORF::Uncharacterized	biological process unknown	molecular function unknown	cellular component unknown	NA	0
YLR311C::CHR12_4	0.074	0.223	-0.102	11.42	0.074	0.223	-0.102	YLR311C	no	ORF::Dubious				NA	0
YGL248W::CHR7_3	-0.083	0.223	-0.404	11.382	-0.083	0.223	-0.404	PDE1	no	ORF::Verified	cAMP-mediated signaling	3',5'-cyclic-AMP phosphodiesterase activity	cellular component unknown	NA	0
YMR083W::CHR00_6	0.048	0.223	-0.446	11.729	0.048	0.223	-0.446	ADH3	no	ORF::Verified	fermentation	alcohol dehydrogenase activity	mitochondrial matrix*	NA	0
YKL096W-A::CHR00_14	0.06	0.222	0.303	11.082	0.06	0.222	0.303	CWP2	no	ORF::Verified	cell wall organization and biogenesis*	structural constituent of cell wall	cell wall (sensu Fungi)	NA	0
YML105C::CHR00_9	-0.031	0.222	0.227	11.959	-0.031	0.222	0.227	SEC65	yes	ORF::Verified	protein targeting to ER*	molecular function unknown	signal recognition particle (sensu Eukaryota)	NA	0
YDR248C::CHR4_6	0.441	0.222	0.172	11.5	0.441	0.222	0.172	YDR248C	no	ORF::Uncharacterized	biological process unknown	molecular function unknown	cytoplasm	NA	0
YJR037W::CHR00_13	0.093	0.222	0.08	12.455	0.093	0.222	0.08	YJR037W	no	ORF::Dubious				NA	1	YJR036C Verified antisense 290 nt 1-290 of 2679 bases
YBR079C::CHR2_2	-0.076	0.222	-0.024	11.712	-0.076	0.222	-0.024	RPG1	yes	ORF::Verified	translational initiation	translation initiation factor activity	cytoplasm*	NA	0
YPR184W::CHR16_5	0.126	0.222	-0.043	12.114	0.126	0.222	-0.043	GDB1	no	ORF::Verified	glycogen catabolism	4-alpha-glucanotransferase activity*	cytoplasm*	NA	0
YDR124W::CHR4_4	0.308	0.222	-0.053	12.129	0.308	0.222	-0.053	YDR124W	no	ORF::Uncharacterized	biological process unknown	molecular function unknown	cellular component unknown	NA	0
YLR052W::CHR00_8	0.009	0.221	1.105	11.643	0.009	0.221	1.105	IES3	no	ORF::Verified	chromatin remodeling	molecular function unknown	nucleus*	NA	0
YAL016W::CHR00_12	0.055	0.221	1.045	10.48	0.055	0.221	1.045	TPD3	no	ORF::Verified	protein biosynthesis*	protein phosphatase type 2A activity	cytoplasm*	NA	1	YAL016C-A Dubious antisense 191 nt 1-191 of 315 bases
YPR071W::CHR16_4	0.148	0.221	0.03	11.59	0.148	0.221	0.03	YPR071W	no	ORF::Uncharacterized	biological process unknown	molecular function unknown	integral to membrane	NA	0
YDL201W::CHR4_3	-0.008	0.221	0.006	12.154	-0.008	0.221	0.006	TRM8	no	ORF::Verified	tRNA methylation	protein binding*	nucleus	NA	0
YOR179C::CHR15_2	0.032	0.221	-0.102	11.637	0.032	0.221	-0.102	SYC1	no	ORF::Verified	transcription termination from Pol II promoter, RNA polymerase(A) coupled*	RNA binding	nucleus*	NA	0
YMR262W::CHR13_5	-0.146	0.221	-0.369	11.281	-0.146	0.221	-0.369	YMR262W	no	ORF::Uncharacterized	biological process unknown	molecular function unknown	cellular component unknown	NA	0
YHL027W::CHR8_1	-0.062	0.22	0.4	11.599	-0.062	0.22	0.4	RIM101	no	ORF::Verified	sporulation (sensu Fungi)*	specific transcriptional repressor activity	nucleus	NA	0
YMR246W::CHR13_5	0.26	0.22	0.037	11.982	0.26	0.22	0.037	FAA4	no	ORF::Verified	lipid metabolism*	long-chain-fatty-acid-CoA ligase activity	cytoplasm*	NA	0
YKL198C::CHR11_3	0.204	0.22	-0.098	11.897	0.204	0.22	-0.098	PTK1	no	ORF::Verified	polyamine transport	protein kinase activity	cellular component unknown	NA	0
YOL092W::CHR00_6	0.139	0.22	-0.314	12.195	0.139	0.22	-0.314	YOL092W	no	ORF::Uncharacterized	biological process unknown	molecular function unknown	cytoplasm*	NA	0
YKL037W::CHR11_1	1.344	0.219	3.172	9.816	1.344	0.219	3.172	YKL037W	no	ORF::Uncharacterized	biological process unknown	molecular function unknown	cellular component unknown	NA	1	YKL036C Dubious antisense 194 nt 200-393 of 393 bases
YBR180W::CHR2_4	-0.084	0.219	0.109	12.142	-0.084	0.219	0.109	DTR1	no	ORF::Verified	spore wall assembly (sensu Fungi)*	multidrug transporter activity*	prospore membrane	NA	0
YBL009W::CHR2_1	0.026	0.219	0.001	11.923	0.026	0.219	0.001	YBL009W	no	ORF::Uncharacterized	meiosis	protein serine/threonine kinase activity	nucleus	NA	0
YJR004C::CHR00_13	0.116	0.219	-0.001	11.878	0.116	0.219	-0.001	SAG1	no	ORF::Verified	agglutination during conjugation with cellular fusion	cell adhesion molecule binding	cell wall (sensu Fungi)	NA	0
YDR211W::CHR4_5	0.18	0.219	-0.011	11.495	0.18	0.219	-0.011	GCD6	yes	ORF::Verified	translational initiation	translation initiation factor activity*	ribosome*	NA	0
YLR268W::CHR12_4	0.001	0.218	1.908	11.709	0.001	0.218	1.908	SEC22	no	ORF::Verified	ER to Golgi vesicle-mediated transport*	v-SNARE activity	endoplasmic reticulum*	NA	0
YHL011C::CHR00_10	0.116	0.218	1.546	10.352	0.116	0.218	1.546	PRS3	no	ORF::Verified	telomere maintenance*	ribose phosphate diphosphokinase activity	cytoplasm	NA	0
YNL278W::CHR14_1	0.232	0.218	0.082	12.151	0.232	0.218	0.082	CAF120	no	ORF::Verified	regulation of transcription from RNA polymerase II promoter	molecular function unknown	CCR4-NOT complex	NA	0
YMR313C::CHR00_8	0.11	0.218	0.015	12.023	0.11	0.218	0.015	TGL3	no	ORF::Verified	lipid metabolism*	triacylglycerol lipase activity	lipid particle	NA	0
YDR117C::CHR4_4	-0.032	0.218	-0.184	12.123	-0.032	0.218	-0.184	TMA64	no	ORF::Verified	biological process unknown	RNA binding	cellular component unknown	NA	0
YER035W::CHR5_3	0.281	0.217	0.146	11.751	0.281	0.217	0.146	EDC2	no	ORF::Verified	deadenylylation-dependent decapping	RNA binding	cytoplasm*	NA	0
YIL058W::CHR00_17B	0.312	0.217	0.139	11.973	0.312	0.217	0.139	YIL058W	no	ORF::Dubious				NA	1	YIL059C Dubious antisense 2 nt 1-2 of 366 bases
YNL316C::CHR00_8	0.034	0.217	-0.038	12.312	0.034	0.217	-0.038	PHA2	no	ORF::Verified	phenylalanine biosynthesis, prephenate pathway	prephenate dehydratase activity	cytoplasm	NA	0
YDR256C::CHR4_6	0.113	0.217	-0.076	11.684	0.113	0.217	-0.076	CTA1	no	ORF::Verified	oxygen and reactive oxygen species metabolism	catalase activity	mitochondrion*	NA	0
YOL114C::CHR00_6	-0.026	0.217	-0.196	11.429	-0.026	0.217	-0.196	YOL114C	no	ORF::Uncharacterized	biological process unknown	molecular function unknown	cellular component unknown	NA	0
YCL033C::CHR3_1	0.127	0.216	0.206	11.97	0.127	0.216	0.206	YCL033C	no	ORF::Uncharacterized	response to oxidative stress	protein-methionine-R-oxide reductase activity	cellular component unknown	NA	0
YOL124C::CHR00_6	0.356	0.216	0.16	12.193	0.356	0.216	0.16	TRM11	no	ORF::Verified	tRNA methylation	RNA binding*	cytoplasm	NA	0
YML098W::CHR00_9	0.076	0.216	-0.024	11.999	0.076	0.216	-0.024	TAF13	yes	ORF::Verified	transcription initiation from RNA polymerase II promoter*	general RNA polymerase II transcription factor activity	nucleus*	NA	0
YDR232W::CHR4_5	0.31	0.216	-0.098	12.206	0.31	0.216	-0.098	HEM1	yes	ORF::Verified	heme biosynthesis	5-aminolevulinate synthase activity	mitochondrial matrix	NA	0
YMR134W::CHR00_9	-0.122	0.215	0.278	12.004	-0.122	0.215	0.278	YMR134W	yes	ORF::Uncharacterized	mitochondrion organization and biogenesis*	molecular function unknown	cytoplasm*	NA	0
YGR173W::CHR7_5	-0.044	0.215	0.271	11.764	-0.044	0.215	0.271	RBG2	no	ORF::Uncharacterized	biological process unknown	GTP binding	cytoplasm	NA	0
YLL050C::CHR12_1	0.447	0.215	0.128	11.999	0.447	0.215	0.128	COF1	yes	ORF::Verified	actin filament organization*	protein binding	actin cortical patch	NA	0
YGR273C::CHR00_17A	0.224	0.215	0.115	11.807	0.224	0.215	0.115	YGR273C	no	ORF::Uncharacterized	biological process unknown	molecular function unknown	cellular component unknown	NA	0
YNR058W::CHR00_4	0.178	0.215	0.063	12.186	0.178	0.215	0.063	BIO3	no	ORF::Verified	biotin biosynthesis	adenosylmethionine-8-amino-7-oxononanoate transaminase activity	cytoplasm	NA	0
YNL024C-A::CHR00_21	0.248	0.215	0.022	12.414	0.248	0.215	0.022	YNL024C-A	undetermined	ORF::Uncharacterized	biological process unknown	molecular function unknown	cellular component unknown	NA	0
YBR182C::CHR2_4	-0.059	0.215	0.016	11.918	-0.059	0.215	0.016	SMP1	no	ORF::Verified	positive regulation of transcription from RNA polymerase II promoter*	transcription factor activity*	cytoplasm*	NA	0
YOR049C::CHR15_1	-0.043	0.215	-0.168	11.625	-0.043	0.215	-0.168	RSB1	no	ORF::Verified	phospholipid translocation*	phospholipid-translocating ATPase activity	endoplasmic reticulum*	NA	0
YDL194W::CHR00_16B	-0.173	0.214	1.755	12.274	-0.173	0.214	1.755	SNF3	no	ORF::Verified	signal transduction*	receptor activity*	plasma membrane	NA	0
YJR083C::CHR10_4	-0.163	0.214	1.339	11.545	-0.163	0.214	1.339	ACF4	no	ORF::Uncharacterized	actin cytoskeleton organization and biogenesis	molecular function unknown	cellular component unknown	NA	0
YIL073C::CHR9_1	-0.057	0.214	0.514	12.078	-0.057	0.214	0.514	SPO22	no	ORF::Verified	meiosis	molecular function unknown	cellular component unknown	NA	0
YNL047C::CHR00_18	0.084	0.214	0.017	12.152	0.084	0.214	0.017	SLM2	no	ORF::Verified	actin cytoskeleton organization and biogenesis*	phosphoinositide binding	plasma membrane*	NA	0
YJL093C::CHR10_2	0.105	0.214	-0.081	12	0.105	0.214	-0.081	TOK1	no	ORF::Verified	potassium ion homeostasis	potassium channel activity	plasma membrane	NA	0
YER098W::CHR00_8	0.204	0.214	-0.119	12.126	0.204	0.214	-0.119	UBP9	no	ORF::Verified	protein deubiquitination	ubiquitin-specific protease activity	cytoplasm	NA	1	YER097W Dubious samesense 4 nt 327-330 of 330 bases
YIL152W::CHR9_2	0.463	0.214	-0.25	12.305	0.463	0.214	-0.25	YIL152W	no	ORF::Uncharacterized	biological process unknown	molecular function unknown	cellular component unknown	NA	0
YDR477W::CHR4_8	0.446	0.213	1.352	12.105	0.446	0.213	1.352	SNF1	no	ORF::Verified	protein amino acid phosphorylation*	AMP-activated protein kinase activity	cytoplasm*	NA	0
YMR316W::CHR00_8	0.171	0.213	0.792	12.061	0.171	0.213	0.792	DIA1	no	ORF::Verified	pseudohyphal growth*	molecular function unknown	cytoplasm	NA	1	YMR316C-A Dubious antisense 174 nt 139-312 of 312 bases
YCL063W::CHR3_1	0.44	0.213	0.304	11.814	0.44	0.213	0.304	VAC17	no	ORF::Verified	vacuole inheritance	receptor activity	vacuolar membrane	NA	0
YMR264W::CHR13_5	-0.143	0.213	0.034	11.981	-0.143	0.213	0.034	CUE1	no	ORF::Verified	ER-associated protein catabolism*	protein binding	mitochondrion*	NA	0
YMR039C::CHR13_2	-0.027	0.213	-0.191	11.545	-0.027	0.213	-0.191	SUB1	no	ORF::Verified	positive regulation of transcription from RNA polymerase II promoter*	transcription coactivator activity	nucleus	NA	0
YJL147C::CHR10_1	0.099	0.212	0.239	12.045	0.099	0.212	0.239	YJL147C	no	ORF::Uncharacterized	biological process unknown	molecular function unknown	mitochondrion	NA	0
YIL132C::CHR9_2	0.063	0.212	0.007	12.603	0.063	0.212	0.007	CSM2	no	ORF::Verified	meiotic chromosome segregation*	molecular function unknown	cytoplasm*	NA	0
YGL131C::CHR7_2	-0.023	0.212	-0.03	12.016	-0.023	0.212	-0.03	SNT2	no	ORF::Verified	biological process unknown	DNA binding	cytoplasm*	NA	1	YGL132W Dubious antisense 268 nt 69-336 of 336 bases
YKL093W::CHR11_1	-0.007	0.212	-0.037	11.692	-0.007	0.212	-0.037	MBR1	no	ORF::Verified	aerobic respiration	molecular function unknown	cellular component unknown	NA	0
YLR018C::CHR12_1	-0.203	0.212	-0.247	11.71	-0.203	0.212	-0.247	POM34	no	ORF::Verified	nucleocytoplasmic transport	molecular function unknown	nuclear pore*	NA	0
YOL118C::CHR00_6	0.157	0.212	-0.577	8.221	0.157	0.212	-0.577	YOL118C	no	ORF::Dubious				NA	0
YML008C::CHR13_2	0.333	0.211	0.171	11.839	0.333	0.211	0.171	ERG6	no	ORF::Verified	ergosterol biosynthesis	sterol 24-C-methyltransferase activity	mitochondrion*	NA	0
YLL015W::CHR12_1	0.174	0.211	-0.168	12.006	0.174	0.211	-0.168	BPT1	no	ORF::Verified	bilirubin transport*	bilirubin transporter activity*	vacuolar membrane (sensu Fungi)	NA	0
YMR035W::CHR13_2	-0.039	0.21	1.619	12.242	-0.039	0.21	1.619	IMP2	no	ORF::Verified	mitochondrial protein processing	peptidase activity*	mitochondrial inner membrane peptidase complex	NA	0
YDR533C::CHR4_8	0.064	0.21	0.92	11.619	0.064	0.21	0.92	HSP31	no	ORF::Verified	biological process unknown	unfolded protein binding*	soluble fraction	NA	0
YCR068W::CHR00_1	0.232	0.21	0.441	12.418	0.232	0.21	0.441	ATG15	no	ORF::Verified	autophagy*	lipase activity	integral to membrane*	NA	0
YHR111W::CHR8_2	0.204	0.21	0.374	11.869	0.204	0.21	0.374	UBA4	no	ORF::Verified	pseudohyphal growth*	URM1 activating enzyme activity	cytoplasm	NA	0
YFL031W::CHR6_1	0.19	0.21	0.224	11.932	0.19	0.21	0.224	HAC1	no	ORF::Verified	regulation of transcription from RNA polymerase II promoter*	transcription factor activity*	nucleus	NA	2	YFL031C-A Dubious antisense 102 nt 1-102 of 102 bases;YFL032W Dubious samesense 14 nt 308-321 of 321 bases
YDL070W::CHR4_1	-0.028	0.21	0.046	12.24	-0.028	0.21	0.046	BDF2	no	ORF::Verified	biological process unknown	molecular function unknown	nucleus	NA	1	YDL071C Dubious antisense 17 nt 1-17 of 375 bases
YMR133W::CHR00_9	-0.009	0.21	-0.071	12.539	-0.009	0.21	-0.071	REC114	no	ORF::Verified	meiotic recombination*	molecular function unknown	nucleus	NA	0
YLL012W::CHR12_1	-0.004	0.21	-0.121	12.493	-0.004	0.21	-0.121	YEH1	no	ORF::Verified	sterol metabolism	sterol esterase activity	integral to membrane*	NA	0
YOR291W::CHR15_4	0.204	0.21	-0.26	11.716	0.204	0.21	-0.26	YOR291W	no	ORF::Uncharacterized	biological process unknown	molecular function unknown	membrane	NA	0
YHR178W::CHR8_3	0.782	0.21	-0.448	9.962	0.782	0.21	-0.448	STB5	no	ORF::Verified	transcription*	transcription factor activity	nucleus	NA	0
YGL122C::CHR7_2	0.024	0.209	0.571	12.211	0.024	0.209	0.571	NAB2	yes	ORF::Verified	mRNA polyadenylylation*	poly(A) binding	cytoplasm*	NA	0
YNL124W::CHR14_3	-0.044	0.209	0.459	12.081	-0.044	0.209	0.459	NAF1	yes	ORF::Verified	protein complex assembly*	RNA binding	nucleoplasm	NA	0
YIL072W::CHR9_1	0.159	0.209	0.422	12.176	0.159	0.209	0.422	HOP1	no	ORF::Verified	meiosis*	DNA binding	condensed nuclear chromosome*	NA	0
YOR132W::CHR15_2	0.012	0.209	-0.064	12.343	0.012	0.209	-0.064	VPS17	no	ORF::Verified	retrograde transport, endosome to Golgi	molecular function unknown*	endosome*	NA	0
YBL104C::CHR2_2	-0.061	0.209	-0.065	12.292	-0.061	0.209	-0.065	YBL104C	no	ORF::Uncharacterized	biological process unknown	molecular function unknown	cytoplasm	NA	0
YOL018C::CHR15_5	0.287	0.208	1.405	11.187	0.287	0.208	1.405	TLG2	no	ORF::Verified	vesicle fusion	v-SNARE activity*	Golgi trans face*	NA	0
YER061C::CHR5_3	0.162	0.208	1.185	12.365	0.162	0.208	1.185	CEM1	no	ORF::Verified	fatty acid biosynthesis	fatty-acid synthase activity	mitochondrion	NA	0
YGL230C::CHR7_3	0.024	0.208	-0.055	11.997	0.024	0.208	-0.055	YGL230C	no	ORF::Uncharacterized	biological process unknown	molecular function unknown	cellular component unknown	NA	0
YOR115C::CHR15_2	-0.048	0.208	-0.222	11.996	-0.048	0.208	-0.222	TRS33	no	ORF::Verified	ER to Golgi vesicle-mediated transport	molecular function unknown	TRAPP complex	NA	0
YHR206W::CHR8_3	0.057	0.207	0.065	11.832	0.057	0.207	0.065	SKN7	no	ORF::Verified	response to osmotic stress*	transcription factor activity*	nucleus	NA	0
YGL039W::CHR7_1	0.13	0.207	0.047	12.221	0.13	0.207	0.047	YGL039W	no	ORF::Verified	telomere maintenance	oxidoreductase activity*	cytoplasm	NA	0
YPL150W::CHR16_2	0.028	0.207	0.011	11.722	0.028	0.207	0.011	YPL150W	no	ORF::Uncharacterized	biological process unknown	protein kinase activity	cellular component unknown	NA	0
YDR213W::CHR4_5	0.207	0.207	-0.008	12.499	0.207	0.207	-0.008	UPC2	no	ORF::Verified	sterol biosynthesis*	RNA polymerase II transcription factor activity	cytoplasm*	NA	0
YLR112W::CHR12_2	-0.073	0.207	-0.27	12.049	-0.073	0.207	-0.27	YLR112W	no	ORF::Dubious				NA	0
YJL145W::CHR10_1	-0.017	0.207	-0.271	12.065	-0.017	0.207	-0.271	SFH5	no	ORF::Verified	phospholipid transport	phosphatidylinositol transporter activity	cytosol*	NA	0
YDR378C::CHR4_7	-0.282	0.206	3.304	11.319	-0.282	0.206	3.304	LSM6	no	ORF::Verified	nuclear mRNA splicing, via spliceosome*	RNA binding*	nucleolus*	NA	0
YJL124C::CHR10_2	0.034	0.206	2.63	11.91	0.034	0.206	2.63	LSM1	no	ORF::Verified	mRNA catabolism*	RNA binding*	cytoplasmic mRNA processing body*	NA	0
YLR236C::CHR12_4	0.15	0.206	0.307	12.336	0.15	0.206	0.307	YLR236C	no	ORF::Dubious				NA	1	YLR235C Dubious samesense 137 nt 1-137 of 399 bases
YMR115W::CHR00_9	0.201	0.206	0.288	11.594	0.201	0.206	0.288	FMP24	no	ORF::Uncharacterized	biological process unknown	molecular function unknown	mitochondrion	NA	0
YJL079C::CHR10_2	0.151	0.206	0.232	12.077	0.151	0.206	0.232	PRY1	no	ORF::Verified	biological process unknown	molecular function unknown	endoplasmic reticulum*	NA	0
YER126C::CHR00_5	0.117	0.206	0.004	11.736	0.117	0.206	0.004	NSA2	yes	ORF::Verified	ribosomal large subunit biogenesis	molecular function unknown	nucleus	NA	0
YKR084C::CHR00_3	-0.041	0.206	-0.198	11.583	-0.041	0.206	-0.198	HBS1	no	ORF::Verified	translation	molecular function unknown	cytoplasm	NA	0
YLR088W::CHR12_2	0.357	0.206	-0.515	11.13	0.357	0.206	-0.515	GAA1	yes	ORF::Verified	attachment of GPI anchor to protein	GPI-anchor transamidase activity	GPI-anchor transamidase complex	NA	0
YOR338W::CHR15_4	0.308	0.205	0.309	12.119	0.308	0.205	0.309	YOR338W	no	ORF::Uncharacterized	biological process unknown	molecular function unknown	cellular component unknown	NA	0
YPL219W::CHR16_1	0.103	0.205	0.263	11.65	0.103	0.205	0.263	PCL8	no	ORF::Verified	regulation of glycogen biosynthesis*	cyclin-dependent protein kinase regulator activity	cyclin-dependent protein kinase holoenzyme complex	NA	0
YBR287W::CHR00_16A	-0.057	0.205	0.248	12.142	-0.057	0.205	0.248	ZSP1	no	ORF::Uncharacterized	biological process unknown	molecular function unknown	endoplasmic reticulum	NA	0
YOR273C::CHR00_17B	0.146	0.205	0.126	11.909	0.146	0.205	0.126	TPO4	no	ORF::Verified	polyamine transport	spermine transporter activity*	plasma membrane*	NA	0
YKR050W::CHR11_3	0.542	0.205	0.027	11.526	0.542	0.205	0.027	TRK2	no	ORF::Verified	potassium ion homeostasis	potassium ion transporter activity	plasma membrane	NA	0
YLR192C::CHR00_11	-0.009	0.204	0.273	11.551	-0.009	0.204	0.273	HCR1	no	ORF::Verified	telomere maintenance*	translation initiation factor activity*	eukaryotic translation initiation factor 3 complex	NA	0
YGR259C::CHR00_3	-0.011	0.204	0.083	12.02	-0.011	0.204	0.083	YGR259C	no	ORF::Dubious				NA	1	YGR260W Verified antisense 437 nt 1-437 of 1605 bases
YHR007C::CHR00_10	-0.007	0.204	-0.005	12.029	-0.007	0.204	-0.005	ERG11	yes	ORF::Verified	ergosterol biosynthesis	sterol 14-demethylase activity	endoplasmic reticulum	NA	0
YGL116W::CHR7_2	0.099	0.204	-0.03	12.08	0.099	0.204	-0.03	CDC20	yes	ORF::Verified	mitotic sister chromatid segregation*	enzyme activator activity	anaphase-promoting complex	NA	0
YCR008W::CHR3_1	-0.175	0.204	-0.135	11.876	-0.175	0.204	-0.135	SAT4	no	ORF::Verified	G1/S transition of mitotic cell cycle*	protein kinase activity	cellular component unknown	NA	0
YMR170C::CHR13_4	0.136	0.204	-0.179	12.414	0.136	0.204	-0.179	ALD2	no	ORF::Verified	aldehyde metabolism*	3-chloroallyl aldehyde dehydrogenase activity	cytoplasm	NA	0
YJR129C::CHR10_4	0.004	0.204	-0.271	11.558	0.004	0.204	-0.271	YJR129C	no	ORF::Uncharacterized	biological process unknown	S-adenosylmethionine-dependent methyltransferase activity	cytoplasm	NA	0
YFL009W::CHR6_1	0.084	0.204	-0.395	12.007	0.084	0.204	-0.395	CDC4	yes	ORF::Verified	meiosis*	protein binding*	nuclear SCF ubiquitin ligase complex	NA	0
YNL023C::CHR14_4	0.151	0.203	0.282	12.087	0.151	0.203	0.282	FAP1	no	ORF::Verified	biological process unknown	transcription factor activity	cellular component unknown	NA	0
YLR219W::CHR12_3	0.106	0.203	0.016	12.084	0.106	0.203	0.016	MSC3	no	ORF::Verified	meiotic recombination	molecular function unknown	cellular component unknown	NA	0
YKL150W::CHR11_2	0.088	0.203	0.016	11.022	0.088	0.203	0.016	MCR1	no	ORF::Verified	response to oxidative stress*	cytochrome-b5 reductase activity	mitochondrial outer membrane*	NA	0
YBR286W::CHR00_1	0	0.203	-0.032	12.375	0	0.203	-0.032	APE3	no	ORF::Verified	telomere maintenance*	aminopeptidase activity	vacuole (sensu Fungi)	NA	0
YLR380W::CHR12_5	0.066	0.203	-0.303	12.122	0.066	0.203	-0.303	CSR1	no	ORF::Verified	cell wall organization and biogenesis*	phosphatidylinositol transporter activity	cytoplasm*	NA	0
YLR336C::CHR12_5	-0.173	0.203	-0.389	11.83	-0.173	0.203	-0.389	SGD1	yes	ORF::Verified	osmoregulation	molecular function unknown	nucleus*	NA	0
YER019W::CHR5_3	0.037	0.202	0.8	12.146	0.037	0.202	0.8	ISC1	no	ORF::Verified	response to salt stress*	phospholipase C activity	mitochondrion*	NA	0
YKL021C::CHR11_1	0.122	0.202	0.531	11.705	0.122	0.202	0.531	MAK11	yes	ORF::Verified	ribosomal large subunit biogenesis	molecular function unknown	membrane fraction	NA	0
YNR060W::CHR00_4	0.319	0.202	0.308	12.442	0.319	0.202	0.308	FRE4	no	ORF::Verified	siderophore-iron transport	ferric-chelate reductase activity	plasma membrane	NA	0
YBR018C::CHR2_2	0.045	0.202	0.031	12.299	0.045	0.202	0.031	GAL7	no	ORF::Verified	galactose metabolism	UTP:galactose-1-phosphate uridylyltransferase activity	cytoplasm	NA	0
YMR234W::CHR13_5	0.135	0.202	0.018	12.193	0.135	0.202	0.018	RNH1	no	ORF::Verified	cell wall organization and biogenesis*	ribonuclease H activity	nucleus*	NA	0
YDR152W::CHR4_5	0.032	0.202	-0.081	12.277	0.032	0.202	-0.081	GIR2	no	ORF::Verified	biological process unknown	molecular function unknown	cytoplasm	NA	0
YGL252C::CHR7_3	-0.031	0.202	-0.441	11.578	-0.031	0.202	-0.441	RTG2	no	ORF::Verified	mitochondrial signaling pathway*	transcription regulator activity	cytoplasm*	NA	0
YHR048W::CHR8_2	-0.615	0.202	-1.069	9.523	-0.615	0.202	-1.069	YHR048W	no	ORF::Uncharacterized	drug transport	drug transporter activity	integral to membrane	NA	0
YDR244W::CHR4_6	0.314	0.201	0.689	10.782	0.314	0.201	0.689	PEX5	no	ORF::Verified	peroxisome organization and biogenesis*	peroxisome targeting sequence binding*	cytosol*	NA	0
YNL084C::CHR14_3	0.015	0.201	0.281	12.481	0.015	0.201	0.281	END3	no	ORF::Verified	endocytosis*	protein binding, bridging	actin cortical patch	NA	0
YCR102C::CHR00_2	0.153	0.201	0.191	12.184	0.153	0.201	0.191	YCR102C	no	ORF::Uncharacterized	response to copper ion	molecular function unknown	cellular component unknown	NA	0
YJL132W::CHR00_14	0.212	0.201	0.071	11.888	0.212	0.201	0.071	YJL132W	no	ORF::Uncharacterized	biological process unknown	molecular function unknown	membrane fraction	NA	0
YML009C::CHR00_4	0.059	0.201	-0.086	11.912	0.059	0.201	-0.086	MRPL39	no	ORF::Verified	translation	structural constituent of ribosome	mitochondrial large ribosomal subunit	NA	0
YLR238W::CHR12_4	0.063	0.2	0.394	11.997	0.063	0.2	0.394	FAR10	no	ORF::Verified	cell cycle arrest in response to pheromone	molecular function unknown	endoplasmic reticulum	NA	0
YNR039C::CHR14_4	0.236	0.2	0.293	12.485	0.236	0.2	0.293	ZRG17	no	ORF::Verified	zinc ion transport	molecular function unknown	endoplasmic reticulum	NA	0
YDR161W::CHR4_5	0.255	0.2	0.27	11.903	0.255	0.2	0.27	YDR161W	no	ORF::Uncharacterized	biological process unknown	molecular function unknown	cytoplasm*	NA	0
YGL096W::CHR7_1	0.046	0.2	0.058	12.4	0.046	0.2	0.058	TOS8	no	ORF::Verified	G1/S-specific transcription in mitotic cell cycle	transcription factor activity	nucleus	NA	0
YOL126C::CHR00_6	-0.024	0.2	0.023	12.169	-0.024	0.2	0.023	MDH2	no	ORF::Verified	gluconeogenesis*	L-malate dehydrogenase activity	cytoplasm*	NA	0
YBL015W::CHR2_1	0.047	0.2	-0.096	12.1	0.047	0.2	-0.096	ACH1	no	ORF::Verified	acetate metabolism*	acetyl-CoA hydrolase activity	mitochondrion*	NA	0
YKL009W::CHR11_1	0.701	0.2	-0.752	9.116	0.701	0.2	-0.752	MRT4	no	ORF::Verified	telomere maintenance*	molecular function unknown	nucleus*	NA	0
YDL202W::CHR4_3	0.113	0.199	0.173	12.552	0.113	0.199	0.173	MRPL11	no	ORF::Verified	translation	structural constituent of ribosome	mitochondrial large ribosomal subunit	NA	0
YOR210W::CHR15_3	0.01	0.199	0.144	11.834	0.01	0.199	0.144	RPB10	yes	ORF::Verified	transcription from RNA polymerase II promoter*	DNA-directed RNA polymerase activity	DNA-directed RNA polymerase III complex*	NA	0
YLR073C::CHR12_2	-0.027	0.199	-0.225	10.215	-0.027	0.199	-0.225	YLR073C	no	ORF::Uncharacterized	biological process unknown	molecular function unknown	endosome	NA	0
YNL179C::CHR14_2	0.237	0.199	-0.299	11.772	0.237	0.199	-0.299	YNL179C	no	ORF::Dubious				NA	0
YMR291W::CHR13_5	-0.238	0.199	-0.388	11.762	-0.238	0.199	-0.388	YMR291W	no	ORF::Uncharacterized	biological process unknown	protein kinase activity	cytoplasm*	NA	0
YCR007C::CHR3_1	-0.19	0.199	-0.777	10.182	-0.19	0.199	-0.777	YCR007C	no	ORF::Uncharacterized	biological process unknown	molecular function unknown	cellular component unknown	NA	0
YDL097C::CHR4_2	0.002	0.198	-0.061	10.914	0.002	0.198	-0.061	RPN6	yes	ORF::Verified	ubiquitin-dependent protein catabolism	structural molecule activity	proteasome regulatory particle, lid subcomplex (sensu Eukaryota)	NA	0
YJL137C::CHR00_14	0.128	0.198	-0.248	11.858	0.128	0.198	-0.248	GLG2	no	ORF::Verified	glycogen biosynthesis	glycogenin glucosyltransferase activity	cytoplasm	NA	0
YCR052W::CHR00_1	-0.335	0.197	0.727	11.929	-0.335	0.197	0.727	RSC6	yes	ORF::Verified	chromatin remodeling	molecular function unknown	RSC complex	NA	0
YMR052C-A::CHR00_5	0.364	0.197	0.519	11.445	0.364	0.197	0.519	YMR052C-A	no	ORF::Dubious				NA	2	YMR053C Verified samesense 89 nt 2465-2553 of 2553 bases;YMR052W Verified antisense 132 nt 484-615 of 615 bases
YGL144C::CHR7_2	-0.115	0.197	0.395	11.386	-0.115	0.197	0.395	ROG1	no	ORF::Verified	lipid metabolism	lipase activity	cellular component unknown	NA	0
YPL136W::CHR16_2	0.073	0.197	0.136	12.291	0.073	0.197	0.136	YPL136W	no	ORF::Dubious				NA	1	YPL137C Verified antisense 362 nt 1-362 of 3831 bases
YNL198C::CHR14_2	0.112	0.196	0.362	11.781	0.112	0.196	0.362	YNL198C	no	ORF::Dubious				NA	1	YNL199C Verified samesense 17 nt 1-17 of 1605 bases
YER146W::CHR00_5	0.435	0.196	0.037	12.049	0.435	0.196	0.037	LSM5	yes	ORF::Verified	nuclear mRNA splicing, via spliceosome*	RNA binding*	nucleolus*	NA	1	YER145C-A Dubious antisense 239 nt 1-239 of 438 bases
YDR062W::CHR4_4	0.011	0.196	-0.101	12.252	0.011	0.196	-0.101	LCB2	yes	ORF::Verified	sphingolipid biosynthesis	serine C-palmitoyltransferase activity	membrane fraction*	NA	0
YML002W::CHR13_2	0.089	0.196	-0.268	11.499	0.089	0.196	-0.268	YML002W	no	ORF::Uncharacterized	biological process unknown	molecular function unknown	cellular component unknown	NA	0
YMR100W::CHR00_9	0.09	0.195	0.257	11.255	0.09	0.195	0.257	MUB1	no	ORF::Verified	regulation of cell budding	molecular function unknown	cellular component unknown	NA	0
YDL132W::CHR4_2	0.207	0.195	0.142	9.625	0.207	0.195	0.142	CDC53	yes	ORF::Verified	G1/S transition of mitotic cell cycle*	structural molecule activity*	SCF ubiquitin ligase complex*	NA	0
YJL042W::CHR00_15	-0.026	0.195	-0.041	11.882	-0.026	0.195	-0.041	MHP1	no	ORF::Verified	cell wall organization and biogenesis*	structural constituent of cytoskeleton	microtubule	NA	0
YHR014W::CHR8_1	0.215	0.195	-0.209	12.146	0.215	0.195	-0.209	SPO13	no	ORF::Verified	positive regulation of sister chromatid cohesion*	protein binding	nucleus*	NA	0
YJL072C::CHR10_2	0.039	0.195	-0.357	11.342	0.039	0.195	-0.357	PSF2	yes	ORF::Verified	DNA-dependent DNA replication	molecular function unknown	nucleus*	NA	0
YOR064C::CHR15_1	-0.102	0.194	0.131	11.755	-0.102	0.194	0.131	YNG1	no	ORF::Verified	histone acetylation*	histone acetyltransferase activity	histone acetyltransferase complex*	NA	0
YDL090C::CHR4_1	0.297	0.193	1.432	11.1	0.297	0.193	1.432	RAM1	no	ORF::Verified	protein amino acid farnesylation	protein farnesyltransferase activity	protein farnesyltransferase complex	NA	0
YKL064W::CHR11_1	0.239	0.193	0.045	11.991	0.239	0.193	0.045	MNR2	no	ORF::Verified	magnesium ion transport	magnesium ion transporter activity	membrane	NA	0
YPR055W::CHR16_4	-0.228	0.193	-0.072	11.801	-0.228	0.193	-0.072	SEC8	yes	ORF::Verified	cytokinesis*	protein binding	bud tip*	NA	0
YOL063C::CHR15_5	0.25	0.193	-0.128	11.922	0.25	0.193	-0.128	CRT10	no	ORF::Verified	response to DNA damage stimulus*	molecular function unknown	cellular component unknown	NA	0
YDL181W::CHR4_2	0.455	0.192	0.323	11.622	0.455	0.192	0.323	INH1	no	ORF::Verified	ATP synthesis coupled proton transport	enzyme inhibitor activity	proton-transporting ATP synthase complex (sensu Eukaryota)	NA	0
YBR192W::CHR2_4	0.101	0.192	0.24	12.048	0.101	0.192	0.24	RIM2	yes	ORF::Verified	mitochondrial genome maintenance*	transporter activity*	mitochondrion	NA	0
YGR283C::CHR00_3	0.288	0.192	-0.282	11.533	0.288	0.192	-0.282	YGR283C	no	ORF::Uncharacterized	biological process unknown	molecular function unknown	nucleolus	NA	0
YKL097C::CHR11_2	0.148	0.191	0.479	11.936	0.148	0.191	0.479	YKL097C	no	ORF::Dubious				NA	0
YPR033C::CHR16_4	-0.237	0.191	0.412	11.871	-0.237	0.191	0.412	HTS1	yes	ORF::Verified	histidyl-tRNA aminoacylation	histidine-tRNA ligase activity	cytoplasm*	NA	0
YJL088W::CHR10_2	0.236	0.191	0.061	11.899	0.236	0.191	0.061	ARG3	no	ORF::Verified	arginine biosynthesis*	ornithine carbamoyltransferase activity	cytosol	NA	0
YPR084W::CHR16_4	-0.065	0.191	-0.035	11.211	-0.065	0.191	-0.035	YPR084W	no	ORF::Uncharacterized	biological process unknown	molecular function unknown	cellular component unknown	NA	0
YFR047C::CHR00_2	0.034	0.191	-0.057	11.952	0.034	0.191	-0.057	BNA6	no	ORF::Verified	NAD biosynthesis	nicotinate-nucleotide diphosphorylase (carboxylating) activity	cytoplasm*	NA	0
YOR029W::CHR15_1	0.199	0.191	-0.256	12.216	0.199	0.191	-0.256	YOR029W	no	ORF::Dubious				NA	0
YKL008C::CHR11_1	0.058	0.191	-0.314	11.743	0.058	0.191	-0.314	LAC1	no	ORF::Verified	ceramide biosynthesis*	sphingosine N-acyltransferase activity	endoplasmic reticulum	NA	0
YLR070C::CHR12_2	-0.142	0.19	0.083	11.761	-0.142	0.19	0.083	XYL2	no	ORF::Verified	monosaccharide metabolism	D-xylulose reductase activity	cellular component unknown	NA	0
YML072C::CHR00_12	0.003	0.19	-0.029	11.937	0.003	0.19	-0.029	TCB3	no	ORF::Verified	biological process unknown	lipid binding	mitochondrion*	NA	0
YFL028C::CHR6_1	0.239	0.19	-0.088	12.156	0.239	0.19	-0.088	CAF16	no	ORF::Verified	regulation of transcription, DNA-dependent	ATPase activity	cytoplasm*	NA	0
YPL171C::CHR16_2	0.27	0.19	-0.114	11.538	0.27	0.19	-0.114	OYE3	no	ORF::Verified	biological process unknown	NADPH dehydrogenase activity	cellular component unknown	NA	0
YML030W::CHR13_2	-0.108	0.19	-0.126	11.638	-0.108	0.19	-0.126	YML030W	no	ORF::Uncharacterized	biological process unknown	molecular function unknown	mitochondrion	NA	0
YLL025W::CHR12_1	0.017	0.19	-0.197	12.088	0.017	0.19	-0.197	PAU17	no	ORF::Uncharacterized	biological process unknown	molecular function unknown	cellular component unknown	NA	0
YBR163W::CHR2_3	0.133	0.189	0.31	11.998	0.133	0.189	0.31	DEM1	no	ORF::Verified	biological process unknown	molecular function unknown	mitochondrion	NA	0
YNL284C::CHR00_18	0.09	0.189	0.161	12.234	0.09	0.189	0.161	MRPL10	no	ORF::Verified	translation	structural constituent of ribosome	mitochondrial large ribosomal subunit	NA	0
YJL048C::CHR10_2	0.085	0.189	0.041	12.407	0.085	0.189	0.041	UBX6	no	ORF::Uncharacterized	ubiquitin-dependent protein catabolism*	molecular function unknown	nucleus	NA	0
YCR026C::CHR00_1	-0.213	0.189	0.015	11.552	-0.213	0.189	0.015	NPP1	no	ORF::Verified	phosphate metabolism*	nucleoside-triphosphatase activity*	cellular component unknown	NA	0
YAL049C::CHR1_1	0.04	0.189	-0.047	12.353	0.04	0.189	-0.047	YAL049C	no	ORF::Uncharacterized	biological process unknown	molecular function unknown	cytoplasm	NA	0
YLR276C::CHR12_4	0.016	0.189	-0.136	12.096	0.016	0.189	-0.136	DBP9	yes	ORF::Verified	35S primary transcript processing*	ATP-dependent RNA helicase activity	nucleolus	NA	0
YKL074C::CHR11_1	-0.022	0.188	0.997	12.882	-0.022	0.188	0.997	MUD2	no	ORF::Verified	U2-type nuclear mRNA branch site recognition	RNA splicing factor activity, transesterification mechanism*	commitment complex	NA	0
YFL016C::CHR00_17A	-0.144	0.188	0.589	11.027	-0.144	0.188	0.589	MDJ1	no	ORF::Verified	protein folding*	unfolded protein binding*	mitochondrial inner membrane	NA	0
YER089C::CHR00_17A	-0.253	0.188	0.075	11.783	-0.253	0.188	0.075	PTC2	no	ORF::Verified	G1/S transition of mitotic cell cycle*	protein phosphatase type 2C activity	cytoplasm*	NA	2	YER088W-B Dubious antisense 128 nt 20-147 of 147 bases;YER088C-A Dubious samesense 74 nt 1-74 of 324 bases
YHL003C::CHR8_1	0.179	0.188	-0.021	12.366	0.179	0.188	-0.021	LAG1	no	ORF::Verified	replicative cell aging*	sphingosine N-acyltransferase activity	endoplasmic reticulum	NA	0
YPR149W::CHR16_5	0.125	0.188	-0.04	12.218	0.125	0.188	-0.04	NCE102	no	ORF::Verified	protein secretion	molecular function unknown	cytoplasm*	NA	0
YNL217W::CHR14_2	0.032	0.188	-0.168	12.112	0.032	0.188	-0.168	YNL217W	no	ORF::Uncharacterized	biological process unknown	phosphoric monoester hydrolase activity	vacuole (sensu Fungi)	NA	0
YER065C::CHR5_3	0.116	0.188	-0.337	11.587	0.116	0.188	-0.337	ICL1	no	ORF::Verified	glyoxylate cycle	isocitrate lyase activity	cellular component unknown	NA	0
YNL163C::CHR14_2	0.219	0.187	0.381	11.297	0.219	0.187	0.381	RIA1	yes	ORF::Verified	ribosomal large subunit biogenesis*	GTPase activity	cytoplasm	NA	0
YDR385W::CHR4_7	0.054	0.187	0.271	12.519	0.054	0.187	0.271	EFT2	no	ORF::Verified	translational elongation	translation elongation factor activity	ribosome	NA	0
YDL121C::CHR4_2	0.057	0.187	0.046	12.03	0.057	0.187	0.046	YDL121C	no	ORF::Uncharacterized	biological process unknown	molecular function unknown	endoplasmic reticulum	NA	0
YPR195C::CHR16_5	0.012	0.187	-0.072	11.732	0.012	0.187	-0.072	YPR195C	no	ORF::Dubious				NA	0
YDR273W::CHR4_6	0.15	0.187	-0.147	12.134	0.15	0.187	-0.147	DON1	no	ORF::Verified	meiosis*	molecular function unknown	spindle*	NA	0
YIL093C::CHR9_1	-0.046	0.186	0.867	11.883	-0.046	0.186	0.867	RSM25	no	ORF::Verified	translation	structural constituent of ribosome	mitochondrial small ribosomal subunit	NA	0
YKL114C::CHR11_2	-0.238	0.186	0.717	11.869	-0.238	0.186	0.717	APN1	no	ORF::Verified	telomere maintenance*	DNA-(apurinic or apyrimidinic site) lyase activity*	nucleus*	NA	0
YGR287C::CHR00_3	0.212	0.186	0.42	12.231	0.212	0.186	0.42	YGR287C	no	ORF::Uncharacterized	biological process unknown	hydrolase activity, hydrolyzing O-glycosyl compounds	mitochondrion	NA	0
YLR444C::CHR00_4	0.025	0.186	0.135	11.853	0.025	0.186	0.135	YLR444C	no	ORF::Dubious				NA	1	YLR443W Verified antisense 286 nt 1062-1347 of 1347 bases
YPL162C::CHR16_2	0.052	0.186	0.008	11.589	0.052	0.186	0.008	YPL162C	no	ORF::Uncharacterized	biological process unknown	molecular function unknown	vacuolar membrane (sensu Fungi)	NA	0
YGR062C::CHR7_4	-0.206	0.185	0.461	9.851	-0.206	0.185	0.461	COX18	no	ORF::Verified	cytochrome c oxidase complex assembly	protein transporter activity	integral to membrane*	NA	0
YIR025W::CHR00_3	-0.12	0.185	0.361	12.058	-0.12	0.185	0.361	MND2	no	ORF::Verified	mitotic sister chromatid segregation*	molecular function unknown	nucleus*	NA	0
YHR082C::CHR8_2	0.513	0.185	0.183	11.47	0.513	0.185	0.183	KSP1	no	ORF::Verified	protein amino acid phosphorylation	protein serine/threonine kinase activity	nucleus	NA	0
YKL115C::CHR00_14	0.231	0.185	-0.015	11.761	0.231	0.185	-0.015	YKL115C	no	ORF::Dubious				NA	1	YKL116C Verified samesense 8 nt 1-8 of 1557 bases
YMR206W::CHR13_4	0.063	0.185	-0.128	11.638	0.063	0.185	-0.128	YMR206W	no	ORF::Uncharacterized	biological process unknown	molecular function unknown	cellular component unknown	NA	0
YNL203C::CHR14_2	0.036	0.184	0.345	12.497	0.036	0.184	0.345	YNL203C	no	ORF::Dubious				NA	1	YNL202W Verified antisense 473 nt 1-473 of 879 bases
YGR143W::CHR7_5	0.161	0.184	0.109	11.812	0.161	0.184	0.109	SKN1	no	ORF::Verified	cell wall organization and biogenesis*	glucosidase activity	integral to membrane	NA	0
YLR290C::CHR12_4	0.044	0.184	0.069	12.518	0.044	0.184	0.069	YLR290C	no	ORF::Uncharacterized	biological process unknown	molecular function unknown	mitochondrion	NA	0
YHR189W::CHR8_3	0.559	0.184	0.009	11.484	0.559	0.184	0.009	PTH1	no	ORF::Verified	protein biosynthesis	aminoacyl-tRNA hydrolase activity	mitochondrion	NA	0
YEL065W::CHR5_2	-0.063	0.184	-0.003	11.512	-0.063	0.184	-0.003	SIT1	no	ORF::Verified	iron ion homeostasis*	siderophore-iron (ferrioxamine) uptake transporter activity	endosome*	NA	0
YDL148C::CHR4_2	0.372	0.184	-0.057	12.264	0.372	0.184	-0.057	NOP14	yes	ORF::Verified	35S primary transcript processing*	snoRNA binding	mitochondrion*	NA	0
YPR013C::CHR00_15	0.127	0.184	-0.231	11.994	0.127	0.184	-0.231	YPR013C	no	ORF::Uncharacterized	biological process unknown	molecular function unknown	cellular component unknown	NA	0
YNL323W::CHR14_1	0.429	0.183	1.714	11.342	0.429	0.183	1.714	LEM3	no	ORF::Verified	phospholipid translocation*	phospholipid-translocating ATPase activity	cytoplasm*	NA	0
YER040W::CHR5_3	0.299	0.183	0.796	12.206	0.299	0.183	0.796	GLN3	no	ORF::Verified	positive regulation of transcription from RNA polymerase II promoter*	transcription factor activity*	nucleus*	NA	0
YER027C::CHR00_11	0.098	0.183	0.131	12.411	0.098	0.183	0.131	GAL83	no	ORF::Verified	protein amino acid phosphorylation*	AMP-activated protein kinase activity	nucleus	NA	0
YMR058W::CHR00_5	0.086	0.183	0.052	11.736	0.086	0.183	0.052	FET3	no	ORF::Verified	high affinity iron ion transport*	ferroxidase activity	plasma membrane	NA	0
YGR054W::CHR7_4	-0.105	0.183	0.039	12.269	-0.105	0.183	0.039	YGR054W	no	ORF::Verified	translational initiation	translation initiation factor activity	cytosolic small ribosomal subunit (sensu Eukaryota)*	NA	0
YDL218W::CHR4_3	-0.334	0.183	-0.088	12.068	-0.334	0.183	-0.088	YDL218W	no	ORF::Uncharacterized	biological process unknown	molecular function unknown	cytoplasm	NA	0
YJL003W::CHR00_13	0.04	0.182	1.102	11.895	0.04	0.182	1.102	COX16	no	ORF::Verified	aerobic respiration*	molecular function unknown	mitochondrial inner membrane	NA	0
YOR117W::CHR15_2	0.115	0.182	0.69	12.081	0.115	0.182	0.69	RPT5	yes	ORF::Verified	ubiquitin-dependent protein catabolism	ATPase activity*	proteasome regulatory particle, base subcomplex (sensu Eukaryota)	NA	0
YGR005C::CHR7_3	0.255	0.182	0.611	11.967	0.255	0.182	0.611	TFG2	yes	ORF::Verified	transcription initiation from RNA polymerase II promoter	general RNA polymerase II transcription factor activity	transcription factor TFIIF complex	NA	0
YFR052W::CHR00_2	0.014	0.182	0.328	12.386	0.014	0.182	0.328	RPN12	yes	ORF::Verified	ubiquitin-dependent protein catabolism	endopeptidase activity	proteasome regulatory particle, lid subcomplex (sensu Eukaryota)	NA	0
YHR047C::CHR8_2	-0.163	0.182	-0.109	12.017	-0.163	0.182	-0.109	AAP1	no	ORF::Verified	proteolysis*	aminopeptidase activity	cytoplasm*	NA	0
YGL225W::CHR7_3	0.164	0.182	-0.306	10.962	0.164	0.182	-0.306	VRG4	yes	ORF::Verified	protein amino acid N-linked glycosylation*	nucleotide-sugar transporter activity	mitochondrion*	NA	0
YBR158W::CHR2_3	-0.269	0.182	-0.473	10.609	-0.269	0.182	-0.473	AMN1	no	ORF::Verified	negative regulation of exit from mitosis*	protein binding	cytoplasm*	NA	0
YNL001W::CHR14_4	0.149	0.181	0.628	11.819	0.149	0.181	0.628	DOM34	no	ORF::Verified	protein biosynthesis*	molecular function unknown	cytoplasm	NA	0
YGL050W::CHR7_1	0.032	0.181	0.028	11.822	0.032	0.181	0.028	TYW3	no	ORF::Uncharacterized	biological process unknown	molecular function unknown	cellular component unknown	NA	0
YGR073C::CHR7_4	0.329	0.181	-0.098	10.823	0.329	0.181	-0.098	YGR073C	yes	ORF::Dubious				NA	1	YGR074W Verified antisense 275 nt 1-275 of 441 bases
YIR007W::CHR9_2	0.114	0.181	-0.179	11.948	0.114	0.181	-0.179	YIR007W	no	ORF::Uncharacterized	biological process unknown	molecular function unknown	cytoplasm	NA	0
YOR082C::CHR15_1	0.208	0.18	0.532	12.139	0.208	0.18	0.532	YOR082C	no	ORF::Dubious				NA	1	YOR083W Verified antisense 105 nt 1-105 of 888 bases
YOL077C::CHR15_5	0.555	0.18	0.497	11.102	0.555	0.18	0.497	BRX1	yes	ORF::Verified	ribosomal large subunit assembly and maintenance	rRNA primary transcript binding*	nucleolus	NA	0
YDR046C::CHR4_3	0.19	0.18	0.201	11.976	0.19	0.18	0.201	BAP3	no	ORF::Verified	amino acid transport	amino acid transporter activity	mitochondrion*	NA	0
YIL160C::CHR9_2	0.136	0.18	0.155	12.154	0.136	0.18	0.155	POT1	no	ORF::Verified	fatty acid beta-oxidation	acetyl-CoA C-acyltransferase activity	peroxisomal matrix	NA	0
YDR146C::CHR4_4	0	0.18	0.009	12.337	0	0.18	0.009	SWI5	no	ORF::Verified	G1-specific transcription in mitotic cell cycle	transcriptional activator activity	cytoplasm*	NA	0
YOR008C-A::CHR00_10	0.117	0.18	-0.039	12.24	0.117	0.18	-0.039	YOR008C-A	no	ORF::Uncharacterized	telomere maintenance	molecular function unknown	cellular component unknown	NA	0
YAR044W::CHR1_1	0.142	0.18	-0.044	12.011	0.142	0.18	-0.044	SWH1_p	no	ORF::Verified	steroid biosynthesis	phosphatidylinositol binding	endoplasmic reticulum*	NA	NA
YHR072W::CHR8_2	-0.385	0.18	-0.089	11.676	-0.385	0.18	-0.089	ERG7	yes	ORF::Verified	ergosterol biosynthesis	lanosterol synthase activity	endoplasmic reticulum*	NA	1	YHR071C-A Dubious antisense 133 nt 1-133 of 321 bases
YGR135W::CHR7_5	0.196	0.179	0.068	12.06	0.196	0.179	0.068	PRE9	no	ORF::Verified	ubiquitin-dependent protein catabolism*	endopeptidase activity	proteasome core complex, alpha-subunit complex (sensu Eukaryota)	NA	0
YPR016C::CHR16_4	0.176	0.179	0.04	11.364	0.176	0.179	0.04	TIF6	yes	ORF::Verified	ribosomal large subunit biogenesis*	molecular function unknown	cytoplasm*	NA	0
YDL226C::CHR4_3	0.156	0.179	0.038	12.152	0.156	0.179	0.038	GCS1	no	ORF::Verified	ER to Golgi vesicle-mediated transport*	actin binding*	cytoskeleton*	NA	0
YLR299W::CHR12_4	0.082	0.179	-0.131	11.656	0.082	0.179	-0.131	ECM38	no	ORF::Verified	glutathione catabolism	protein-glutamine gamma-glutamyltransferase activity	intracellular	NA	1	YLR299C-A Dubious antisense 93 nt 1-93 of 93 bases
YPL166W::CHR16_2	0.104	0.179	-0.181	12.411	0.104	0.179	-0.181	ATG29	no	ORF::Uncharacterized	biological process unknown	molecular function unknown	cytoplasm	NA	1	YPL165C Verified antisense 24 nt 1099-1122 of 1122 bases
YDR345C::CHR4_7	0.274	0.179	-0.199	11.41	0.274	0.179	-0.199	HXT3	no	ORF::Verified	hexose transport	glucose transporter activity*	plasma membrane	NA	0
YOR159C::CHR15_2	0.129	0.179	-0.29	12.015	0.129	0.179	-0.29	SME1	yes	ORF::Verified	nuclear mRNA splicing, via spliceosome	RNA splicing factor activity, transesterification mechanism	U4/U6 x U5 tri-snRNP complex*	NA	0
YDL065C::CHR4_1	0.437	0.178	0.573	11.774	0.437	0.178	0.573	PEX19	no	ORF::Verified	protein folding*	protein binding	cytosol	NA	0
YOL033W::CHR15_5	-0.034	0.178	0.522	12.429	-0.034	0.178	0.522	MSE1	no	ORF::Verified	protein biosynthesis*	glutamate-tRNA ligase activity	mitochondrion	NA	0
YGL031C::CHR7_1	-0.14	0.178	0.143	12.452	-0.14	0.178	0.143	RPL24A	no	ORF::Verified	translation	structural constituent of ribosome*	cytosolic large ribosomal subunit (sensu Eukaryota)	NA	0
YKL146W::CHR11_2	0.042	0.178	0.075	11.778	0.042	0.178	0.075	AVT3	no	ORF::Verified	neutral amino acid transport	neutral amino acid transporter activity	vacuole	NA	1	YKL147C Dubious antisense 386 nt 1-386 of 618 bases
YBR053C::CHR2_2	0.029	0.178	-0.114	12.166	0.029	0.178	-0.114	YBR053C	no	ORF::Uncharacterized	biological process unknown	molecular function unknown	cellular component unknown	NA	0
YCL001W-A::CHR00_1	0.209	0.177	0.637	12.213	0.209	0.177	0.637	YCL001W-A	no	ORF::Uncharacterized	biological process unknown	molecular function unknown	cellular component unknown	NA	0
YDR141C::CHR4_4	0.268	0.177	0.359	11.71	0.268	0.177	0.359	DOP1	yes	ORF::Verified	cellular morphogenesis	molecular function unknown	cytoplasm*	NA	0
YDL072C::CHR4_1	0.128	0.177	0.144	12.335	0.128	0.177	0.144	YET3	no	ORF::Uncharacterized	biological process unknown	molecular function unknown	endoplasmic reticulum	NA	0
YIR036C::CHR00_3	-0.075	0.177	0.024	12.2	-0.075	0.177	0.024	YIR036C	no	ORF::Uncharacterized	biological process unknown	molecular function unknown	cytoplasm	NA	1	YIR036W-A Dubious antisense 231 nt 1-231 of 402 bases
YLR269C::CHR12_4	0.144	0.177	-0.125	11.54	0.144	0.177	-0.125	YLR269C	no	ORF::Dubious				NA	1	YLR270W Verified antisense 31 nt 1-31 of 1053 bases
YHR137W::CHR8_2	0.202	0.177	-0.277	12.188	0.202	0.177	-0.277	ARO9	no	ORF::Verified	aromatic amino acid family metabolism	aromatic-amino-acid transaminase activity	cytoplasm*	NA	1	YHR137C-A Dubious antisense 651 nt 1-651 of 651 bases
YML125C::CHR00_9	0.101	0.176	0.229	12.307	0.101	0.176	0.229	PGA3	yes	ORF::Uncharacterized	biological process unknown	molecular function unknown	endoplasmic reticulum	NA	0
YFL015C::CHR6_1	0.222	0.176	0.149	12.065	0.222	0.176	0.149	YFL015C	no	ORF::Dubious				NA	1	YFL015W-A Dubious antisense 264 nt 55-318 of 318 bases
YMR076C::CHR00_6	0.029	0.176	0.048	12.596	0.029	0.176	0.048	PDS5	yes	ORF::Verified	mitotic sister chromatid cohesion*	structural molecule activity	condensed nuclear chromosome	NA	0
YBR137W::CHR2_3	0.067	0.176	0.006	11.907	0.067	0.176	0.006	YBR137W	no	ORF::Uncharacterized	biological process unknown	molecular function unknown	cytoplasm	NA	0
YAL042W::CHR1_1	-0.011	0.176	-0.06	12.305	-0.011	0.176	-0.06	ERV46	no	ORF::Verified	ER to Golgi vesicle-mediated transport	molecular function unknown	integral to endoplasmic reticulum membrane*	NA	1	YAL042C-A Dubious antisense 293 nt 1-293 of 378 bases
YCR069W::CHR00_16A	0.449	0.176	-0.067	12.513	0.449	0.176	-0.067	CPR4	no	ORF::Verified	biological process unknown	peptidyl-prolyl cis-trans isomerase activity	membrane	NA	0
YER075C::CHR5_3	-0.003	0.176	-0.1	11.65	-0.003	0.176	-0.1	PTP3	no	ORF::Verified	protein amino acid dephosphorylation*	protein tyrosine phosphatase activity	cytoplasm	NA	0
YFL050C::CHR6_1	0.12	0.176	-0.108	10.617	0.12	0.176	-0.108	ALR2	no	ORF::Verified	magnesium ion transport*	di-, tri-valent inorganic cation transporter activity	plasma membrane	NA	0
YBR258C::CHR2_4	0.058	0.176	-0.146	11.808	0.058	0.176	-0.146	SHG1	no	ORF::Verified	histone methylation	histone lysine N-methyltransferase activity (H3-K4 specific)	nucleus*	NA	0
YAL012W::CHR00_12	0.125	0.175	2.12	11.836	0.125	0.175	2.12	CYS3	no	ORF::Verified	sulfur amino acid metabolism*	cystathionine gamma-lyase activity	cytoplasm	NA	0
YMR174C::CHR13_4	0.063	0.175	0.036	12.011	0.063	0.175	0.036	PAI3	no	ORF::Verified	vacuolar protein catabolism	endopeptidase inhibitor activity	cytoplasm	NA	0
YMR192W::CHR13_4	-0.261	0.175	-0.221	11.533	-0.261	0.175	-0.221	GYL1	no	ORF::Verified	ER to Golgi vesicle-mediated transport*	protein binding	cytoplasm*	NA	0
YHL031C::CHR8_1	-0.067	0.174	1.899	11.998	-0.067	0.174	1.899	GOS1	no	ORF::Verified	vesicle fusion*	v-SNARE activity	integral to membrane	NA	1	YHL030W-A Dubious antisense 413 nt 1-413 of 462 bases
YBR162C::CHR2_3	0.107	0.174	0.552	12.37	0.107	0.174	0.552	TOS1	no	ORF::Uncharacterized	biological process unknown	molecular function unknown	cell wall (sensu Fungi)*	NA	0
YPL077C::CHR16_3	0.13	0.174	0.368	11.841	0.13	0.174	0.368	YPL077C	no	ORF::Uncharacterized	biological process unknown	molecular function unknown	cellular component unknown	NA	0
YJL080C::CHR10_2	0.056	0.174	0.307	12.578	0.056	0.174	0.307	SCP160	no	ORF::Verified	chromatin silencing at telomere*	RNA binding*	endoplasmic reticulum membrane*	NA	0
YGL226C-A::CHR7_3	0.268	0.174	0.087	12.009	0.268	0.174	0.087	OST5	no	ORF::Verified	protein amino acid N-linked glycosylation	dolichyl-diphosphooligosaccharide-protein glycotransferase activity	oligosaccharyl transferase complex	NA	0
YBR264C::CHR2_4	0.229	0.174	0.029	12.111	0.229	0.174	0.029	YPT10	no	ORF::Verified	Golgi organization and biogenesis	GTPase activity*	cytoplasm	NA	0
YHR112C::CHR8_2	0.285	0.174	-0.118	12.329	0.285	0.174	-0.118	YHR112C	no	ORF::Uncharacterized	sulfur metabolism	cystathionine beta-lyase activity	cytoplasm	NA	0
YHR087W::CHR8_2	0.439	0.173	0.359	12.11	0.439	0.173	0.359	YHR087W	no	ORF::Verified	RNA metabolism	molecular function unknown	cytoplasm*	NA	0
YDR130C::CHR4_4	0.022	0.173	0.137	11.55	0.022	0.173	0.137	FIN1	no	ORF::Verified	intermediate filament-based process	molecular function unknown	nucleus*	NA	0
YLR188W::CHR12_3	0.192	0.173	0.041	11.49	0.192	0.173	0.041	MDL1	no	ORF::Verified	oligopeptide transport	ATPase activity*	mitochondrial inner membrane	NA	0
YJL064W::CHR10_2	0.085	0.173	-0.073	11.743	0.085	0.173	-0.073	YJL064W	no	ORF::Dubious				NA	1	YJL065C Verified antisense 383 nt 1-383 of 504 bases
YDR178W::CHR4_5	0.067	0.173	-0.139	12.797	0.067	0.173	-0.139	SDH4	no	ORF::Verified	tricarboxylic acid cycle*	succinate dehydrogenase (ubiquinone) activity	respiratory chain complex II (sensu Eukaryota)	NA	0
YGL180W::CHR7_2	-0.067	0.173	-0.202	11.227	-0.067	0.173	-0.202	ATG1	no	ORF::Verified	autophagy*	protein serine/threonine kinase activity	cytosol	NA	0
YFR012W::CHR6_1	-0.168	0.173	-0.301	11.314	-0.168	0.173	-0.301	YFR012W	no	ORF::Uncharacterized	biological process unknown	molecular function unknown	cellular component unknown	NA	0
YJR033C::CHR00_13	-0.154	0.172	0.916	11.545	-0.154	0.172	0.916	RAV1	no	ORF::Verified	vacuolar acidification*	molecular function unknown	cytoplasm*	NA	0
YER056C-A::CHR5_3	0.047	0.172	0.551	12.631	0.047	0.172	0.551	RPL34A	no	ORF::Verified	translation	structural constituent of ribosome	cytosolic large ribosomal subunit (sensu Eukaryota)	NA	0
YOL050C::CHR15_5	0.048	0.172	0.498	12.19	0.048	0.172	0.498	YOL050C	no	ORF::Dubious				NA	1	YOL051W Verified antisense 304 nt 2943-3246 of 3246 bases
YJR095W::CHR00_12	0.48	0.172	0.33	11.862	0.48	0.172	0.33	SFC1	no	ORF::Verified	fumarate transport*	succinate:fumarate antiporter activity	mitochondrial inner membrane	NA	0
YBR185C::CHR2_4	0.168	0.172	0.267	12.213	0.168	0.172	0.267	MBA1	no	ORF::Verified	aerobic respiration*	molecular function unknown	mitochondrial inner membrane	NA	0
YJL005W::CHR00_13	0.454	0.172	0.113	11.953	0.454	0.172	0.113	CYR1	yes	ORF::Verified	meiosis*	adenylate cyclase activity	mitochondrion*	NA	0
YBR227C::CHR2_4	0.151	0.172	-0.061	11.45	0.151	0.172	-0.061	MCX1	no	ORF::Verified	biological process unknown	unfolded protein binding*	mitochondrial matrix	NA	0
YNL145W::CHR14_3	0.09	0.172	-0.083	12.057	0.09	0.172	-0.083	MFA2	no	ORF::Verified	pheromone-dependent signal transduction during conjugation with cellular fusion	mating pheromone activity	extracellular region	NA	0
YGR127W::CHR7_5	0.043	0.171	0.21	11.95	0.043	0.171	0.21	YGR127W	no	ORF::Uncharacterized	biological process unknown	molecular function unknown	cellular component unknown	NA	0
YDR410C::CHR4_7	-0.06	0.171	0.127	11.828	-0.06	0.171	0.127	STE14	no	ORF::Verified	peptide pheromone maturation	protein-S-isoprenylcysteine O-methyltransferase activity	endoplasmic reticulum membrane	NA	0
YOR213C::CHR15_3	-0.086	0.171	0.057	12.08	-0.086	0.171	0.057	SAS5	no	ORF::Verified	chromatin silencing at telomere	acetyltransferase activity*	nuclear chromatin*	NA	0
YER108C::CHR00_5	-0.029	0.171	-0.313	12.005	-0.029	0.171	-0.313	FLO8_p	no	ORF::Verified	pseudohyphal growth*	specific RNA polymerase II transcription factor activity	cytoplasm*	NA	NA
YML058C-A::CHR13_1B	0.004	0.171	-0.315	11.989	0.004	0.171	-0.315	YML057C-A	no	ORF::Dubious				NA	NA
YIL069C::CHR9_1	0.011	0.17	0.536	12.747	0.011	0.17	0.536	RPS24B	no	ORF::Verified	translation	structural constituent of ribosome	cytosolic small ribosomal subunit (sensu Eukaryota)	NA	0
YFR030W::CHR00_15	0.036	0.17	0.338	11.085	0.036	0.17	0.338	MET10	no	ORF::Verified	sulfate assimilation	sulfite reductase (NADPH) activity	cytoplasm*	NA	0
YLR077W::CHR12_2	0.137	0.17	0.252	12.534	0.137	0.17	0.252	FMP25	no	ORF::Uncharacterized	biological process unknown	molecular function unknown	mitochondrion	NA	0
YML010W-A::CHR13_2	0.015	0.17	0.236	10.745	0.015	0.17	0.236	YML009W-B	no	ORF::Dubious				NA	NA
YDR056C::CHR4_4	0.2	0.17	0.086	12.32	0.2	0.17	0.086	YDR056C	no	ORF::Uncharacterized	biological process unknown	molecular function unknown	endoplasmic reticulum*	NA	0
YHR042W::CHR8_1	0.018	0.17	-0.046	12.368	0.018	0.17	-0.046	NCP1	yes	ORF::Verified	ergosterol biosynthesis*	electron carrier activity	mitochondrion*	NA	0
YDR254W::CHR4_6	-0.053	0.169	1.107	12.433	-0.053	0.169	1.107	CHL4	no	ORF::Verified	chromosome segregation	DNA binding	outer kinetochore of condensed nuclear chromosome	NA	0
YOR359W::CHR15_4	-0.124	0.169	0.605	11.483	-0.124	0.169	0.605	VTS1	no	ORF::Verified	protein targeting to vacuole	RNA binding*	cytosol	NA	0
YNL076W::CHR00_16B	0.007	0.169	0.403	11.963	0.007	0.169	0.403	MKS1	no	ORF::Verified	regulation of nitrogen utilization*	transcriptional repressor activity	intracellular	NA	0
YDR347W::CHR4_7	0.401	0.169	0.243	12.11	0.401	0.169	0.243	MRP1	no	ORF::Verified	translation	structural constituent of ribosome	mitochondrial small ribosomal subunit	NA	0
YJL086C::CHR10_2	-0.051	0.169	0.202	12.03	-0.051	0.169	0.202	YJL086C	yes	ORF::Dubious				NA	2	YJL085W Verified antisense 20 nt 1-20 of 1872 bases;YJL087C Verified samesense 8 nt 1-8 of 2484 bases
YGR148C::CHR7_5	0.058	0.169	0.04	11.232	0.058	0.169	0.04	RPL24B	no	ORF::Verified	translation	structural constituent of ribosome*	cytosolic large ribosomal subunit (sensu Eukaryota)	NA	0
YOR363C::CHR15_4	-0.016	0.169	-0.168	12.048	-0.016	0.169	-0.168	PIP2	no	ORF::Verified	peroxisome organization and biogenesis*	DNA binding*	nucleus	NA	0
YDL032W::CHR4_1	0.062	0.168	2.209	12.318	0.062	0.168	2.209	YDL032W	no	ORF::Dubious				NA	1	YDL033C Uncharacterized antisense 223 nt 1-223 of 1254 bases
YGL115W::CHR7_2	0.371	0.168	0.865	11.056	0.371	0.168	0.865	SNF4	no	ORF::Verified	regulation of transcription from RNA polymerase II promoter*	protein kinase activator activity	cytoplasm*	NA	0
YKL176C::CHR11_2	0.084	0.168	0.785	12.662	0.084	0.168	0.785	LST4	no	ORF::Verified	vesicle-mediated transport*	protein transporter activity	vesicle coat	NA	0
YLR281C::CHR12_4	0.593	0.168	0.53	12.045	0.593	0.168	0.53	YLR281C	no	ORF::Uncharacterized	biological process unknown	molecular function unknown	mitochondrion	NA	2	YLR279W Dubious antisense 206 nt 185-390 of 390 bases;YLR280C Dubious samesense 341 nt 1-341 of 351 bases
YLR265C::CHR12_4	0.224	0.168	0.275	11.946	0.224	0.168	0.275	NEJ1	no	ORF::Verified	DNA repair*	molecular function unknown	nucleus	NA	0
YOR277C::CHR15_3	0.068	0.168	0.177	11.422	0.068	0.168	0.177	YOR277C	no	ORF::Dubious				NA	1	YOR276W Verified antisense 304 nt 183-486 of 486 bases
YDR257C::CHR4_6	0.271	0.168	0.075	12.064	0.271	0.168	0.075	SET7	no	ORF::Verified	biological process unknown	molecular function unknown	nucleus	NA	0
YOR339C::CHR15_4	-0.128	0.168	0.05	12.234	-0.128	0.168	0.05	UBC11	no	ORF::Verified	protein monoubiquitination*	ubiquitin conjugating enzyme activity	cytoplasm	NA	0
YJL101C::CHR00_15	0.142	0.168	0.046	12.142	0.142	0.168	0.046	GSH1	no	ORF::Verified	response to cadmium ion*	glutamate-cysteine ligase activity	intracellular	NA	0
YLR413W::CHR12_5	0.076	0.168	0.028	12.218	0.076	0.168	0.028	YLR413W	no	ORF::Uncharacterized	biological process unknown	molecular function unknown	cellular component unknown	NA	0
YMR326C::CHR00_4	0.266	0.168	-0.082	12.14	0.266	0.168	-0.082	YMR326C	no	ORF::Dubious				NA	0
YPL022W::CHR16_3	0.09	0.168	-0.206	11.854	0.09	0.168	-0.206	RAD1	no	ORF::Verified	mitotic recombination*	DNA binding*	nucleus*	NA	0
YPL035C::CHR16_3	0.029	0.168	-0.258	11.336	0.029	0.168	-0.258	YPL035C	no	ORF::Dubious				NA	1	YPL034W Uncharacterized antisense 200 nt 1-200 of 498 bases
YKR070W::CHR00_3	0.161	0.167	0.066	12.407	0.161	0.167	0.066	YKR070W	no	ORF::Uncharacterized	biological process unknown	molecular function unknown	mitochondrion	NA	0
YGL071W::CHR7_1	0.211	0.167	0.06	12.079	0.211	0.167	0.06	RCS1	no	ORF::Verified	positive regulation of transcription from RNA polymerase II promoter*	transcription factor activity	cytoplasm*	NA	0
YNL279W::CHR00_8	0.05	0.167	0.008	12.252	0.05	0.167	0.008	PRM1	no	ORF::Verified	plasma membrane fusion	molecular function unknown	integral to membrane*	NA	0
YLR216C::CHR12_3	0.129	0.167	-0.026	12.211	0.129	0.167	-0.026	CPR6	no	ORF::Verified	protein folding	unfolded protein binding*	cytoplasm	NA	1	YLR217W Dubious antisense 303 nt 1-303 of 324 bases
YOR130C::CHR15_2	0.127	0.167	-0.058	12.323	0.127	0.167	-0.058	ORT1	no	ORF::Verified	arginine biosynthesis*	L-ornithine transporter activity	mitochondrial envelope	NA	0
YGR241C::CHR00_2	0.058	0.167	-0.085	12.486	0.058	0.167	-0.085	YAP1802	no	ORF::Verified	endocytosis	clathrin binding	actin cortical patch	NA	1	YGR242W Dubious antisense 167 nt 1-167 of 309 bases
YOR233W::CHR15_3	-0.02	0.167	-0.155	11.76	-0.02	0.167	-0.155	KIN4	no	ORF::Verified	spindle orientation checkpoint	protein kinase activity	bud neck*	NA	0
YHR143W-A::CHR8_3	-0.209	0.166	0.518	11.43	-0.209	0.166	0.518	RPC10	yes	ORF::Verified	transcription from RNA polymerase II promoter*	DNA-directed RNA polymerase activity	DNA-directed RNA polymerase III complex*	NA	0
YKL177W::CHR11_2	-0.059	0.166	0.31	12.281	-0.059	0.166	0.31	YKL177W	no	ORF::Dubious				NA	1	YKL178C Verified antisense 272 nt 1-272 of 1413 bases
YIL109C::CHR9_2	0.241	0.166	0.227	11.973	0.241	0.166	0.227	SEC24	yes	ORF::Verified	ER to Golgi vesicle-mediated transport*	protein binding	COPII vesicle coat	NA	0
YGR028W::CHR00_14	-0.009	0.166	0.145	12.133	-0.009	0.166	0.145	MSP1	no	ORF::Verified	protein targeting to mitochondrion	ATPase activity	mitochondrial outer membrane	NA	0
YGL157W::CHR7_2	0.256	0.166	-0.062	12.058	0.256	0.166	-0.062	YGL157W	no	ORF::Verified	biological process unknown	oxidoreductase activity*	cytoplasm*	NA	0
YOL084W::CHR15_5	0.113	0.166	-0.067	11.909	0.113	0.166	-0.067	PHM7	no	ORF::Verified	biological process unknown	molecular function unknown	vacuole (sensu Fungi)	NA	0
YBR020W::CHR2_2	0.206	0.166	-0.122	12.248	0.206	0.166	-0.122	GAL1	no	ORF::Verified	galactose metabolism	galactokinase activity	cellular component unknown	NA	0
YCR019W::CHR3_1	0.069	0.166	-0.336	11.995	0.069	0.166	-0.336	MAK32	no	ORF::Verified	interspecies interaction between organisms	molecular function unknown	cellular component unknown	NA	0
YGL215W::CHR7_3	-0.026	0.165	0.56	11.808	-0.026	0.165	0.56	CLG1	no	ORF::Verified	cell cycle	cyclin-dependent protein kinase regulator activity	cyclin-dependent protein kinase holoenzyme complex	NA	0
YER116C::CHR00_5	0.687	0.165	0.471	10.549	0.687	0.165	0.471	SLX8	no	ORF::Verified	telomere maintenance*	DNA binding	nucleus	NA	0
YJR060W::CHR00_13	0.021	0.165	0.283	11.393	0.021	0.165	0.283	CBF1	no	ORF::Verified	chromosome segregation*	DNA binding*	nucleus*	NA	0
YKR009C::CHR11_3	-0.065	0.165	0.271	12.486	-0.065	0.165	0.271	FOX2	no	ORF::Verified	fatty acid beta-oxidation	3-hydroxyacyl-CoA dehydrogenase activity*	peroxisomal matrix	NA	0
YJL182C::CHR10_1	-0.005	0.165	0.141	11.849	-0.005	0.165	0.141	YJL182C	no	ORF::Dubious				NA	1	YJL181W Uncharacterized antisense 93 nt 1-93 of 1836 bases
YJR038C::CHR00_13	0.091	0.165	0.053	12.462	0.091	0.165	0.053	YJR038C	no	ORF::Dubious				NA	1	YJR039W Uncharacterized antisense 137 nt 1-137 of 3366 bases
YLR459W::CHR00_4	0.682	0.165	0.034	11.678	0.682	0.165	0.034	GAB1	yes	ORF::Verified	attachment of GPI anchor to protein	GPI-anchor transamidase activity	GPI-anchor transamidase complex	NA	0
YOL011W::CHR15_5	-0.051	0.165	-0.192	11.925	-0.051	0.165	-0.192	PLB3	no	ORF::Verified	phosphatidylserine catabolism*	lysophospholipase activity	plasma membrane*	NA	0
YHR204W::CHR8_3	-0.027	0.165	-0.443	11.784	-0.027	0.165	-0.443	MNL1	no	ORF::Verified	ER-associated protein catabolism	carbohydrate binding	endoplasmic reticulum	NA	0
YDR255C::CHR4_6	0.081	0.164	0.384	11.582	0.081	0.164	0.384	RMD5	no	ORF::Verified	negative regulation of gluconeogenesis	molecular function unknown	cytosol	NA	0
YPL137C::CHR00_17B	0.139	0.164	-0.156	11.738	0.139	0.164	-0.156	GIP3	no	ORF::Verified	chromosome segregation*	protein phosphatase type 1 regulator activity*	cytoplasm*	NA	1	YPL136W Dubious antisense 362 nt 1-362 of 369 bases
YDR321W::CHR4_6	0.149	0.164	-0.356	11.417	0.149	0.164	-0.356	ASP1	no	ORF::Verified	asparagine catabolism	asparaginase activity	cytosol*	NA	0
YNR045W::CHR14_4	-0.036	0.163	1.239	12.245	-0.036	0.163	1.239	PET494	no	ORF::Verified	protein biosynthesis	translation regulator activity	mitochondrial inner membrane	NA	0
YBR156C::CHR2_3	0.25	0.163	0.88	11.709	0.25	0.163	0.88	SLI15	no	ORF::Verified	telomere maintenance*	protein kinase activator activity	spindle microtubule*	NA	0
YIL170W::CHR9_2	0.229	0.163	0.121	12.266	0.229	0.163	0.121	HXT12	no		biological process unknown*	molecular function unknown*	cellular component unknown	NA	NA
YJR096W::CHR00_12	0.398	0.163	-0.236	11.701	0.398	0.163	-0.236	YJR096W	no	ORF::Uncharacterized	arabinose catabolism*	aldo-keto reductase activity*	cytoplasm*	NA	0
YLR313C::CHR12_4	0.266	0.163	-0.461	11.823	0.266	0.163	-0.461	SPH1	no	ORF::Verified	pseudohyphal growth*	cytoskeletal regulatory protein binding	bud neck*	NA	0
YBR228W::CHR2_4	0.006	0.162	0.326	11.303	0.006	0.162	0.326	SLX1	no	ORF::Verified	DNA repair*	5'-flap endonuclease activity	nucleus	NA	0
YCL057W::CHR3_1	0.13	0.162	0.12	12.148	0.13	0.162	0.12	PRD1	no	ORF::Verified	proteolysis	metalloendopeptidase activity*	cytoplasm*	NA	0
YMR247C::CHR13_5	0.032	0.162	-0.009	12.024	0.032	0.162	-0.009	RKR1	no	ORF::Uncharacterized	biological process unknown	molecular function unknown	cellular component unknown	NA	0
YDR068W::CHR4_4	0.033	0.162	-0.042	12.02	0.033	0.162	-0.042	DOS2	no	ORF::Verified	biological process unknown	molecular function unknown	cytoplasm	NA	0
YPR144C::CHR16_5	0.129	0.162	-0.05	12.259	0.129	0.162	-0.05	NOC4	yes	ORF::Verified	35S primary transcript processing*	molecular function unknown	nucleus*	NA	0
YOL056W::CHR15_5	0.115	0.162	-0.119	11.691	0.115	0.162	-0.119	GPM3	no	ORF::Verified	biological process unknown	molecular function unknown*	cytosol	NA	0
YPR114W::CHR16_5	-0.419	0.162	-0.2	11.006	-0.419	0.162	-0.2	YPR114W	no	ORF::Uncharacterized	biological process unknown	molecular function unknown	endoplasmic reticulum	NA	0
YOR050C::CHR15_1	0.259	0.162	-0.24	12.498	0.259	0.162	-0.24	YOR050C	no	ORF::Dubious				NA	0
YPR133W-A::CHR00_18	-0.051	0.161	1.153	12.34	-0.051	0.161	1.153	TOM5	no	ORF::Verified	protein import into mitochondrial matrix	protein transporter activity	mitochondrial outer membrane*	NA	0
YIL009C-A::CHR00_3	0.073	0.161	0.638	12.113	0.073	0.161	0.638	EST3	no	ORF::Verified	telomere maintenance*	telomerase activity	nucleus*	NA	0
YMR086W::CHR00_6	0.138	0.161	-0.038	12.393	0.138	0.161	-0.038	YMR086W	no	ORF::Uncharacterized	biological process unknown	molecular function unknown	cytoplasm	NA	1	YMR086C-A Dubious antisense 65 nt 275-339 of 339 bases
YPR196W::CHR16_5	0.086	0.161	-0.126	11.948	0.086	0.161	-0.126	YPR196W	no	ORF::Uncharacterized	biological process unknown	molecular function unknown	cellular component unknown	NA	0
YBR129C::CHR2_3	0.318	0.161	-0.198	11.796	0.318	0.161	-0.198	OPY1	no	ORF::Verified	conjugation with cellular fusion	molecular function unknown	cytoplasm*	NA	0
YMR103C::CHR00_9	-0.055	0.161	-0.368	11.43	-0.055	0.161	-0.368	YMR103C	no	ORF::Dubious				NA	0
YGL152C::CHR7_2	0.116	0.16	0.528	11.208	0.116	0.16	0.528	YGL152C	no	ORF::Dubious				NA	1	YGL153W Verified antisense 607 nt 420-1026 of 1026 bases
YOL044W::CHR15_5	-0.224	0.16	0.437	11.937	-0.224	0.16	0.437	PEX15	no	ORF::Verified	peroxisome organization and biogenesis*	molecular function unknown	peroxisomal membrane	NA	0
YKR059W::CHR11_3	0.353	0.16	0.09	10.776	0.353	0.16	0.09	TIF1	no	ORF::Verified	telomere maintenance*	translation initiation factor activity	ribosome*	NA	0
YBR197C::CHR2_4	0.098	0.16	-0.035	11.858	0.098	0.16	-0.035	YBR197C	no	ORF::Uncharacterized	biological process unknown	molecular function unknown	cytoplasm*	NA	0
YOR188W::CHR15_2	-0.068	0.16	-0.068	12.138	-0.068	0.16	-0.068	MSB1	no	ORF::Verified	establishment of cell polarity (sensu Fungi)	molecular function unknown	mitochondrion*	NA	0
YIL112W::CHR9_2	0.363	0.16	-0.297	12.293	0.363	0.16	-0.297	HOS4	no	ORF::Uncharacterized	histone deacetylation*	NAD-dependent histone deacetylase activity*	histone deacetylase complex	NA	0
YNL237W::CHR14_2	0.138	0.159	1.181	12.465	0.138	0.159	1.181	YTP1	no	ORF::Verified	biological process unknown	molecular function unknown	membrane	NA	0
YIL054W::CHR9_1	0.244	0.159	0.2	11.793	0.244	0.159	0.2	YIL054W	no	ORF::Dubious				NA	0
YKR104W::CHR00_4	-0.004	0.159	-0.099	11.913	-0.004	0.159	-0.099	YKR104W	no	ORF::Verified	transport	ATPase activity, coupled to transmembrane movement of substances	membrane	NA	0
YKL163W::CHR11_2	0.092	0.159	-0.16	11.875	0.092	0.159	-0.16	PIR3	no	ORF::Verified	cell wall organization and biogenesis	structural constituent of cell wall	cell wall (sensu Fungi)	NA	0
YLR050C::CHR00_8	-0.074	0.159	-0.168	12.074	-0.074	0.159	-0.168	YLR050C	no	ORF::Uncharacterized	biological process unknown	molecular function unknown	endoplasmic reticulum	NA	0
YDR431W::CHR4_7	-0.049	0.159	-0.171	12.222	-0.049	0.159	-0.171	YDR431W	no	ORF::Dubious				NA	1	YDR430C Verified antisense 81 nt 1-81 of 2970 bases
YDL224C::CHR4_3	-0.173	0.159	-0.3	12.205	-0.173	0.159	-0.3	WHI4	no	ORF::Verified	regulation of cell size	RNA binding	cytoplasm	NA	0
YLR199C::CHR12_3	-0.122	0.159	-0.329	12.498	-0.122	0.159	-0.329	YLR199C	no	ORF::Uncharacterized	biological process unknown	molecular function unknown	cytoplasm	NA	0
YBR037C::CHR2_2	0.058	0.158	1.621	12.031	0.058	0.158	1.621	SCO1	no	ORF::Verified	protein complex assembly*	thioredoxin peroxidase activity*	mitochondrial inner membrane	NA	0
YJL217W::CHR10_1	-0.003	0.158	0.356	11.901	-0.003	0.158	0.356	YJL217W	no	ORF::Uncharacterized	biological process unknown	molecular function unknown	cytoplasm	NA	0
YDR314C::CHR4_6	0.124	0.158	0.236	12.254	0.124	0.158	0.236	RAD34	no	ORF::Verified	biological process unknown	molecular function unknown	nucleus	NA	0
YML023C::CHR00_11	-0.186	0.158	0.025	11.91	-0.186	0.158	0.025	NSE5	yes	ORF::Verified	DNA repair	molecular function unknown	nucleus*	NA	0
YMR136W::CHR00_12	0.164	0.158	-0.003	12.125	0.164	0.158	-0.003	GAT2	no	ORF::Verified	transcription	transcription factor activity	nucleus	NA	0
YPL112C::CHR16_2	0.082	0.158	-0.081	12.455	0.082	0.158	-0.081	PEX25	no	ORF::Verified	peroxisome organization and biogenesis*	molecular function unknown	peroxisomal membrane	NA	0
YIR027C::CHR00_3	0.328	0.158	-0.108	11.943	0.328	0.158	-0.108	DAL1	no	ORF::Verified	allantoin catabolism	allantoinase activity	intracellular	NA	0
YFL034W::CHR6_1	0.283	0.158	-0.156	11.752	0.283	0.158	-0.156	YFL034W	no	ORF::Uncharacterized	biological process unknown	molecular function unknown	integral to membrane	NA	0
YPL176C::CHR16_2	-0.034	0.158	-0.268	12.026	-0.034	0.158	-0.268	TRE1	no	ORF::Uncharacterized	biological process unknown	receptor activity	plasma membrane	NA	0
YDR381W::CHR4_7	0.086	0.158	-0.323	11.242	0.086	0.158	-0.323	YRA1	yes	ORF::Verified	mRNA export from nucleus	RNA binding	transcription export complex	NA	0
YGL236C::CHR7_3	0.172	0.157	0.319	12.056	0.172	0.157	0.319	MTO1	no	ORF::Verified	protein biosynthesis*	molecular function unknown	mitochondrion	NA	1	YGL235W Uncharacterized antisense 518 nt 1-518 of 537 bases
YER101C::CHR00_5	0.237	0.157	0.281	12.415	0.237	0.157	0.281	AST2	no	ORF::Verified	biological process unknown	molecular function unknown	cytoplasm	NA	0
YDR482C::CHR4_8	-0.042	0.157	0.131	11.986	-0.042	0.157	0.131	CWC21	no	ORF::Verified	biological process unknown	molecular function unknown	spliceosome complex	NA	0
YDR016C::CHR4_3	-0.019	0.157	0.037	11.734	-0.019	0.157	0.037	DAD1	yes	ORF::Verified	mitotic spindle organization and biogenesis in nucleus*	structural constituent of cytoskeleton	condensed nuclear chromosome kinetochore*	NA	0
YPL212C::CHR16_1	0.223	0.157	-0.135	11.961	0.223	0.157	-0.135	PUS1	no	ORF::Verified	tRNA modification	tRNA-pseudouridine synthase activity	nucleus	NA	0
YOR068C::CHR15_1	-0.195	0.157	-0.192	12.097	-0.195	0.157	-0.192	VAM10	no	ORF::Verified	vacuole fusion, non-autophagic	molecular function unknown	vacuolar membrane	NA	1	YOR069W Verified antisense 345 nt 102-446 of 2028 bases
YPL262W::CHR16_1	-0.053	0.157	-0.233	11.842	-0.053	0.157	-0.233	FUM1	no	ORF::Verified	tricarboxylic acid cycle*	fumarate hydratase activity	cytosol*	NA	0
YMR140W::CHR13_4	-0.154	0.157	-0.331	11.936	-0.154	0.157	-0.331	SIP5	no	ORF::Verified	cellular response to glucose starvation	molecular function unknown	cytoplasm	NA	0
YEL028W::CHR5_2	0.004	0.157	-0.354	11.226	0.004	0.157	-0.354	YEL028W	no	ORF::Dubious				NA	0
YJL136C::CHR00_14	0.201	0.157	-0.809	10.811	0.201	0.157	-0.809	RPS21B	no	ORF::Verified	translation	structural constituent of ribosome	cytosolic small ribosomal subunit (sensu Eukaryota)	NA	0
YJL007C::CHR00_13	-0.087	0.156	0.451	11.241	-0.087	0.156	0.451	YJL007C	no	ORF::Dubious				NA	0
YDR479C::CHR4_8	0.312	0.156	0.354	12.146	0.312	0.156	0.354	PEX29	no	ORF::Verified	peroxisome organization and biogenesis	molecular function unknown	peroxisomal membrane	NA	0
YJR066W::CHR00_13	0.16	0.156	0.074	12.153	0.16	0.156	0.074	TOR1	no	ORF::Verified	meiosis*	protein binding*	plasma membrane*	NA	0
YKL207W::CHR11_3	0.183	0.156	0.072	12.163	0.183	0.156	0.072	YKL207W	no	ORF::Uncharacterized	biological process unknown	molecular function unknown	cellular component unknown	NA	0
YLR151C::CHR12_3	0.209	0.156	-0.153	11.547	0.209	0.156	-0.153	PCD1	no	ORF::Verified	biological process unknown	pyrophosphatase activity	peroxisome	NA	0
YHR156C::CHR8_3	0.002	0.156	-0.425	11.646	0.002	0.156	-0.425	LIN1	no	ORF::Verified	biological process unknown	protein binding	nucleus*	NA	0
YPL183W-A::CHR00_11	0.552	0.155	1.525	9.902	0.552	0.155	1.525	YPL183W-A	no	ORF::Uncharacterized	translation	structural constituent of ribosome	mitochondrial large ribosomal subunit	NA	0
YBL024W::CHR2_1	-0.572	0.155	0.14	11.339	-0.572	0.155	0.14	NCL1	no	ORF::Verified	tRNA methylation	tRNA (cytosine-5-)-methyltransferase activity	nucleus	NA	0
YCL024W::CHR3_1	-0.01	0.155	-0.026	12.152	-0.01	0.155	-0.026	KCC4	no	ORF::Verified	protein amino acid phosphorylation*	protein kinase activity	bud neck	NA	2	YCL022C Dubious antisense 516 nt 1-516 of 516 bases;YCL023C Dubious antisense 135 nt 1-135 of 348 bases
YLR174W::CHR12_3	0.167	0.155	-0.053	11.735	0.167	0.155	-0.053	IDP2	no	ORF::Verified	glutamate biosynthesis*	isocitrate dehydrogenase (NADP+) activity	cytosol	NA	0
YGR091W::CHR7_4	0.046	0.155	-0.06	12.036	0.046	0.155	-0.06	PRP31	yes	ORF::Verified	nuclear mRNA splicing, via spliceosome	RNA splicing factor activity, transesterification mechanism	mitochondrion*	NA	0
YOR154W::CHR15_2	-0.17	0.155	-0.208	11.682	-0.17	0.155	-0.208	SLP1	no	ORF::Uncharacterized	biological process unknown	molecular function unknown	cellular component unknown	NA	0
YDR392W::CHR4_7	0.083	0.154	1.119	12.345	0.083	0.154	1.119	SPT3	no	ORF::Verified	sporulation (sensu Fungi)*	transcription cofactor activity	SAGA complex*	NA	0
YDR265W::CHR4_6	0.009	0.154	1.058	12.628	0.009	0.154	1.058	PEX10	no	ORF::Verified	peroxisome organization and biogenesis	protein binding	peroxisomal membrane	NA	0
YJL215C::CHR10_1	0.034	0.154	0.291	11.571	0.034	0.154	0.291	YJL215C	no	ORF::Dubious				NA	0
YNL119W::CHR00_16B	0.156	0.154	0.271	12.057	0.156	0.154	0.271	NCS2	no	ORF::Uncharacterized	pseudohyphal growth*	molecular function unknown	cytoplasm	NA	1	YNL120C Dubious antisense 479 nt 1-479 of 486 bases
YBR063C::CHR2_2	-0.103	0.154	-0.055	12.224	-0.103	0.154	-0.055	YBR063C	no	ORF::Uncharacterized	biological process unknown	molecular function unknown	cellular component unknown	NA	1	YBR064W Dubious antisense 422 nt 1-422 of 429 bases
YBR062C::CHR2_2	0.13	0.154	-0.065	12.266	0.13	0.154	-0.065	YBR062C	no	ORF::Uncharacterized	biological process unknown	molecular function unknown	cellular component unknown	NA	0
YCR100C::CHR00_2	0.449	0.154	-0.076	11.459	0.449	0.154	-0.076	YCR100C	no	ORF::Uncharacterized	biological process unknown	molecular function unknown	cellular component unknown	NA	1	YCR099C Uncharacterized samesense 29 nt 1-29 of 468 bases
YLR127C::CHR12_3	0.003	0.154	-0.09	11.824	0.003	0.154	-0.09	APC2	yes	ORF::Verified	mitotic sister chromatid segregation*	protein binding*	anaphase-promoting complex	NA	0
YDR274C::CHR4_6	-0.061	0.154	-0.101	11.614	-0.061	0.154	-0.101	YDR274C	no	ORF::Dubious				NA	0
YLR099W-A::CHR00_21	-0.024	0.154	-0.149	12.175	-0.024	0.154	-0.149	YLR099W-A	undetermined	ORF::Uncharacterized	biological process unknown	molecular function unknown	cellular component unknown	NA	0
YGR008C::CHR7_3	0.178	0.154	-0.213	11.592	0.178	0.154	-0.213	STF2	no	ORF::Verified	ATP synthesis coupled proton transport*	molecular function unknown	proton-transporting ATP synthase complex (sensu Eukaryota)	NA	0
YIL138C::CHR9_2	0.1	0.154	-0.308	12.219	0.1	0.154	-0.308	TPM2	no	ORF::Verified	actin filament organization*	actin lateral binding	contractile ring (sensu Saccharomyces)*	NA	0
YDL109C::CHR4_2	-0.078	0.154	-0.358	11.846	-0.078	0.154	-0.358	YDL109C	no	ORF::Uncharacterized	lipid metabolism	molecular function unknown	cellular component unknown	NA	0
YGL234W::CHR7_3	0.379	0.154	-0.658	8.955	0.379	0.154	-0.658	ADE5,7	no	ORF::Verified	'de novo' IMP biosynthesis*	phosphoribosylamine-glycine ligase activity*	cytoplasm	NA	0
YOR305W::CHR15_4	0.057	0.153	1.323	12.18	0.057	0.153	1.323	YOR305W	no	ORF::Uncharacterized	biological process unknown	molecular function unknown	mitochondrion	NA	0
YNL187W::CHR14_2	-0.013	0.153	0.3	12.794	-0.013	0.153	0.3	YNL187W	no	ORF::Uncharacterized	transport	molecular function unknown	nucleus	NA	0
YBR057C::CHR2_2	0.114	0.153	0.118	11.707	0.114	0.153	0.118	MUM2	no	ORF::Verified	premeiotic DNA synthesis	molecular function unknown	cytoplasm	NA	0
YBR135W::CHR2_3	0.129	0.153	0.063	12.268	0.129	0.153	0.063	CKS1	yes	ORF::Verified	transcription*	protein kinase activator activity	cytoplasm*	NA	0
YCR043C::CHR00_1	0.253	0.153	-0.068	12.113	0.253	0.153	-0.068	YCR043C	no	ORF::Uncharacterized	biological process unknown	molecular function unknown	Golgi apparatus	NA	0
YJR153W::CHR00_12	0.13	0.153	-0.15	12.423	0.13	0.153	-0.15	PGU1	no	ORF::Verified	pseudohyphal growth*	polygalacturonase activity	extracellular region	NA	0
YBR082C::CHR2_3	0.404	0.153	-0.231	10.545	0.404	0.153	-0.231	UBC4	no	ORF::Verified	response to stress*	ubiquitin conjugating enzyme activity	proteasome complex (sensu Eukaryota)	NA	0
YDR518W::CHR4_8	-0.022	0.152	1.243	12.672	-0.022	0.152	1.243	EUG1	no	ORF::Verified	protein folding	protein disulfide isomerase activity	endoplasmic reticulum	NA	0
YIL075C::CHR9_1	0.072	0.152	0.28	11.76	0.072	0.152	0.28	RPN2	yes	ORF::Verified	ubiquitin-dependent protein catabolism	endopeptidase activity*	nucleus*	NA	0
YLR142W::CHR12_3	0.139	0.152	0.13	11.815	0.139	0.152	0.13	PUT1	no	ORF::Verified	glutamate biosynthesis*	proline dehydrogenase activity	mitochondrion	NA	0
YCR015C::CHR3_1	0.091	0.152	0.068	12.303	0.091	0.152	0.068	YCR015C	no	ORF::Uncharacterized	biological process unknown	molecular function unknown	cellular component unknown	NA	0
YLL028W::CHR12_1	-0.067	0.152	0.015	11.893	-0.067	0.152	0.015	TPO1	no	ORF::Verified	polyamine transport	spermine transporter activity*	plasma membrane*	NA	0
YLR010C::CHR12_1	-0.181	0.152	-0.018	11.947	-0.181	0.152	-0.018	TEN1	yes	ORF::Verified	telomere capping	molecular function unknown	nuclear telomere cap complex	NA	0
YJL057C::CHR10_2	0.524	0.151	0.494	12.238	0.524	0.151	0.494	IKS1	no	ORF::Uncharacterized	biological process unknown	molecular function unknown	cellular component unknown	NA	0
YLR046C::CHR12_2	0.215	0.151	0.369	12.04	0.215	0.151	0.369	YLR046C	no	ORF::Uncharacterized	biological process unknown	molecular function unknown	integral to membrane	NA	0
YDR437W::CHR4_8	-0.103	0.151	-0.059	11.585	-0.103	0.151	-0.059	GPI19	yes	ORF::Verified	GPI anchor biosynthesis	UDP-glycosyltransferase activity	endoplasmic reticulum*	NA	0
YLR224W::CHR12_3	0.53	0.151	-0.113	12.024	0.53	0.151	-0.113	YLR224W	no	ORF::Uncharacterized	ubiquitin-dependent protein catabolism	protein binding	ubiquitin ligase complex	NA	0
YMR310C::CHR13_5	0.208	0.151	-0.165	12.091	0.208	0.151	-0.165	YMR310C	no	ORF::Uncharacterized	biological process unknown	molecular function unknown	nucleus	NA	0
YIL047C::CHR9_1	-0.226	0.151	-0.493	11.59	-0.226	0.151	-0.493	SYG1	no	ORF::Verified	signal transduction	molecular function unknown	mitochondrion*	NA	1	YIL047C-A Dubious samesense 353 nt 1-353 of 369 bases
YDR456W::CHR4_8	0.048	0.151	-0.601	9.332	0.048	0.151	-0.601	NHX1	no	ORF::Verified	vacuolar acidification*	monovalent inorganic cation transporter activity	late endosome	NA	1	YDR455C Dubious antisense 197 nt 1-197 of 309 bases
YAL047C::CHR00_12	0.16	0.15	0.533	11.148	0.16	0.15	0.533	SPC72	no	ORF::Verified	mitotic sister chromatid segregation*	structural constituent of cytoskeleton	outer plaque of spindle pole body	NA	0
YOL030W::CHR15_5	0.017	0.15	0.426	12.682	0.017	0.15	0.426	GAS5	no	ORF::Verified	biological process unknown	1,3-beta-glucanosyltransferase activity	cell wall (sensu Fungi)	NA	0
YHR177W::CHR8_3	-0.097	0.15	0.118	11.188	-0.097	0.15	0.118	YHR177W	no	ORF::Uncharacterized	biological process unknown	molecular function unknown	cellular component unknown	NA	0
YNL168C::CHR14_2	-0.084	0.15	-0.015	11.816	-0.084	0.15	-0.015	FMP41	no	ORF::Uncharacterized	biological process unknown	molecular function unknown	mitochondrion	NA	0
YGR161C::CHR7_5	0.235	0.15	-0.023	11.713	0.235	0.15	-0.023	RTS3	no	ORF::Uncharacterized	protein amino acid dephosphorylation	protein phosphatase type 2A activity	cytoplasm*	NA	0
YBR041W::CHR2_2	-0.053	0.15	-0.024	10.537	-0.053	0.15	-0.024	FAT1	no	ORF::Verified	lipid transport*	long-chain-fatty-acid-CoA ligase activity*	plasma membrane*	NA	0
YDL134C::CHR4_2	-0.004	0.15	-0.15	12.008	-0.004	0.15	-0.15	PPH21	no	ORF::Verified	protein biosynthesis*	protein phosphatase type 2A activity	protein phosphatase type 2A complex	NA	0
YMR232W::CHR13_5	-0.073	0.15	-0.247	12.674	-0.073	0.15	-0.247	FUS2	no	ORF::Verified	regulation of termination of mating projection growth*	molecular function unknown	mitochondrion*	NA	0
YMR284W::CHR13_5	0.032	0.15	-0.326	12.085	0.032	0.15	-0.326	YKU70	no	ORF::Verified	telomere maintenance*	RNA binding*	nuclear envelope*	NA	0
YLR423C::CHR00_4	-0.109	0.149	1.649	11.911	-0.109	0.149	1.649	ATG17	no	ORF::Verified	telomere maintenance*	kinase activator activity	cytoplasm	NA	0
YNL109W::CHR00_18	0.013	0.149	0.144	12.376	0.013	0.149	0.144	YNL109W	no	ORF::Dubious				NA	1	YNL108C Uncharacterized antisense 496 nt 318-813 of 813 bases
YKL105C::CHR11_2	0.003	0.149	0.009	11.952	0.003	0.149	0.009	YKL105C	no	ORF::Uncharacterized	biological process unknown	molecular function unknown	cellular component unknown	NA	0
YOL163W::CHR00_10	-0.313	0.149	-0.073	11.624	-0.313	0.149	-0.073	YOL163W	no	ORF::Uncharacterized	transport	transporter activity	membrane	NA	0
YLL006W::CHR12_1	-0.123	0.149	-0.481	10.673	-0.123	0.149	-0.481	MMM1	no	ORF::Verified	telomere maintenance*	molecular function unknown	mitochondrial outer membrane	NA	0
YGR129W::CHR7_5	-0.097	0.149	-0.492	11.222	-0.097	0.149	-0.492	SYF2	no	ORF::Verified	nuclear mRNA splicing, via spliceosome*	RNA splicing factor activity, transesterification mechanism	spliceosome complex	NA	0
YDR116C::CHR4_4	-0.025	0.148	0.492	11.13	-0.025	0.148	0.492	MRPL1	no	ORF::Verified	translation*	structural constituent of ribosome	mitochondrial large ribosomal subunit	NA	0
YBR301W::CHR00_16A	-0.058	0.148	0.282	12.231	-0.058	0.148	0.282	DAN3	no	ORF::Verified	biological process unknown	molecular function unknown	cell wall (sensu Fungi)	NA	1	YBR300C Dubious antisense 41 nt 1-41 of 498 bases
YLL053C::CHR12_1	0.076	0.148	0.087	12.341	0.076	0.148	0.087	YLL053C	no	ORF::Uncharacterized	biological process unknown	molecular function unknown	cellular component unknown	NA	1	YLL052C Verified samesense 50 nt 401-450 of 450 bases
YBR230C::CHR2_4	-0.022	0.148	0.045	11.604	-0.022	0.148	0.045	OM14	no	ORF::Verified	biological process unknown	molecular function unknown	mitochondrion*	NA	0
YMR278W::CHR13_5	-0.124	0.148	0.014	11.781	-0.124	0.148	0.014	YMR278W	no	ORF::Uncharacterized	biological process unknown	molecular function unknown	cytoplasm*	NA	0
YPR017C::CHR16_4	0.303	0.147	0.288	12.175	0.303	0.147	0.288	DSS4	no	ORF::Verified	secretory pathway	guanyl-nucleotide exchange factor activity*	membrane fraction*	NA	0
YGR176W::CHR7_5	0.288	0.147	0.034	12.005	0.288	0.147	0.034	YGR176W	no	ORF::Dubious				NA	1	YGR177C Verified antisense 239 nt 1370-1608 of 1608 bases
YML006C::CHR13_2	0.052	0.147	-0.358	11.265	0.052	0.147	-0.358	GIS4	no	ORF::Verified	intracellular signaling cascade	molecular function unknown	cytoplasm	NA	0
YLR374C::CHR12_5	0.014	0.146	2.039	12.308	0.014	0.146	2.039	YLR374C	no	ORF::Dubious				NA	1	YLR375W Uncharacterized antisense 146 nt 1-146 of 1032 bases
YKL073W::CHR11_1	0.219	0.146	1.274	12.173	0.219	0.146	1.274	LHS1	no	ORF::Verified	response to unfolded protein*	unfolded protein binding	endoplasmic reticulum lumen	NA	0
YJR106W::CHR00_12	0.168	0.146	0.132	11.99	0.168	0.146	0.132	ECM27	no	ORF::Verified	cell wall organization and biogenesis	molecular function unknown	cellular component unknown	NA	0
YKR010C::CHR00_14	0.032	0.146	0.096	11.602	0.032	0.146	0.096	TOF2	no	ORF::Verified	DNA topological change	molecular function unknown	mitochondrion	NA	0
YOL034W::CHR15_5	0.077	0.146	-0.121	12.014	0.077	0.146	-0.121	SMC5	yes	ORF::Verified	DNA repair*	molecular function unknown	nucleus*	NA	0
YDR247W::CHR4_6	0.056	0.146	-0.132	11.891	0.056	0.146	-0.132	VHS1	no	ORF::Verified	protein amino acid phosphorylation*	protein kinase activity*	cytoplasm	NA	0
YPR051W::CHR16_4	-0.007	0.146	-0.135	11.869	-0.007	0.146	-0.135	MAK3	no	ORF::Verified	telomere maintenance*	peptide alpha-N-acetyltransferase activity	NatC complex	NA	1	YPR050C Dubious antisense 407 nt 1-407 of 414 bases
YNR024W::CHR14_4	0.122	0.146	-0.223	12.292	0.122	0.146	-0.223	YNR024W	no	ORF::Uncharacterized	biological process unknown	molecular function unknown	nucleus	NA	1	YNR025C Dubious antisense 268 nt 93-360 of 360 bases
YPL024W::CHR16_3	-0.366	0.145	2.185	9.295	-0.366	0.145	2.185	RMI1	no	ORF::Verified	response to DNA damage stimulus	molecular function unknown	cytoplasm*	NA	0
YPL008W::CHR16_3	0.197	0.145	0.915	11.538	0.197	0.145	0.915	CHL1	no	ORF::Verified	chromosome segregation*	DNA helicase activity	nucleus	NA	0
YLR182W::CHR12_3	-0.152	0.145	0.416	11.496	-0.152	0.145	0.416	SWI6	no	ORF::Verified	meiosis*	protein binding*	cytoplasm*	NA	0
YGR151C::CHR7_5	0.14	0.145	0.156	12.432	0.14	0.145	0.156	YGR151C	no	ORF::Dubious				NA	1	YGR152C Verified samesense 317 nt 503-819 of 819 bases
YDL088C::CHR4_1	0.275	0.145	0.15	11.321	0.275	0.145	0.15	ASM4	no	ORF::Verified	mRNA export from nucleus*	structural molecule activity	nuclear pore	NA	0
YPL175W::CHR16_2	0.065	0.145	0.02	12.313	0.065	0.145	0.02	SPT14	yes	ORF::Verified	GPI anchor biosynthesis	UDP-glycosyltransferase activity	endoplasmic reticulum*	NA	0
YKL117W::CHR11_2	-0.108	0.145	-0.019	11.926	-0.108	0.145	-0.019	SBA1	no	ORF::Verified	protein folding	chaperone binding	cytoplasm*	NA	0
YML074C::CHR00_9	-0.173	0.145	-0.22	11.647	-0.173	0.145	-0.22	FPR3	no	ORF::Verified	biological process unknown	peptidyl-prolyl cis-trans isomerase activity	nucleolus	NA	0
YLR309C::CHR12_4	0.495	0.145	-0.279	11.958	0.495	0.145	-0.279	IMH1	no	ORF::Verified	vesicle-mediated transport	molecular function unknown	cytosol*	NA	0
YPR089W::CHR16_4	-0.202	0.145	-0.402	11.441	-0.202	0.145	-0.402	YPR089W	no	ORF::Uncharacterized	biological process unknown	molecular function unknown	cellular component unknown	NA	0
YOL035C::CHR15_5	0.08	0.145	-0.492	11.617	0.08	0.145	-0.492	YOL035C	no	ORF::Dubious				NA	1	YOL036W Uncharacterized antisense 228 nt 2059-2286 of 2286 bases
YMR030W::CHR13_2	-0.461	0.145	-0.496	11.068	-0.461	0.145	-0.496	RSF1	no	ORF::Verified	aerobic respiration*	molecular function unknown	nucleus*	NA	0
YNL014W::CHR00_18	-0.363	0.145	-0.823	10.747	-0.363	0.145	-0.823	HEF3	no	ORF::Verified	translational elongation	ATPase activity*	cytosolic ribosome (sensu Eukaryota)	NA	1	YNL013C Dubious antisense 321 nt 58-378 of 378 bases
YOR002W::CHR15_1	0.066	0.144	1.669	12.257	0.066	0.144	1.669	ALG6	no	ORF::Verified	protein amino acid glycosylation*	transferase activity, transferring hexosyl groups	endoplasmic reticulum	NA	0
YPL078C::CHR00_17B	0.032	0.144	0.879	11.844	0.032	0.144	0.879	ATP4	no	ORF::Verified	ATP synthesis coupled proton transport	hydrogen-transporting ATP synthase activity, rotational mechanism	proton-transporting ATP synthase, stator stalk (sensu Eukaryota)	NA	0
YKR034W::CHR00_14	-0.086	0.144	0.196	11.843	-0.086	0.144	0.196	DAL80	no	ORF::Verified	transcription*	transcription factor activity	nucleus	NA	1	YKR033C Dubious antisense 407 nt 1-407 of 426 bases
YDR506C::CHR00_17A	0.241	0.144	0.041	12.039	0.241	0.144	0.041	YDR506C	no	ORF::Uncharacterized	biological process unknown	molecular function unknown	cellular component unknown	NA	0
YDR163W::CHR4_5	0.035	0.144	-0.037	11.765	0.035	0.144	-0.037	CWC15	no	ORF::Verified	nuclear mRNA splicing, via spliceosome	molecular function unknown	spliceosome complex	NA	0
YLR004C::CHR12_1	-0.088	0.144	-0.164	11.911	-0.088	0.144	-0.164	YLR004C	no	ORF::Uncharacterized	transport	transporter activity	integral to membrane	NA	0
YIL144W::CHR9_2	-0.169	0.144	-0.503	11.012	-0.169	0.144	-0.503	TID3	yes	ORF::Verified	chromosome segregation*	structural constituent of cytoskeleton	condensed nuclear chromosome kinetochore*	NA	0
YJL090C::CHR10_2	-0.074	0.143	0.976	11.618	-0.074	0.143	0.976	DPB11	yes	ORF::Verified	DNA replication initiation*	protein binding	replication fork	NA	0
YCR085W::CHR00_1	0.102	0.143	0.291	12.162	0.102	0.143	0.291	YCR085W	no	ORF::Dubious				NA	0
YFL045C::CHR6_1	-0.092	0.143	0.076	11.753	-0.092	0.143	0.076	SEC53	yes	ORF::Verified	protein targeting to ER	phosphomannomutase activity	cytosol	NA	0
YGR079W::CHR7_4	0.029	0.143	-0.16	12.174	0.029	0.143	-0.16	YGR079W	no	ORF::Uncharacterized	biological process unknown	molecular function unknown	cellular component unknown	NA	0
YOL109W::CHR00_6	0.068	0.143	-0.249	11.427	0.068	0.143	-0.249	ZEO1	no	ORF::Verified	telomere maintenance*	molecular function unknown	mitochondrion*	NA	0
YMR104C::CHR00_15	0.02	0.142	0.595	11.869	0.02	0.142	0.595	YPK2	no	ORF::Verified	protein amino acid phosphorylation	protein kinase activity	cytoplasm*	NA	0
YKR038C::CHR00_14	0.016	0.142	0.119	12.628	0.016	0.142	0.119	KAE1	yes	ORF::Verified	proteolysis	metalloendopeptidase activity*	cytoplasm*	NA	0
YGR145W::CHR00_15	-0.015	0.142	0.052	12.033	-0.015	0.142	0.052	ENP2	yes	ORF::Uncharacterized	rRNA processing	molecular function unknown	nucleolus	NA	0
YLR189C::CHR12_3	0.292	0.142	-0.131	12.291	0.292	0.142	-0.131	ATG26	no	ORF::Verified	sterol metabolism	sterol 3-beta-glucosyltransferase activity	cytoplasm	NA	0
YDL130W-A::CHR00_2	-0.05	0.142	-0.173	12.242	-0.05	0.142	-0.173	STF1	no	ORF::Verified	ATP synthesis coupled proton transport	molecular function unknown	proton-transporting ATP synthase complex (sensu Eukaryota)	NA	0
YOL125W::CHR00_15	0.274	0.142	-0.261	12.339	0.274	0.142	-0.261	YOL125W	no	ORF::Uncharacterized	biological process unknown	molecular function unknown	cytoplasm*	NA	0
YEL017C-A::CHR5_2	-0.058	0.142	-0.283	11.598	-0.058	0.142	-0.283	PMP2	no	ORF::Verified	cation transport	molecular function unknown	membrane	NA	0
YML082W::CHR13_1B	0.138	0.142	-0.545	10.482	0.138	0.142	-0.545	YML082W	no	ORF::Uncharacterized	sulfur metabolism	carbon-sulfur lyase activity	cytoplasm*	NA	0
YDL212W::CHR4_3	0.188	0.141	0.332	11.889	0.188	0.141	0.332	SHR3	yes	ORF::Verified	ER to Golgi vesicle-mediated transport*	unfolded protein binding	integral to endoplasmic reticulum membrane	NA	0
YFL035C-B::CHR6_1	0.125	0.141	0.15	12.01	0.125	0.141	0.15	RPL22B_p	no	ORF::Verified	translation	structural constituent of ribosome	cytosolic large ribosomal subunit (sensu Eukaryota)	NA	NA
YHR020W::CHR8_1	0.185	0.141	0.145	12.142	0.185	0.141	0.145	YHR020W	yes	ORF::Uncharacterized	tRNA aminoacylation for protein translation	proline-tRNA ligase activity	cellular component unknown	NA	0
YGL194C::CHR7_3	0.22	0.141	-0.012	11.843	0.22	0.141	-0.012	HOS2	no	ORF::Verified	regulation of transcription, DNA-dependent*	NAD-dependent histone deacetylase activity*	histone deacetylase complex	NA	0
YBR085W::CHR2_3	-0.048	0.141	-0.028	11.942	-0.048	0.141	-0.028	AAC3	no	ORF::Verified	anaerobic respiration	ATP:ADP antiporter activity	mitochondrial inner membrane	NA	0
YGR209C::CHR7_5	0.088	0.141	-0.066	12.172	0.088	0.141	-0.066	TRX2	no	ORF::Verified	ER to Golgi vesicle-mediated transport*	thiol-disulfide exchange intermediate activity	cytosol*	NA	0
YKR049C::CHR11_3	0.135	0.141	-0.305	12.029	0.135	0.141	-0.305	FMP46	no	ORF::Verified	biological process unknown	oxidoreductase activity	mitochondrion	NA	0
YDR519W::CHR4_8	0.137	0.141	-0.312	10.754	0.137	0.141	-0.312	FPR2	no	ORF::Verified	biological process unknown	peptidyl-prolyl cis-trans isomerase activity	endoplasmic reticulum membrane	NA	0
YBL093C::CHR2_1	0.016	0.141	-0.408	7.749	0.016	0.141	-0.408	ROX3	no	ORF::Verified	transcription from RNA polymerase II promoter	RNA polymerase II transcription mediator activity	nucleus*	NA	0
YLR304C::CHR12_4	0.11	0.14	3.649	10.728	0.11	0.14	3.649	ACO1	no	ORF::Verified	mitochondrial genome maintenance*	aconitate hydratase activity	cytosol*	NA	0
YML117W::CHR00_9	0.409	0.14	0.829	12.114	0.409	0.14	0.829	NAB6	no	ORF::Uncharacterized	RNA metabolism	molecular function unknown	cytoplasm	NA	1	YML116W-A Dubious samesense 176 nt 1-176 of 303 bases
YGL163C::CHR7_2	0.735	0.14	0.361	10.749	0.735	0.14	0.361	RAD54	no	ORF::Verified	chromatin remodeling*	DNA-dependent ATPase activity*	nucleus	NA	0
YLR410W::CHR12_5	0.147	0.14	0.177	11.88	0.147	0.14	0.177	VIP1	no	ORF::Verified	actin cytoskeleton organization and biogenesis	molecular function unknown	cytoplasm	NA	0
YOR252W::CHR15_3	0.457	0.14	0.116	11.827	0.457	0.14	0.116	TMA16	no	ORF::Verified	biological process unknown	molecular function unknown	nucleus	NA	0
YNL032W::CHR14_4	0.18	0.14	0.005	12.053	0.18	0.14	0.005	SIW14	no	ORF::Verified	telomere maintenance*	protein tyrosine phosphatase activity	cytoplasm	NA	0
YLR186W::CHR00_11	0.303	0.14	0.001	11.703	0.303	0.14	0.001	EMG1	yes	ORF::Verified	35S primary transcript processing*	molecular function unknown	cytoplasm*	NA	0
YLR114C::CHR12_2	0.065	0.14	-0.037	11.005	0.065	0.14	-0.037	AVL9	no	ORF::Uncharacterized	biological process unknown	molecular function unknown	cytoplasm	NA	0
YLL011W::CHR12_1	-0.001	0.14	-0.094	12.125	-0.001	0.14	-0.094	SOF1	yes	ORF::Verified	rRNA modification*	snoRNA binding	nucleolus*	NA	0
YOR378W::CHR15_4	0.093	0.14	-0.115	12.771	0.093	0.14	-0.115	YOR378W	no	ORF::Uncharacterized	biological process unknown	molecular function unknown	cellular component unknown	NA	1	YOR379C Dubious antisense 333 nt 7-339 of 339 bases
YDL011C::CHR4_1	0.149	0.14	-0.203	12.138	0.149	0.14	-0.203	YDL011C	no	ORF::Dubious				NA	1	YDL010W Uncharacterized antisense 302 nt 1-302 of 696 bases
YLR214W::CHR12_3	-0.344	0.14	-0.406	11.364	-0.344	0.14	-0.406	FRE1	no	ORF::Verified	iron ion transport*	ferric-chelate reductase activity	plasma membrane	NA	0
YPL180W::CHR16_2	-0.053	0.139	0.427	11.828	-0.053	0.139	0.427	TCO89	no	ORF::Verified	regulation of cell growth*	molecular function unknown	vacuolar membrane (sensu Fungi)*	NA	0
YMR073C::CHR00_6	-0.084	0.139	0.418	12.04	-0.084	0.139	0.418	YMR073C	no	ORF::Uncharacterized	response to drug	molecular function unknown	cytoplasm	NA	0
YKR074W::CHR00_3	-0.028	0.139	0.362	12.225	-0.028	0.139	0.362	YKR074W	no	ORF::Uncharacterized	biological process unknown	molecular function unknown	cytoplasm	NA	0
YDR135C::CHR4_4	0.263	0.139	-0.057	11.865	0.263	0.139	-0.057	YCF1	no	ORF::Verified	response to metal ion*	bilirubin transporter activity*	vacuolar membrane	NA	0
YML104C::CHR00_9	-0.087	0.139	-0.125	11.993	-0.087	0.139	-0.125	MDM1	no	ORF::Verified	mitochondrion organization and biogenesis*	structural constituent of cytoskeleton	cytoplasm*	NA	0
YOR263C::CHR15_3	0.149	0.139	-0.143	12.226	0.149	0.139	-0.143	YOR263C	no	ORF::Dubious				NA	1	YOR264W Verified antisense 299 nt 1-299 of 1293 bases
YOR162C::CHR15_2	0.098	0.139	-0.159	11.268	0.098	0.139	-0.159	YRR1	no	ORF::Verified	positive regulation of transcription from RNA polymerase II promoter*	specific RNA polymerase II transcription factor activity	nucleus	NA	0
YGR202C::CHR7_5	0.003	0.139	-0.214	12.639	0.003	0.139	-0.214	PCT1	no	ORF::Verified	phosphatidylcholine biosynthesis*	choline-phosphate cytidylyltransferase activity	nucleus*	NA	0
YBR108W::CHR2_3	0	0.139	-0.302	11.764	0	0.139	-0.302	YBR108W	no	ORF::Uncharacterized	biological process unknown	molecular function unknown	lipid raft	NA	0
YHL030W::CHR8_1	-0.078	0.139	-0.31	11.455	-0.078	0.139	-0.31	ECM29	no	ORF::Verified	protein catabolism	protein binding	cytoplasm*	NA	0
YNR050C::CHR00_4	0.087	0.138	0.389	12.636	0.087	0.138	0.389	LYS9	no	ORF::Verified	lysine biosynthesis via aminoadipic acid	saccharopine dehydrogenase (NADP+, L-glutamate-forming) activity	cytoplasm	NA	0
YKR069W::CHR00_3	0.117	0.138	0.185	11.934	0.117	0.138	0.185	MET1	no	ORF::Verified	methionine metabolism*	uroporphyrin-III C-methyltransferase activity	cellular component unknown	NA	0
YHR049W::CHR8_2	0.033	0.138	-0.062	11.971	0.033	0.138	-0.062	FSH1	no	ORF::Verified	biological process unknown	serine hydrolase activity	cytoplasm*	NA	0
YNL226W::CHR14_2	0.177	0.138	-0.067	11.685	0.177	0.138	-0.067	YNL226W	no	ORF::Dubious				NA	1	YNL227C Uncharacterized antisense 193 nt 1-193 of 1773 bases
YDR530C::CHR4_8	0.049	0.138	-0.067	11.991	0.049	0.138	-0.067	APA2	no	ORF::Verified	nucleotide metabolism	bis(5'-nucleosyl)-tetraphosphatase activity*	cytoplasm*	NA	0
YBR186W::CHR2_4	-0.001	0.138	-0.145	12.461	-0.001	0.138	-0.145	PCH2	no	ORF::Verified	regulation of meiosis	molecular function unknown	nucleolus	NA	0
YDR397C::CHR4_7	-0.157	0.138	-0.306	12.143	-0.157	0.138	-0.306	NCB2	yes	ORF::Verified	negative regulation of transcription from RNA polymerase II promoter	transcription corepressor activity	nucleus	NA	1	YDR396W Dubious antisense 430 nt 72-501 of 501 bases
YLR425W::CHR00_4	-0.117	0.137	1.232	12.069	-0.117	0.137	1.232	TUS1	no	ORF::Verified	cell wall organization and biogenesis*	Rho guanyl-nucleotide exchange factor activity	cellular component unknown	NA	0
YOR014W::CHR15_1	-0.01	0.137	0.538	11.495	-0.01	0.137	0.538	RTS1	no	ORF::Verified	protein biosynthesis*	protein phosphatase type 2A activity	cytoplasm*	NA	0
YGR082W::CHR00_14	0.112	0.137	0.222	12.247	0.112	0.137	0.222	TOM20	yes	ORF::Verified	protein import into mitochondrial matrix	protein transporter activity	mitochondrial outer membrane*	NA	0
YBL029W::CHR2_1	0.092	0.137	0.05	11.713	0.092	0.137	0.05	YBL029W	no	ORF::Uncharacterized	biological process unknown	molecular function unknown	cytoplasm*	NA	0
YFR026C::CHR6_1	0.497	0.137	0.036	12.187	0.497	0.137	0.036	YFR026C	no	ORF::Uncharacterized	biological process unknown	molecular function unknown	cellular component unknown	NA	0
YPR108W::CHR16_5	-0.103	0.137	-0.097	9.257	-0.103	0.137	-0.097	RPN7	yes	ORF::Verified	ubiquitin-dependent protein catabolism	structural molecule activity	proteasome regulatory particle, lid subcomplex (sensu Eukaryota)	NA	0
YKL033W-A::CHR00_3	-0.038	0.137	-0.111	11.777	-0.038	0.137	-0.111	YKL033W-A	no	ORF::Uncharacterized	biological process unknown	molecular function unknown	cellular component unknown	NA	0
YKL044W::CHR11_1	-0.105	0.137	-0.161	11.857	-0.105	0.137	-0.161	YKL044W	no	ORF::Dubious				NA	0
YPL040C::CHR16_3	0.206	0.136	0.499	12.274	0.206	0.136	0.499	ISM1	no	ORF::Verified	protein biosynthesis*	isoleucine-tRNA ligase activity	mitochondrion	NA	0
YGR265W::CHR00_3	0.07	0.136	0.13	11.742	0.07	0.136	0.13	YGR265W	yes	ORF::Dubious				NA	1	YGR264C Verified antisense 206 nt 1-206 of 2256 bases
YNL129W::CHR14_3	-0.054	0.136	0.113	12.255	-0.054	0.136	0.113	NRK1	no	ORF::Verified	nicotinamide riboside metabolism	nicotinamide riboside kinase activity	cytoplasm	NA	0
YIL130W::CHR9_2	0.016	0.136	0.059	12.524	0.016	0.136	0.059	ASG1	no	ORF::Uncharacterized	biological process unknown	molecular function unknown	nucleus	NA	0
YGR218W::CHR7_5	0.357	0.136	0.045	11.253	0.357	0.136	0.045	CRM1	yes	ORF::Verified	mRNA export from nucleus*	protein carrier activity	nucleus	NA	0
YEL017W::CHR5_2	0.084	0.136	-0.053	11.655	0.084	0.136	-0.053	GTT3	no	ORF::Uncharacterized	glutathione metabolism	molecular function unknown	cellular component unknown	NA	0
YLR348C::CHR12_5	0.101	0.136	-0.093	12.096	0.101	0.136	-0.093	DIC1	no	ORF::Verified	dicarboxylic acid transport	dicarboxylic acid transporter activity	mitochondrial envelope	NA	1	YLR349W Dubious antisense 353 nt 1-353 of 507 bases
YDR278C::CHR4_6	0.032	0.136	-0.199	11.637	0.032	0.136	-0.199	YDR278C	no	ORF::Dubious				NA	0
YLR049C::CHR12_2	0.159	0.136	-0.233	12.16	0.159	0.136	-0.233	YLR049C	no	ORF::Uncharacterized	biological process unknown	molecular function unknown	cellular component unknown	NA	0
YNL324W::CHR14_1	0.375	0.136	-0.352	10.835	0.375	0.136	-0.352	YNL324W	no	ORF::Dubious				NA	1	YNL325C Verified antisense 329 nt 1-329 of 2640 bases
YEL018W::CHR5_2	-0.027	0.136	-0.53	10.587	-0.027	0.136	-0.53	EAF5	no	ORF::Uncharacterized	biological process unknown	molecular function unknown	nucleus*	NA	1	YEL018C-A Dubious antisense 518 nt 1-518 of 534 bases
YIL158W::CHR9_2	-0.005	0.135	0.312	11.86	-0.005	0.135	0.312	YIL158W	no	ORF::Uncharacterized	biological process unknown	molecular function unknown	vacuole (sensu Fungi)	NA	0
YGR208W::CHR7_5	-0.049	0.135	-0.041	11.693	-0.049	0.135	-0.041	SER2	no	ORF::Verified	serine family amino acid biosynthesis	phosphoserine phosphatase activity	cytoplasm*	NA	0
YNR070W::CHR00_6	0.102	0.135	-0.196	12.243	0.102	0.135	-0.196	YNR070W	no	ORF::Uncharacterized	transport	ATPase activity, coupled to transmembrane movement of substances	mitochondrion*	NA	0
YKR035W-A::CHR00_3	0.049	0.134	0.486	11.686	0.049	0.134	0.486	DID2	no	ORF::Verified	protein targeting to vacuole*	molecular function unknown	cytoplasm*	NA	1	YKR035C Dubious antisense 615 nt 9-623 of 642 bases
YBR099C::CHR2_3	0.021	0.134	0.486	12.714	0.021	0.134	0.486	YBR099C	no	ORF::Dubious				NA	1	YBR098W Verified antisense 384 nt 1410-1793 of 2076 bases
YIL011W::CHR9_1	0.257	0.134	0.406	12.195	0.257	0.134	0.406	TIR3	no	ORF::Verified	biological process unknown	molecular function unknown	cell wall (sensu Fungi)	NA	0
YMR180C::CHR13_4	0.109	0.134	0.331	12.131	0.109	0.134	0.331	CTL1	no	ORF::Verified	RNA processing	polynucleotide 5'-phosphatase activity	cytoplasm*	NA	0
YNL268W::CHR00_18	0.049	0.134	0.243	12.55	0.049	0.134	0.243	LYP1	no	ORF::Verified	basic amino acid transport	basic amino acid transporter activity	mitochondrion*	NA	0
YLR379W::CHR12_5	-0.024	0.134	0.231	12.144	-0.024	0.134	0.231	YLR379W	yes	ORF::Dubious				NA	1	YLR378C Verified antisense 257 nt 1-257 of 1443 bases
YGL021W::CHR7_1	0.13	0.134	0.148	11.986	0.13	0.134	0.148	ALK1	no	ORF::Verified	mitosis	protein serine/threonine kinase activity	nucleus	NA	0
YOR238W::CHR15_3	0.025	0.134	-0.015	12.432	0.025	0.134	-0.015	YOR238W	no	ORF::Uncharacterized	biological process unknown	molecular function unknown	cytoplasm	NA	0
YBR196C::CHR2_4	-0.14	0.134	-0.091	11.578	-0.14	0.134	-0.091	PGI1	yes	ORF::Verified	glycolysis*	glucose-6-phosphate isomerase activity	cytosol	NA	0
YLR179C::CHR12_3	0.024	0.134	-0.214	12.254	0.024	0.134	-0.214	YLR179C	no	ORF::Uncharacterized	biological process unknown	molecular function unknown	cytoplasm*	NA	0
YCR073C::CHR00_16A	0.298	0.134	-0.216	11.664	0.298	0.134	-0.216	SSK22	no	ORF::Verified	protein amino acid phosphorylation*	MAP kinase kinase kinase activity	cellular component unknown	NA	0
YCR095C::CHR00_14	0.128	0.133	0.196	11.595	0.128	0.133	0.196	OCA4	no	ORF::Uncharacterized	biological process unknown	molecular function unknown	cytoplasm	NA	0
YML001W::CHR13_2	0.081	0.133	0.154	11.559	0.081	0.133	0.154	YPT7	no	ORF::Verified	telomere maintenance*	GTPase activity	mitochondrial outer membrane*	NA	0
YGR004W::CHR7_3	-0.038	0.133	0.054	11.897	-0.038	0.133	0.054	PEX31	no	ORF::Verified	peroxisome organization and biogenesis	molecular function unknown	integral to peroxisomal membrane	NA	0
YGR013W::CHR7_3	0.239	0.133	-0.015	11.815	0.239	0.133	-0.015	SNU71	yes	ORF::Verified	nuclear mRNA splicing, via spliceosome	RNA binding	snRNP U1	NA	0
YLR391W::CHR12_5	-0.493	0.133	-0.036	11.304	-0.493	0.133	-0.036	CCW14_p	no	ORF::Verified	telomere maintenance*	structural constituent of cell wall	mitochondrion*	NA	NA
YOR225W::CHR15_3	-0.009	0.133	-0.042	12.103	-0.009	0.133	-0.042	YOR225W	no	ORF::Dubious				NA	1	YOR226C Verified antisense 108 nt 364-471 of 471 bases
YHR108W::CHR8_2	-0.035	0.133	-0.094	12.198	-0.035	0.133	-0.094	GGA2	no	ORF::Verified	Golgi to vacuole transport*	ubiquitin binding	Golgi trans face	NA	0
YER175C::CHR00_5	0.109	0.133	-0.109	12.056	0.109	0.133	-0.109	TMT1	no	ORF::Verified	biological process unknown	trans-aconitate 3-methyltransferase activity	cytosol	NA	0
YBR273C::CHR00_1	-0.053	0.133	-0.151	11.699	-0.053	0.133	-0.151	UBX7	no	ORF::Uncharacterized	ubiquitin-dependent protein catabolism*	molecular function unknown	endoplasmic reticulum*	NA	0
YNL035C::CHR14_4	-0.187	0.133	-0.319	11.786	-0.187	0.133	-0.319	YNL035C	no	ORF::Uncharacterized	biological process unknown	molecular function unknown	nucleus	NA	0
YOR348C::CHR15_4	-0.107	0.133	-0.329	12.101	-0.107	0.133	-0.329	PUT4	no	ORF::Verified	neutral amino acid transport*	L-proline permease activity*	plasma membrane	NA	0
YOL009C::CHR15_5	1.083	0.133	-0.393	10.415	1.083	0.133	-0.393	MDM12	no	ORF::Verified	mitochondrion organization and biogenesis*	molecular function unknown	mitochondrial outer membrane	NA	0
YGL250W::CHR7_3	-0.001	0.132	0.951	12.412	-0.001	0.132	0.951	YGL250W	no	ORF::Uncharacterized	biological process unknown	molecular function unknown	cytoplasm*	NA	0
YPL055C::CHR16_3	0.173	0.132	0.624	11.972	0.173	0.132	0.624	LGE1	no	ORF::Verified	meiosis*	molecular function unknown	nucleus	NA	0
YLR441C::CHR00_4	-0.057	0.132	0.601	11.756	-0.057	0.132	0.601	RPS1A	no	ORF::Verified	translation	structural constituent of ribosome	cytosolic small ribosomal subunit (sensu Eukaryota)	NA	0
YCR028C::CHR00_1	-0.055	0.132	0.39	11.806	-0.055	0.132	0.39	FEN2	no	ORF::Verified	endocytosis*	pantothenate transporter activity	plasma membrane	NA	0
YJL177W::CHR00_14	0.039	0.132	0.041	12.89	0.039	0.132	0.041	RPL17B	no	ORF::Verified	translation	structural constituent of ribosome	cytosolic large ribosomal subunit (sensu Eukaryota)	NA	0
YML005W::CHR13_2	0.142	0.132	-0.024	10.782	0.142	0.132	-0.024	TRM12	no	ORF::Verified	tRNA methylation	S-adenosylmethionine-dependent methyltransferase activity	cytoplasm	NA	0
YOR057W::CHR15_1	-0.005	0.132	-0.076	12.329	-0.005	0.132	-0.076	SGT1	yes	ORF::Verified	protein complex assembly*	chaperone binding	ubiquitin ligase complex	NA	0
YOR022C::CHR15_1	-0.001	0.131	0.071	11.626	-0.001	0.131	0.071	YOR022C	no	ORF::Uncharacterized	biological process unknown	phospholipase activity	mitochondrion	NA	0
YML033W::CHR13_2	-0.064	0.131	-0.01	11.288	-0.064	0.131	-0.01	SRC1_p	no	ORF::Verified	mitotic sister chromatid segregation	molecular function unknown	cellular component unknown	NA	NA
YLR414C::CHR12_5	0.035	0.131	-0.098	12.09	0.035	0.131	-0.098	YLR414C	no	ORF::Uncharacterized	biological process unknown	molecular function unknown	cytoplasm*	NA	0
YJL144W::CHR10_1	-0.387	0.131	-0.265	11.517	-0.387	0.131	-0.265	YJL144W	no	ORF::Uncharacterized	response to desiccation	molecular function unknown	cytoplasm	NA	0
YFL008W::CHR6_1	0.064	0.131	-0.488	10.549	0.064	0.131	-0.488	SMC1	yes	ORF::Verified	mitotic sister chromatid segregation*	ATPase activity*	nuclear cohesin complex	NA	0
YJR104C::CHR00_12	0.057	0.13	0.306	11.828	0.057	0.13	0.306	SOD1	no	ORF::Verified	zinc ion homeostasis*	copper, zinc superoxide dismutase activity	cytosol*	NA	0
YOR146W::CHR15_2	-0.088	0.13	0.242	11.981	-0.088	0.13	0.242	YOR146W	yes	ORF::Dubious				NA	1	YOR145C Verified antisense 299 nt 1-299 of 825 bases
YOR195W::CHR15_3	0.244	0.13	0.062	12.436	0.244	0.13	0.062	SLK19	no	ORF::Verified	meiosis*	molecular function unknown	condensed nuclear chromosome kinetochore*	NA	0
YKL065C::CHR11_1	-0.13	0.13	-0.028	11.109	-0.13	0.13	-0.028	YET1	no	ORF::Uncharacterized	biological process unknown	molecular function unknown	endoplasmic reticulum	NA	0
YHR101C::CHR8_2	0.016	0.13	-0.06	11.917	0.016	0.13	-0.06	BIG1	yes	ORF::Verified	cell wall biosynthesis (sensu Fungi)	molecular function unknown	integral to endoplasmic reticulum membrane	NA	0
YNL160W::CHR14_2	0.083	0.129	0.506	12.106	0.083	0.129	0.506	YGP1	no	ORF::Verified	response to stress*	molecular function unknown	cell wall (sensu Fungi)	NA	0
YPL111W::CHR16_2	0.115	0.129	0.223	11.979	0.115	0.129	0.223	CAR1	no	ORF::Verified	arginine catabolism to ornithine	zinc ion binding*	cytosol	NA	0
YOL129W::CHR00_6	0.513	0.129	0.022	11.853	0.513	0.129	0.022	VPS68	no	ORF::Verified	protein targeting to vacuole	molecular function unknown	mitochondrion*	NA	0
YOR357C::CHR15_4	0.27	0.129	-0.001	11.905	0.27	0.129	-0.001	SNX3	no	ORF::Verified	protein localization	protein binding	cytosol	NA	0
YOR369C::CHR15_4	0.312	0.129	-0.026	10.469	0.312	0.129	-0.026	RPS12	no	ORF::Verified	translation	structural constituent of ribosome	cytosolic small ribosomal subunit (sensu Eukaryota)	NA	0
YJR125C::CHR00_12	0.614	0.129	-0.097	11.902	0.614	0.129	-0.097	ENT3	no	ORF::Verified	endocytosis*	protein binding	actin cortical patch*	NA	0
YNL176C::CHR14_2	-0.005	0.129	-0.098	11.81	-0.005	0.129	-0.098	YNL176C	no	ORF::Uncharacterized	biological process unknown	molecular function unknown	vacuole (sensu Fungi)	NA	0
YFL032W::CHR6_1	-0.051	0.129	-0.313	11.374	-0.051	0.129	-0.313	YFL032W	no	ORF::Dubious				NA	1	YFL031W Verified samesense 14 nt 1-14 of 969 bases
YLL009C::CHR12_1	0.077	0.128	1.282	12.179	0.077	0.128	1.282	COX17	no	ORF::Verified	cytochrome c oxidase complex assembly*	thioredoxin peroxidase activity*	cytosol*	NA	0
YDL227C::CTRL_28	0.079	0.128	0.689	8.655	0.079	0.128	0.689	HO	no	ORF::Verified	mating type switching*	endonuclease activity	nucleus	NA	0
YCR024C::CHR00_1	-0.053	0.128	0.614	12.145	-0.053	0.128	0.614	SLM5	no	ORF::Verified	protein biosynthesis	asparagine-tRNA ligase activity	mitochondrion	NA	0
YGL045W::CHR7_1	0.438	0.128	0.537	12.049	0.438	0.128	0.537	RIM8	no	ORF::Verified	meiosis*	molecular function unknown	cellular component unknown	NA	0
YOR173W::CHR15_2	-0.013	0.128	0.292	11.928	-0.013	0.128	0.292	DCS2	no	ORF::Verified	biological process unknown	molecular function unknown	cytoplasm	NA	0
YPL004C::CHR00_17B	-0.142	0.128	0.083	11.598	-0.142	0.128	0.083	LSP1	no	ORF::Verified	endocytosis*	protein kinase inhibitor activity	cytoplasm*	NA	0
YPL156C::CHR16_2	0.042	0.128	0.08	12.156	0.042	0.128	0.08	PRM4	no	ORF::Verified	conjugation with cellular fusion	molecular function unknown	integral to membrane	NA	0
YGR243W::CHR00_2	0.136	0.128	-0.09	12.484	0.136	0.128	-0.09	FMP43	no	ORF::Uncharacterized	biological process unknown	molecular function unknown	mitochondrion	NA	0
YDR380W::CHR4_7	0.199	0.128	-0.135	11.512	0.199	0.128	-0.135	ARO10	no	ORF::Verified	leucine catabolism*	pyruvate decarboxylase activity*	cytoplasm	NA	0
YOR215C::CHR15_3	-0.058	0.128	-0.18	12.322	-0.058	0.128	-0.18	YOR215C	no	ORF::Uncharacterized	biological process unknown	molecular function unknown	mitochondrion	NA	0
YER085C::CHR5_3	0.04	0.128	-0.195	11.715	0.04	0.128	-0.195	YER085C	no	ORF::Uncharacterized	biological process unknown	molecular function unknown	cellular component unknown	NA	1	YER084W-A Dubious antisense 492 nt 22-513 of 513 bases
YLR042C::CHR12_2	0.143	0.128	-0.243	12.373	0.143	0.128	-0.243	YLR042C	no	ORF::Uncharacterized	biological process unknown	molecular function unknown	cell wall (sensu Fungi)	NA	0
YCL060C::CHR3_1	0.077	0.127	1.431	12.149	0.077	0.127	1.431	MRC1_p	no	ORF::Verified	telomere maintenance*	molecular function unknown	nucleus*	NA	NA
YOR150W::CHR15_2	0.196	0.127	1.097	12.229	0.196	0.127	1.097	MRPL23	no	ORF::Verified	translation*	structural constituent of ribosome	mitochondrial large ribosomal subunit	NA	0
YMR056C::CHR00_5	0.058	0.127	0.101	12.151	0.058	0.127	0.101	AAC1	no	ORF::Verified	aerobic respiration*	ATP:ADP antiporter activity	mitochondrial inner membrane	NA	0
YFR025C::CHR00_15	0.113	0.127	0.026	11.989	0.113	0.127	0.026	HIS2	no	ORF::Verified	histidine biosynthesis	histidinol-phosphatase activity	intracellular	NA	0
YGL063W::CHR7_1	0.127	0.127	0.006	12.179	0.127	0.127	0.006	PUS2	no	ORF::Verified	tRNA modification	tRNA-pseudouridine synthase activity	cellular component unknown	NA	1	YGL063C-A Dubious antisense 150 nt 1-150 of 150 bases
YOR172W::CHR15_2	0.054	0.127	-0.013	12.013	0.054	0.127	-0.013	YRM1	no	ORF::Verified	positive regulation of transcription from RNA polymerase II promoter*	specific RNA polymerase II transcription factor activity	cytoplasm*	NA	0
YOR034C::CHR15_1	0.173	0.127	-0.029	11.935	0.173	0.127	-0.029	AKR2	no	ORF::Verified	endocytosis*	protein-cysteine S-palmitoleyltransferase activity	cellular component unknown	NA	0
YKL108W::CHR11_2	0.082	0.127	-0.149	12.353	0.082	0.127	-0.149	SLD2	yes	ORF::Verified	DNA strand elongation	molecular function unknown	replication fork	NA	0
YKL069W::CHR11_1	0.07	0.126	0.373	11.91	0.07	0.126	0.373	YKL069W	no	ORF::Uncharacterized	biological process unknown	molecular function unknown	cytoplasm*	NA	0
YDR162C::CHR4_5	-0.148	0.126	0.308	12.271	-0.148	0.126	0.308	NBP2	no	ORF::Verified	response to heat*	molecular function unknown	cytoplasm*	NA	0
YHR121W::CHR8_2	0.225	0.126	0.237	12	0.225	0.126	0.237	LSM12	no	ORF::Verified	RNA metabolism	RNA binding	cytoplasm*	NA	0
YKL222C::CHR11_3	0.236	0.126	-0.077	11.969	0.236	0.126	-0.077	YKL222C	no	ORF::Uncharacterized	biological process unknown	molecular function unknown	cellular component unknown	NA	0
YDL156W::CHR4_2	-0.077	0.126	-0.113	11.579	-0.077	0.126	-0.113	YDL156W	no	ORF::Uncharacterized	biological process unknown	molecular function unknown	cytoplasm*	NA	0
YLR176C::CHR12_3	0.282	0.126	-0.13	11.825	0.282	0.126	-0.13	RFX1	no	ORF::Verified	negative regulation of transcription from RNA polymerase II promoter*	specific transcriptional repressor activity	cytoplasm*	NA	0
YJR031C::CHR00_13	0.143	0.125	0.359	12.314	0.143	0.125	0.359	GEA1	no	ORF::Verified	ER to Golgi vesicle-mediated transport*	ARF guanyl-nucleotide exchange factor activity	Golgi-associated vesicle*	NA	0
YML080W::CHR13_1B	-0.023	0.125	0.109	11.726	-0.023	0.125	0.109	DUS1	no	ORF::Verified	tRNA modification	tRNA dihydrouridine synthase activity	nucleus	NA	0
YFR024C-A::CHR6_1	0.061	0.125	0.014	11.775	0.061	0.125	0.014	LSB3	no	ORF::Verified	actin filament organization	molecular function unknown	cytoplasm*	NA	0
YNL303W::CHR14_1	0.248	0.125	-0.037	12.145	0.248	0.125	-0.037	YNL303W	no	ORF::Dubious				NA	1	YNL304W Verified samesense 41 nt 1214-1254 of 1254 bases
YLL008W::CHR12_1	-0.014	0.125	-0.047	11.608	-0.014	0.125	-0.047	DRS1	yes	ORF::Verified	35S primary transcript processing*	ATP-dependent RNA helicase activity	nucleolus	NA	0
YBR210W::CHR2_4	0.004	0.125	-0.05	11.894	0.004	0.125	-0.05	ERV15	no	ORF::Verified	axial bud site selection	molecular function unknown	integral to membrane	NA	0
YJL200C::CHR00_14	-0.116	0.125	-0.069	12.214	-0.116	0.125	-0.069	ACO2	no	ORF::Uncharacterized	biological process unknown	aconitate hydratase activity	mitochondrion	NA	0
YDL019C::CHR4_1	0.186	0.125	-0.175	11.455	0.186	0.125	-0.175	OSH2	no	ORF::Verified	steroid biosynthesis	oxysterol binding	plasma membrane*	NA	0
YIL060W::CHR9_1	0.029	0.124	0.498	12.845	0.029	0.124	0.498	YIL060W	no	ORF::Uncharacterized	biological process unknown	molecular function unknown	cellular component unknown	NA	1	YIL059C Dubious antisense 277 nt 90-366 of 366 bases
YJL082W::CHR10_2	0.121	0.124	0.486	11.789	0.121	0.124	0.486	IML2	no	ORF::Verified	biological process unknown	molecular function unknown	cytoplasm*	NA	0
YGR132C::CHR7_5	-0.047	0.124	0.412	11.884	-0.047	0.124	0.412	PHB1	no	ORF::Verified	protein folding*	molecular function unknown	mitochondrion*	NA	0
YDR332W::CHR4_6	0.1	0.124	0.197	12.073	0.1	0.124	0.197	IRC3	no	ORF::Uncharacterized	biological process unknown	helicase activity	mitochondrion	NA	0
YDR466W::CHR4_8	0.069	0.124	-0.002	11.124	0.069	0.124	-0.002	PKH3	no	ORF::Verified	MAPKKK cascade during cell wall biogenesis	protein kinase activity	cellular component unknown	NA	1	YDR467C Dubious antisense 235 nt 93-327 of 327 bases
YDR059C::CHR4_4	-0.001	0.124	-0.047	11.947	-0.001	0.124	-0.047	UBC5	no	ORF::Verified	endocytosis*	ubiquitin conjugating enzyme activity	proteasome complex (sensu Eukaryota)	NA	0
YDR493W::CHR00_17A	0.072	0.124	-0.06	12.504	0.072	0.124	-0.06	FMP36	no	ORF::Uncharacterized	biological process unknown	molecular function unknown	mitochondrion	NA	0
YMR052W::CHR00_5	0.046	0.124	-0.081	11.946	0.046	0.124	-0.081	FAR3	no	ORF::Verified	cell cycle arrest in response to pheromone	molecular function unknown	endoplasmic reticulum	NA	1	YMR052C-A Dubious antisense 132 nt 235-366 of 366 bases
YIR030C::CHR00_17B	-0.05	0.124	-0.085	12.208	-0.05	0.124	-0.085	DCG1	no	ORF::Verified	nitrogen compound metabolism	molecular function unknown	cellular component unknown	NA	0
YOR324C::CHR15_4	0.003	0.124	-0.112	12.376	0.003	0.124	-0.112	FRT1	no	ORF::Verified	response to stress	molecular function unknown	endoplasmic reticulum	NA	1	YOR325W Dubious antisense 464 nt 1-464 of 474 bases
YDL110C::CHR4_2	0.033	0.124	-0.456	11.872	0.033	0.124	-0.456	TMA17	no	ORF::Verified	biological process unknown	molecular function unknown	cytoplasm*	NA	0
YLR204W::CHR12_3	-0.168	0.123	0.744	11.843	-0.168	0.123	0.744	QRI5	no	ORF::Verified	RNA processing	molecular function unknown	mitochondrion	NA	0
YFL004W::CHR00_17A	0.46	0.123	0.129	11.903	0.46	0.123	0.129	VTC2	no	ORF::Verified	vacuole fusion, non-autophagic*	molecular function unknown	vacuolar membrane	NA	0
YOR328W::CHR15_4	0.022	0.123	0.092	11.839	0.022	0.123	0.092	PDR10	no	ORF::Verified	multidrug transport	ATPase activity, coupled to transmembrane movement of substances	plasma membrane	NA	0
YGR093W::CHR00_14	0.127	0.123	0.075	12.08	0.127	0.123	0.075	YGR093W	no	ORF::Uncharacterized	biological process unknown	molecular function unknown	nucleus	NA	0
YDR224C::CHR00_21	0.043	0.123	0.034	11.514	0.043	0.123	0.034	HTB1	yes	ORF::Verified	chromatin assembly or disassembly*	DNA binding	nuclear nucleosome	NA	0
YBR025C::CHR2_2	-0.048	0.123	-0.045	12.1	-0.048	0.123	-0.045	YBR025C	no	ORF::Uncharacterized	biological process unknown	molecular function unknown	cytoplasm	NA	0
YEL064C::CHR5_2	0.171	0.123	-0.085	11.525	0.171	0.123	-0.085	AVT2	no	ORF::Verified	transport	transporter activity	endoplasmic reticulum	NA	0
YGL195W::CHR7_3	-0.11	0.123	-0.613	9.373	-0.11	0.123	-0.613	GCN1	no	ORF::Verified	regulation of translational elongation	molecular function unknown	mitochondrion*	NA	0
YMR116C::CHR00_9	0.235	0.122	0.352	11.934	0.235	0.122	0.352	ASC1	no	ORF::Verified	telomere maintenance*	molecular function unknown	cytoplasm*	NA	0
YKL171W::CHR11_2	-0.048	0.122	0.194	12.219	-0.048	0.122	0.194	YKL171W	no	ORF::Uncharacterized	proteolysis	protein kinase activity	cytoplasm	NA	0
YDL086W::CHR4_1	-0.05	0.122	0.128	11.939	-0.05	0.122	0.128	YDL086W	no	ORF::Uncharacterized	biological process unknown	carboxymethylenebutenolidase activity	cytoplasm*	NA	1	YDL086C-A Dubious antisense 435 nt 1-435 of 435 bases
YJR107W::CHR00_12	0.112	0.122	-0.041	11.806	0.112	0.122	-0.041	YJR107W	no	ORF::Uncharacterized	biological process unknown	lipase activity	cellular component unknown	NA	0
YCL036W::CHR3_1	0.033	0.122	-0.138	11.996	0.033	0.122	-0.138	GFD2	no	ORF::Uncharacterized	biological process unknown	molecular function unknown	cellular component unknown	NA	0
YBL081W::CHR2_1	0.137	0.122	-0.487	11.831	0.137	0.122	-0.487	YBL081W	no	ORF::Uncharacterized	biological process unknown	molecular function unknown	cellular component unknown	NA	0
YHR059W::CHR00_10	1.378	0.121	1.078	10.856	1.378	0.121	1.078	FYV4	no	ORF::Verified	biological process unknown*	molecular function unknown	mitochondrion	NA	0
YHL024W::CHR00_8	0.02	0.121	0.192	12.145	0.02	0.121	0.192	RIM4	no	ORF::Verified	meiosis*	RNA binding	cytoplasm	NA	0
YIL116W::CHR9_2	0.088	0.121	0.138	11.566	0.088	0.121	0.138	HIS5	no	ORF::Verified	histidine biosynthesis	histidinol-phosphate transaminase activity	intracellular	NA	0
YBR030W::CHR2_2	0.049	0.121	0.036	12.289	0.049	0.121	0.036	YBR030W	no	ORF::Uncharacterized	phospholipid metabolism	molecular function unknown	nucleus	NA	0
YBR094W::CHR2_3	0.025	0.121	-0.022	12.171	0.025	0.121	-0.022	YBR094W	no	ORF::Uncharacterized	biological process unknown	molecular function unknown	cytoplasm	NA	0
YPL092W::CHR16_2	0.1	0.121	-0.044	12.143	0.1	0.121	-0.044	SSU1	no	ORF::Verified	sulfite transport	sulfite transporter activity	plasma membrane	NA	0
YER055C::CHR5_3	-0.27	0.121	-0.045	11.677	-0.27	0.121	-0.045	HIS1	no	ORF::Verified	histidine biosynthesis	ATP phosphoribosyltransferase activity	intracellular	NA	0
YDR169C::CHR4_5	-0.023	0.121	-0.053	12.327	-0.023	0.121	-0.053	STB3	no	ORF::Verified	biological process unknown	molecular function unknown	cytoplasm	NA	0
YMR068W::CHR00_6	-0.016	0.121	-0.364	10.591	-0.016	0.121	-0.364	AVO2	no	ORF::Verified	regulation of cell growth*	molecular function unknown	cytoplasm*	NA	0
YKL210W::CHR11_3	-0.152	0.121	-0.796	10.438	-0.152	0.121	-0.796	UBA1	yes	ORF::Verified	ubiquitin cycle	ubiquitin activating enzyme activity	cytoplasm*	NA	0
YKL208W::CHR11_3	0.083	0.12	0.697	12.262	0.083	0.12	0.697	CBT1	no	ORF::Verified	mRNA processing*	molecular function unknown	mitochondrion	NA	0
YGL148W::CHR7_2	0.115	0.12	0.611	11.978	0.115	0.12	0.611	ARO2	no	ORF::Verified	aromatic amino acid family biosynthesis	chorismate synthase activity*	cytoplasm	NA	0
YMR194C-A::CHR00_4	0.467	0.12	0.363	11.699	0.467	0.12	0.363	YMR194C-A	no	ORF::Dubious				NA	0
YGL081W::CHR7_1	-0.086	0.12	0.293	12.53	-0.086	0.12	0.293	YGL081W	no	ORF::Uncharacterized	biological process unknown	molecular function unknown	cellular component unknown	NA	0
YGR041W::CHR7_4	0.041	0.12	0.2	12.413	0.041	0.12	0.2	BUD9	no	ORF::Verified	bud site selection	molecular function unknown	bud neck	NA	0
YLR207W::CHR12_3	0.23	0.12	0.027	11.883	0.23	0.12	0.027	HRD3	no	ORF::Verified	ER-associated protein catabolism	ubiquitin-protein ligase activity	endoplasmic reticulum	NA	0
YMR238W::CHR13_5	0.149	0.12	0.002	12.36	0.149	0.12	0.002	DFG5	no	ORF::Verified	pseudohyphal growth*	mannosidase activity	anchored to plasma membrane	NA	0
YCL075W::CHR00_12	0.022	0.12	-0.008	12.426	0.022	0.12	-0.008	YCL075W	no		Ty element transposition	protein binding*	retrotransposon nucleocapsid	NA	NA
YOR340C::CHR15_4	0.607	0.12	-0.147	11.807	0.607	0.12	-0.147	RPA43	yes	ORF::Verified	transcription from RNA polymerase I promoter	DNA-directed RNA polymerase activity	DNA-directed RNA polymerase I complex	NA	0
YDR263C::CHR4_6	-0.367	0.12	-0.277	11.252	-0.367	0.12	-0.277	DIN7	no	ORF::Verified	DNA repair	nuclease activity	mitochondrion	NA	0
YOR091W::CHR15_1	-0.048	0.119	0.541	12.07	-0.048	0.119	0.541	TMA46	no	ORF::Verified	biological process unknown	molecular function unknown	cytoplasm	NA	0
YLR292C::CHR12_4	0.229	0.119	0.474	11.78	0.229	0.119	0.474	SEC72	no	ORF::Verified	posttranslational protein targeting to membrane	protein transporter activity	endoplasmic reticulum membrane*	NA	0
YDR435C::CHR4_7	0.19	0.119	0.415	11.737	0.19	0.119	0.415	PPM1	no	ORF::Verified	C-terminal protein amino acid methylation	C-terminal protein carboxyl methyltransferase activity	cellular component unknown	NA	0
YLR356W::CHR12_5	-0.044	0.119	0.274	12.341	-0.044	0.119	0.274	YLR356W	no	ORF::Uncharacterized	biological process unknown	molecular function unknown	mitochondrion	NA	0
YPL057C::CHR16_3	0.085	0.119	0.217	12.184	0.085	0.119	0.217	SUR1	no	ORF::Verified	sphingolipid biosynthesis*	mannosyltransferase activity*	intracellular	NA	0
YHR140W::CHR00_8	-0.036	0.119	0.172	12.236	-0.036	0.119	0.172	YHR140W	no	ORF::Uncharacterized	biological process unknown	molecular function unknown	integral to membrane	NA	0
YLR047C::CHR12_2	0.167	0.119	-0.105	12.398	0.167	0.119	-0.105	FRE8	no	ORF::Verified	metal ion homeostasis	oxidoreductase activity, oxidizing metal ions	membrane	NA	0
YLR307W::CHR12_4	0.386	0.119	-0.175	11.966	0.386	0.119	-0.175	CDA1	no	ORF::Verified	spore wall assembly (sensu Fungi)	chitin deacetylase activity	chitosan layer of spore wall	NA	0
YBR280C::CHR00_16A	-0.106	0.119	-0.178	10.134	-0.106	0.119	-0.178	YBR280C	no	ORF::Uncharacterized	biological process unknown	molecular function unknown	cellular component unknown	NA	0
YPL207W::CHR16_1	0.077	0.118	0.435	12.063	0.077	0.118	0.435	TYW1	no	ORF::Uncharacterized	biological process unknown	molecular function unknown	endoplasmic reticulum	NA	0
YER072W::CHR5_3	-0.082	0.118	0.413	11.569	-0.082	0.118	0.413	VTC1	no	ORF::Verified	vacuole fusion, non-autophagic	molecular function unknown	intrinsic to vacuolar membrane	NA	0
YNR044W::CHR14_4	0.079	0.118	0.365	12.368	0.079	0.118	0.365	AGA1	no	ORF::Verified	agglutination during conjugation with cellular fusion	cell adhesion molecule binding	cell wall (sensu Fungi)	NA	0
YPL154C::CHR16_2	0.216	0.118	0.34	12.036	0.216	0.118	0.34	PEP4	no	ORF::Verified	sporulation*	endopeptidase activity*	mitochondrion*	NA	0
YIR012W::CHR9_2	0.086	0.118	-0.005	12.004	0.086	0.118	-0.005	SQT1	yes	ORF::Verified	ribosomal large subunit assembly and maintenance	molecular function unknown	cytoplasm*	NA	0
YKR045C::CHR11_3	0.145	0.118	-0.1	11.739	0.145	0.118	-0.1	YKR045C	no	ORF::Uncharacterized	biological process unknown	molecular function unknown	cytoplasm	NA	0
YPL164C::CHR16_2	0.068	0.118	-0.144	11.536	0.068	0.118	-0.144	MLH3	no	ORF::Verified	meiotic recombination*	molecular function unknown	nucleus	NA	0
YJL209W::CHR10_1	-0.04	0.118	-0.196	10.874	-0.04	0.118	-0.196	CBP1	no	ORF::Verified	aerobic respiration*	mRNA binding	mitochondrion*	NA	0
YNR075W::CHR00_6	0.577	0.118	-0.202	11.125	0.577	0.118	-0.202	COS10	no	ORF::Verified	endocytosis	molecular function unknown	cytoplasm*	NA	0
YDL175C::CHR4_2	-0.578	0.118	-0.581	10.644	-0.578	0.118	-0.581	AIR2	no	ORF::Verified	mRNA export from nucleus*	molecular function unknown	nucleus*	NA	0
YFL036W::CHR6_1	0.146	0.117	0.274	11.964	0.146	0.117	0.274	RPO41	no	ORF::Verified	mitochondrial genome maintenance*	DNA-directed RNA polymerase activity	mitochondrial matrix*	NA	0
YPL036W::CHR00_17B	0.067	0.117	0.14	11.79	0.067	0.117	0.14	PMA2	no	ORF::Verified	regulation of pH*	hydrogen-exporting ATPase activity, phosphorylative mechanism	plasma membrane	NA	0
YCR088W::CHR00_16A	-0.124	0.117	0.131	11.735	-0.124	0.117	0.131	ABP1	no	ORF::Verified	establishment of cell polarity (sensu Fungi)*	protein binding	cytoplasm*	NA	0
YMR199W::CHR13_4	0.016	0.117	-0.029	12.315	0.016	0.117	-0.029	CLN1	no	ORF::Verified	regulation of cyclin dependent protein kinase activity	cyclin-dependent protein kinase regulator activity	cytoplasm*	NA	0
YBR091C::CHR2_3	0.307	0.117	-0.041	11.914	0.307	0.117	-0.041	MRS5	yes	ORF::Verified	protein import into mitochondrial inner membrane	protein transporter activity	mitochondrial intermembrane space*	NA	0
YPL001W::CHR16_3	0.062	0.117	-0.05	12.302	0.062	0.117	-0.05	HAT1	no	ORF::Verified	chromatin silencing at telomere*	H3/H4 histone acetyltransferase activity	cytoplasm*	NA	0
YMR265C::CHR13_5	0.103	0.117	-0.065	11.868	0.103	0.117	-0.065	YMR265C	no	ORF::Uncharacterized	biological process unknown	molecular function unknown	cellular component unknown	NA	0
YOR267C::CHR00_17B	-0.282	0.117	-0.101	11.53	-0.282	0.117	-0.101	HRK1	no	ORF::Verified	cell ion homeostasis	protein kinase activity	cytoplasm	NA	0
YDR425W::CHR4_7	-0.18	0.117	-0.151	12.054	-0.18	0.117	-0.151	SNX41	no	ORF::Verified	protein transport	protein transporter activity	endosome	NA	1	YDR426C Dubious antisense 313 nt 66-378 of 378 bases
YJR115W::CHR10_4	0.146	0.117	-0.234	11.939	0.146	0.117	-0.234	YJR115W	no	ORF::Uncharacterized	biological process unknown	molecular function unknown	cellular component unknown	NA	0
YDR004W::CHR4_3	0.133	0.116	0.95	12.267	0.133	0.116	0.95	RAD57	no	ORF::Verified	telomerase-independent telomere maintenance*	protein binding	nucleus	NA	0
YOR323C::CHR15_4	0.384	0.116	0.765	11.33	0.384	0.116	0.765	PRO2	no	ORF::Verified	proline biosynthesis	glutamate-5-semialdehyde dehydrogenase activity	cytoplasm*	NA	0
YBL013W::CHR2_1	-0.072	0.116	0.257	11.469	-0.072	0.116	0.257	FMT1	no	ORF::Verified	translational initiation*	methionyl-tRNA formyltransferase activity	mitochondrion	NA	0
YLL001W::CHR12_1	-0.145	0.116	0.132	11.94	-0.145	0.116	0.132	DNM1	no	ORF::Verified	mitochondrion organization and biogenesis*	GTPase activity	mitochondrial outer membrane	NA	0
YPL138C::CHR16_2	-0.125	0.116	-0.154	12.144	-0.125	0.116	-0.154	SPP1	no	ORF::Verified	chromatin silencing at telomere*	histone lysine N-methyltransferase activity (H3-K4 specific)	COMPASS complex	NA	0
YHR198C::CHR8_3	-0.238	0.116	-0.235	11.568	-0.238	0.116	-0.235	FMP22	no	ORF::Uncharacterized	biological process unknown	molecular function unknown	mitochondrion	NA	0
YIL139C::CHR9_2	0.009	0.116	-0.258	11.181	0.009	0.116	-0.258	REV7	no	ORF::Verified	DNA repair*	zeta DNA polymerase activity	mitochondrion*	NA	0
YFL023W::CHR6_1	-0.196	0.115	0.787	11.285	-0.196	0.115	0.787	BUD27	no	ORF::Verified	bud site selection	molecular function unknown	cytoplasm	NA	0
YHL033C::CHR8_1	0.046	0.115	0.663	12.449	0.046	0.115	0.663	RPL8A	no	ORF::Verified	translation	structural constituent of ribosome	cytosolic large ribosomal subunit (sensu Eukaryota)	NA	0
YJL111W::CHR10_2	0.24	0.115	0.347	11.717	0.24	0.115	0.347	CCT7	yes	ORF::Verified	protein folding*	unfolded protein binding	cytoplasm*	NA	0
YER152C::CHR00_5	-0.024	0.115	0.215	12.791	-0.024	0.115	0.215	YER152C	no	ORF::Uncharacterized	biological process unknown	molecular function unknown	cytoplasm*	NA	1	YER152W-A Dubious antisense 504 nt 1-504 of 567 bases
YDR282C::CHR4_6	0.255	0.115	0.148	11.897	0.255	0.115	0.148	YDR282C	no	ORF::Uncharacterized	biological process unknown	molecular function unknown	cellular component unknown	NA	0
YLR334C::CHR00_11	0.098	0.115	0.065	11.913	0.098	0.115	0.065	YLR334C	no	ORF::Dubious				NA	0
YPL193W::CHR16_1	0.404	0.115	0.011	11.025	0.404	0.115	0.011	RSA1	no	ORF::Verified	telomere maintenance*	molecular function unknown	nucleoplasm	NA	0
YOR031W::CHR15_1	0.244	0.115	-0.064	11.829	0.244	0.115	-0.064	CRS5	no	ORF::Verified	response to metal ion	copper ion binding	cytoplasm	NA	0
YJL037W::CHR10_2	0.423	0.115	-0.306	11.605	0.423	0.115	-0.306	YJL037W	no	ORF::Uncharacterized	biological process unknown	molecular function unknown	cellular component unknown	NA	0
YNL120C::CHR00_16B	0.303	0.114	0.428	12.051	0.303	0.114	0.428	YNL120C	no	ORF::Dubious				NA	1	YNL119W Uncharacterized antisense 479 nt 1-479 of 1482 bases
YCR079W::CHR00_1	0.114	0.114	0.159	12.088	0.114	0.114	0.159	AUP1	no	ORF::Uncharacterized	biological process unknown	phosphoprotein phosphatase activity	mitochondrion	NA	0
YOR020C::CHR15_1	0.107	0.114	0.113	12.323	0.107	0.114	0.113	HSP10	yes	ORF::Verified	protein folding	unfolded protein binding	mitochondrial matrix	NA	0
YHL021C::CHR8_1	0.118	0.114	0.015	12.013	0.118	0.114	0.015	FMP12	no	ORF::Uncharacterized	biological process unknown	molecular function unknown	mitochondrion	NA	0
YFR054C::CHR00_2	0	0.114	0.001	12.144	0	0.114	0.001	YFR054C	no	ORF::Dubious				NA	0
YDL054C::CHR4_1	0.087	0.114	-0.007	12.868	0.087	0.114	-0.007	MCH1	no	ORF::Verified	transport	transporter activity*	membrane	NA	0
YJR099W::CHR00_12	0.124	0.114	-0.114	12.146	0.124	0.114	-0.114	YUH1	no	ORF::Verified	protein deubiquitination	ubiquitin-specific protease activity	cytoplasm	NA	0
YHR171W::CHR00_15	0.246	0.114	-0.149	10.869	0.246	0.114	-0.149	ATG7	no	ORF::Verified	protein targeting to vacuole*	APG12 activating enzyme activity*	cytoplasm*	NA	0
YHR161C::CHR8_3	0.11	0.114	-0.313	11.67	0.11	0.114	-0.313	YAP1801	no	ORF::Verified	endocytosis	clathrin binding	actin cortical patch	NA	0
YFL033C::CHR00_17A/CHR00_18	0.218	0.113	1.215	12.638	0.218	0.113	1.215	RIM15	no	ORF::Verified	protein amino acid phosphorylation*	protein kinase activity	cytoplasm*	NA	0
YJR034W::CHR00_13	0.186	0.113	1.053	11.655	0.186	0.113	1.053	PET191	no	ORF::Verified	cytochrome c oxidase complex assembly	molecular function unknown	mitochondrial inner membrane	NA	0
YPL143W::CHR16_2	0.209	0.113	0.863	12.2	0.209	0.113	0.863	RPL33A	yes	ORF::Verified	translation	structural constituent of ribosome	cytosolic large ribosomal subunit (sensu Eukaryota)	NA	1	YPL142C Dubious antisense 285 nt 34-318 of 318 bases
YGR227W::CHR00_2	-0.063	0.113	0.815	12.314	-0.063	0.113	0.815	DIE2	no	ORF::Verified	protein amino acid N-linked glycosylation*	dolichyl-phosphate-glucose-glycolipid alpha-glucosyltransferase activity	endoplasmic reticulum membrane	NA	0
YJL179W::CHR10_1	0.108	0.113	0.034	11.932	0.108	0.113	0.034	PFD1	no	ORF::Verified	telomere maintenance*	unfolded protein binding	prefoldin complex	NA	0
YBR207W::CHR2_4	0.001	0.113	-0.051	12.524	0.001	0.113	-0.051	FTH1	no	ORF::Verified	endocytosis*	iron ion transporter activity	vacuolar membrane (sensu Fungi)	NA	0
YOR008C::CHR15_1	0.082	0.112	0.689	12.164	0.082	0.112	0.689	SLG1	no	ORF::Verified	cell wall organization and biogenesis*	transmembrane receptor activity	plasma membrane*	NA	0
YDL073W::CHR4_1	0.094	0.112	0.244	11.876	0.094	0.112	0.244	YDL073W	no	ORF::Uncharacterized	biological process unknown	molecular function unknown	cellular component unknown	NA	0
YOR160W::CHR15_2	0.27	0.112	0.217	12.023	0.27	0.112	0.217	MTR10	yes	ORF::Verified	protein import into nucleus*	nuclear localization sequence binding	cytoplasm*	NA	0
YIL121W::CHR9_2	0.483	0.112	0.157	11.563	0.483	0.112	0.157	QDR2	no	ORF::Verified	multidrug transport	multidrug efflux pump activity	integral to plasma membrane	NA	0
YKR026C::CHR11_3	0.277	0.112	-0.048	12.074	0.277	0.112	-0.048	GCN3	no	ORF::Verified	translational initiation	translation initiation factor activity*	multi-eIF complex*	NA	0
YIL016W::CHR9_1	0.247	0.112	-0.054	12.054	0.247	0.112	-0.054	SNL1	no	ORF::Verified	protein folding*	chaperone regulator activity	mitochondrion*	NA	0
YOR009W::CHR15_1	-0.123	0.112	-0.168	11.848	-0.123	0.112	-0.168	TIR4	no	ORF::Verified	biological process unknown	molecular function unknown	cell wall (sensu Fungi)	NA	0
YPR025C::CHR16_4	0.202	0.111	0.658	11.948	0.202	0.111	0.658	CCL1	yes	ORF::Verified	transcription initiation from RNA polymerase II promoter*	general RNA polymerase II transcription factor activity*	mitochondrion*	NA	0
YMR318C::CHR00_8	-0.095	0.111	0.191	12.059	-0.095	0.111	0.191	ADH6	no	ORF::Verified	aldehyde metabolism*	alcohol dehydrogenase (NADP+) activity	soluble fraction	NA	0
YML116W::CHR00_9	-0.03	0.111	-0.119	12.056	-0.03	0.111	-0.119	ATR1	no	ORF::Verified	multidrug transport	multidrug efflux pump activity	plasma membrane	NA	0
YOR246C::CHR15_3	-0.107	0.11	0.248	11.86	-0.107	0.11	0.248	YOR246C	no	ORF::Uncharacterized	biological process unknown	oxidoreductase activity	lipid particle	NA	0
YBR121C::CHR00_16A	0.073	0.11	0.06	12.188	0.073	0.11	0.06	GRS1	yes	ORF::Verified	glycyl-tRNA aminoacylation*	glycine-tRNA ligase activity	cytoplasm*	NA	1	YBR121C-A Dubious samesense 159 nt 1-159 of 159 bases
YKR098C::CHR00_4	0.333	0.11	0.047	11.14	0.333	0.11	0.047	UBP11	no	ORF::Verified	biological process unknown	ubiquitin-specific protease activity	cellular component unknown	NA	0
YHR109W::CHR8_2	-0.002	0.11	-0.048	11.838	-0.002	0.11	-0.048	CTM1	no	ORF::Verified	protein modification	[cytochrome c]-lysine N-methyltransferase activity	cytosol	NA	0
YKR043C::CHR11_3	0.209	0.11	-0.063	11.773	0.209	0.11	-0.063	YKR043C	no	ORF::Uncharacterized	biological process unknown	molecular function unknown	cytoplasm*	NA	0
YBR051W::CHR2_2	0.125	0.11	-0.066	12.536	0.125	0.11	-0.066	YBR051W	no	ORF::Dubious				NA	1	YBR050C Verified antisense 212 nt 1-212 of 1017 bases
YPR021C::CHR00_18	-0.07	0.11	-0.226	11.946	-0.07	0.11	-0.226	AGC1	no	ORF::Verified	L-aspartate transport*	L-glutamate transporter activity*	mitochondrial inner membrane	NA	0
YMR027W::CHR13_2	0.409	0.11	-0.583	10.966	0.409	0.11	-0.583	YMR027W	no	ORF::Uncharacterized	biological process unknown	molecular function unknown	cytoplasm*	NA	0
YLR131C::CHR12_3	0.057	0.109	0.491	12.211	0.057	0.109	0.491	ACE2	no	ORF::Verified	G1-specific transcription in mitotic cell cycle	transcriptional activator activity	nucleus*	NA	0
YMR215W::CHR13_4	0.051	0.109	0.119	12.334	0.051	0.109	0.119	GAS3	no	ORF::Verified	biological process unknown	1,3-beta-glucanosyltransferase activity	cell wall (sensu Fungi)	NA	0
YBR084C-A::CHR00_16A	-0.035	0.109	0.117	11.967	-0.035	0.109	0.117	RPL19A	no	ORF::Verified	translation	structural constituent of ribosome	cytosolic large ribosomal subunit (sensu Eukaryota)	NA	0
YGL159W::CHR7_2	-0.073	0.109	0.079	12.155	-0.073	0.109	0.079	YGL159W	no	ORF::Uncharacterized	biological process unknown	molecular function unknown	cellular component unknown	NA	0
YGL075C::CHR7_1	0.132	0.109	0.029	11.271	0.132	0.109	0.029	MPS2	yes	ORF::Verified	spindle pole body duplication in nuclear envelope*	structural constituent of cytoskeleton	nuclear envelope*	NA	0
YML086C::CHR00_11	-0.087	0.109	-0.009	12.42	-0.087	0.109	-0.009	ALO1	no	ORF::Verified	response to oxidative stress	D-arabinono-1,4-lactone oxidase activity	mitochondrion*	NA	0
YPR193C::CHR16_5	0.594	0.109	-0.032	11.546	0.594	0.109	-0.032	HPA2	no	ORF::Verified	histone acetylation	histone acetyltransferase activity	cytoplasm	NA	0
YGL253W::CHR7_3	-0.176	0.109	-0.118	11.516	-0.176	0.109	-0.118	HXK2	no	ORF::Verified	regulation of cell size*	hexokinase activity	nucleus*	NA	0
YER067C-A::CHR5_3	0.044	0.109	-0.341	11.876	0.044	0.109	-0.341	YER067C-A	no	ORF::Dubious				NA	1	YER067W Uncharacterized antisense 312 nt 175-486 of 486 bases
YBR283C::CHR00_1	-0.007	0.108	1.539	10.703	-0.007	0.108	1.539	SSH1	no	ORF::Verified	telomere maintenance*	protein transporter activity	endoplasmic reticulum membrane*	NA	0
YMR072W::CHR00_6	0.094	0.108	0.57	12.415	0.094	0.108	0.57	ABF2	no	ORF::Verified	mitochondrial genome maintenance*	DNA binding*	mitochondrial nucleoid*	NA	0
YJL031C::CHR10_2	0.093	0.108	0.232	11.783	0.093	0.108	0.232	BET4	yes	ORF::Verified	protein amino acid geranylgeranylation	Rab-protein geranylgeranyltransferase activity	Rab-protein geranylgeranyltransferase complex	NA	1	YJL032W Dubious antisense 295 nt 21-315 of 315 bases
YJL204C::CHR10_1	-0.254	0.108	0.211	11.744	-0.254	0.108	0.211	RCY1	no	ORF::Verified	endocytosis	protein binding	Golgi apparatus*	NA	0
YKL089W::CHR11_1	0.178	0.108	0.167	12.371	0.178	0.108	0.167	MIF2	yes	ORF::Verified	chromosome segregation*	centromeric DNA binding	nucleus*	NA	0
YER074W-A::CHR00_20	-0.017	0.108	0.115	12.225	-0.017	0.108	0.115	YOS1	undetermined	ORF::Verified	ER to Golgi vesicle-mediated transport	molecular function unknown	endoplasmic reticulum membrane*	NA	0
YOL045W::CHR15_5	0.028	0.108	0.081	11.62	0.028	0.108	0.081	PSK2	no	ORF::Verified	protein amino acid phosphorylation*	protein serine/threonine kinase activity	cytoplasm*	NA	1	YOL046C Dubious antisense 644 nt 1-644 of 675 bases
YAR003W::CHR1_1	-0.081	0.108	0.02	11.898	-0.081	0.108	0.02	SWD1	no	ORF::Verified	telomere maintenance*	histone lysine N-methyltransferase activity (H3-K4 specific)	COMPASS complex	NA	0
YER071C::CHR5_3	0.053	0.108	0.01	12.138	0.053	0.108	0.01	YER071C	no	ORF::Uncharacterized	biological process unknown	molecular function unknown	cytoplasm	NA	0
YHR209W::CHR8_3	0.182	0.108	0.009	12.592	0.182	0.108	0.009	YHR209W	no	ORF::Uncharacterized	biological process unknown	S-adenosylmethionine-dependent methyltransferase activity	cellular component unknown	NA	0
YPR068C::CHR16_4	0.028	0.108	-0.063	12.299	0.028	0.108	-0.063	HOS1	no	ORF::Verified	regulation of transcription, DNA-dependent*	histone deacetylase activity	histone deacetylase complex	NA	0
YKR095W::CHR00_15	0.123	0.108	-0.12	12.061	0.123	0.108	-0.12	MLP1	no	ORF::Verified	mRNA export from nucleus*	ribonucleoprotein binding	nuclear envelope*	NA	0
YIL039W::CHR9_1	0.082	0.107	0.743	12.399	0.082	0.107	0.743	YIL039W	no	ORF::Uncharacterized	biological process unknown	molecular function unknown	endoplasmic reticulum	NA	0
YNL262W::CHR14_1	0.015	0.107	0.387	12.389	0.015	0.107	0.387	POL2	yes	ORF::Verified	chromatin silencing at telomere*	epsilon DNA polymerase activity	replication fork*	NA	0
YJL092W::CHR10_2	0.066	0.107	0.378	12.16	0.066	0.107	0.378	HPR5	no	ORF::Verified	DNA repair*	DNA helicase activity	nucleus	NA	0
YGR097W::CHR7_4	0.167	0.107	0.099	11.92	0.167	0.107	0.099	ASK10	no	ORF::Verified	response to oxidative stress*	transcription regulator activity	cytoplasm*	NA	0
YDL219W::CHR4_3	-0.227	0.107	0.091	11.555	-0.227	0.107	0.091	DTD1	no	ORF::Verified	translation*	hydrolase activity, acting on ester bonds	cytoplasm	NA	0
YMR005W::CHR00_14	0.24	0.107	0.089	12.119	0.24	0.107	0.089	TAF4	yes	ORF::Verified	transcription from RNA polymerase II promoter	RNA polymerase II transcription factor activity	transcription factor TFIID complex	NA	0
YPL167C::CHR16_2	-0.014	0.107	0	11.745	-0.014	0.107	0	REV3	no	ORF::Verified	DNA repair*	zeta DNA polymerase activity	mitochondrion*	NA	0
YBR205W::CHR2_4	0.074	0.107	-0.015	12.25	0.074	0.107	-0.015	KTR3	no	ORF::Verified	cell wall organization and biogenesis*	mannosyltransferase activity	membrane fraction	NA	1	YBR206W Dubious samesense 236 nt 1-236 of 324 bases
YPL071C::CHR16_3	-0.005	0.107	-0.046	12.579	-0.005	0.107	-0.046	YPL071C	no	ORF::Uncharacterized	biological process unknown	molecular function unknown	cytoplasm*	NA	0
YIL035C::CHR9_1	0.32	0.107	-0.315	11.223	0.32	0.107	-0.315	CKA1	no	ORF::Verified	protein amino acid phosphorylation*	protein kinase CK2 activity	protein kinase CK2 complex	NA	0
YJR090C::CHR00_12	1.587	0.106	0.674	10.106	1.587	0.106	0.674	GRR1	no	ORF::Verified	G1/S transition of mitotic cell cycle*	protein binding*	cytoplasm*	NA	0
YOR016C::CHR15_1	0.029	0.106	0.242	11.764	0.029	0.106	0.242	ERP4	no	ORF::Verified	secretory pathway	molecular function unknown	integral to membrane	NA	0
YMR047C::CHR00_16B	-0.086	0.106	0.188	12.004	-0.086	0.106	0.188	NUP116	yes	ORF::Verified	mRNA export from nucleus*	structural molecule activity	nuclear pore	NA	0
YKL120W::CHR11_2	0.138	0.106	0.148	11.63	0.138	0.106	0.148	OAC1	no	ORF::Verified	sulfate transport*	oxaloacetate carrier activity*	mitochondrial inner membrane	NA	0
YJR045C::CHR00_13	-0.152	0.106	-0.1	11.699	-0.152	0.106	-0.1	SSC1	yes	ORF::Verified	protein folding*	ATPase activity*	mitochondrion*	NA	0
YPL139C::CHR16_2	-0.215	0.106	-0.237	11.703	-0.215	0.106	-0.237	UME1	no	ORF::Verified	regulation of meiosis	transcription corepressor activity	nucleus	NA	0
YIL088C::CHR9_1	0.134	0.106	-0.382	12.012	0.134	0.106	-0.382	AVT7	no	ORF::Verified	transport	transporter activity	vacuole	NA	0
YLR120C::CHR12_2	0.433	0.106	-0.435	11.042	0.433	0.106	-0.435	YPS1	no	ORF::Verified	protein processing	aspartic-type endopeptidase activity	cell wall (sensu Fungi)	NA	0
YMR156C::CHR13_4	-0.002	0.105	0.91	12.691	-0.002	0.105	0.91	TPP1	no	ORF::Verified	DNA repair	polynucleotide 3'-phosphatase activity	cellular component unknown	NA	0
YMR244W::CHR13_5	0.037	0.105	0.224	12.949	0.037	0.105	0.224	YMR244W	no	ORF::Uncharacterized	biological process unknown	molecular function unknown	cellular component unknown	NA	0
YJR097W::CHR00_12	-0.271	0.105	-0.002	11.492	-0.271	0.105	-0.002	JJJ3	no	ORF::Verified	peptidyl-diphthamide biosynthesis from peptidyl-histidine	molecular function unknown	cytoplasm*	NA	0
YAR040C::CHR1_1	0.116	0.105	-0.043	12.56	0.116	0.105	-0.043	YAR040C_d	no					NA	NA
YAL014C::CHR1_1	-0.082	0.105	-0.069	12.57	-0.082	0.105	-0.069	SYN8	no	ORF::Verified	transport	SNAP receptor activity	endosome	NA	0
YNL335W::CHR14_1	-0.057	0.105	-0.084	11.658	-0.057	0.105	-0.084	DDI3	no	ORF::Uncharacterized	biological process unknown	molecular function unknown	cellular component unknown	NA	0
YER091C::CHR00_8	0.207	0.105	-0.085	12.281	0.207	0.105	-0.085	MET6	no	ORF::Verified	methionine biosynthesis	5-methyltetrahydropteroyltriglutamate-homocysteine S-methyltransferase activity	cytoplasm	NA	0
YGR184C::CHR7_5	0.033	0.105	-0.503	11.405	0.033	0.105	-0.503	UBR1	no	ORF::Verified	protein monoubiquitination*	ubiquitin-protein ligase activity	proteasome complex (sensu Eukaryota)	NA	0
YDR512C::CHR4_8	-0.081	0.104	0.546	12.067	-0.081	0.104	0.546	EMI1	no	ORF::Verified	sporulation (sensu Fungi)	molecular function unknown	cellular component unknown	NA	1	YDR513W Verified antisense 47 nt 1-47 of 432 bases
YOR099W::CHR15_2	0.064	0.104	0.102	11.077	0.064	0.104	0.102	KTR1	no	ORF::Verified	protein amino acid O-linked glycosylation*	alpha-1,2-mannosyltransferase activity	Golgi apparatus	NA	0
YAR018C::CHR1_1	-0.027	0.104	0.028	11.855	-0.027	0.104	0.028	KIN3	no	ORF::Verified	chromosome segregation	protein kinase activity	cellular component unknown	NA	0
YEL014C::CHR5_2	0.346	0.104	-0.017	11.852	0.346	0.104	-0.017	YEL014C	no	ORF::Dubious				NA	0
YDR338C::CHR4_7	-0.058	0.104	-0.177	11.689	-0.058	0.104	-0.177	YDR338C	no	ORF::Uncharacterized	biological process unknown	molecular function unknown	cellular component unknown	NA	0
YGR271W::CHR00_17A	0.055	0.104	-0.226	11.537	0.055	0.104	-0.226	SLH1	no	ORF::Verified	regulation of translation	RNA helicase activity	cytoplasm	NA	0
YNL201C::CHR14_2	0.356	0.104	-0.503	10.981	0.356	0.104	-0.503	PSY2	no	ORF::Uncharacterized	biological process unknown	molecular function unknown	nucleus	NA	0
YHR080C::CHR8_2	0.107	0.103	0.686	11.833	0.107	0.103	0.686	YHR080C	no	ORF::Uncharacterized	biological process unknown	molecular function unknown	mitochondrion	NA	0
YIL111W::CHR9_2	-0.028	0.103	0.126	12.196	-0.028	0.103	0.126	COX5B	no	ORF::Verified	mitochondrial electron transport, cytochrome c to oxygen	cytochrome-c oxidase activity	respiratory chain complex IV (sensu Eukaryota)	NA	0
YLR194C::CHR12_3	0.03	0.103	0.125	12.197	0.03	0.103	0.125	YLR194C	no	ORF::Uncharacterized	cell wall organization and biogenesis (sensu Fungi)	structural constituent of cell wall	cell wall (sensu Fungi)*	NA	0
YLL059C::CHR00_8	0.097	0.103	0.072	11.907	0.097	0.103	0.072	YLL059C	no	ORF::Dubious				NA	0
YDL199C::CHR4_3	0.027	0.103	0.029	12.38	0.027	0.103	0.029	YDL199C	no	ORF::Uncharacterized	biological process unknown	molecular function unknown	cellular component unknown	NA	0
YPL029W::CHR16_3	-0.088	0.103	-0.024	11.35	-0.088	0.103	-0.024	SUV3	no	ORF::Verified	RNA catabolism	ATP-dependent RNA helicase activity	mitochondrion*	NA	0
YAL043C-A::CHR1_1	0.117	0.103	-0.051	11.988	0.117	0.103	-0.051	YAL042C-A	no	ORF::Dubious				NA	NA
YNL338W::CHR14_1	0.035	0.103	-0.094	12.247	0.035	0.103	-0.094	YNL338W	no	ORF::Dubious				NA	0
YJR080C::CHR00_12	0.119	0.103	-0.097	11.689	0.119	0.103	-0.097	FMP26	no	ORF::Uncharacterized	biological process unknown	molecular function unknown	mitochondrion	NA	1	YJR079W Uncharacterized antisense 808 nt 228-1035 of 1035 bases
YJL078C::CHR00_15	0	0.103	-0.097	12.007	0	0.103	-0.097	PRY3	no	ORF::Verified	biological process unknown	molecular function unknown	cell wall (sensu Fungi)	NA	0
YDR373W::CHR4_7	0.163	0.103	-0.16	10.938	0.163	0.103	-0.16	FRQ1	yes	ORF::Verified	regulation of signal transduction	enzyme activator activity*	membrane	NA	0
YNL154C::CHR14_2	0.076	0.103	-0.216	11.577	0.076	0.103	-0.216	YCK2	no	ORF::Verified	protein amino acid phosphorylation*	casein kinase I activity	plasma membrane*	NA	0
YKL162C-A::CHR00_3	-0.208	0.103	-0.244	11.666	-0.208	0.103	-0.244	YKL162C-A	no	ORF::Dubious				NA	0
YBR034C::CHR2_2	-0.021	0.103	-0.451	11.405	-0.021	0.103	-0.451	HMT1	no	ORF::Verified	mRNA export from nucleus*	protein-arginine N-methyltransferase activity	nucleus	NA	0
YGL084C::CHR7_1	1.28	0.102	1.254	11.391	1.28	0.102	1.254	GUP1	no	ORF::Verified	telomere maintenance*	O-acyltransferase activity	endoplasmic reticulum*	NA	0
YKL058W::CHR11_1	0.265	0.102	0.99	12.09	0.265	0.102	0.99	TOA2	yes	ORF::Verified	transcription initiation from RNA polymerase II promoter	general RNA polymerase II transcription factor activity	transcription factor TFIIA complex	NA	0
YGR002C::CHR7_3	0.291	0.102	0.209	11.891	0.291	0.102	0.209	SWC4	yes	ORF::Verified	chromatin remodeling*	DNA binding	nucleus*	NA	0
YDL222C::CHR4_3	0	0.102	-0.027	11.951	0	0.102	-0.027	FMP45	no	ORF::Verified	cell wall organization and biogenesis*	molecular function unknown	mitochondrion*	NA	0
YBR046C::CHR2_2	-0.134	0.102	-0.245	11.712	-0.134	0.102	-0.245	ZTA1	no	ORF::Verified	biological process unknown	molecular function unknown	cytoplasm*	NA	0
YER069W::CHR5_3	-0.103	0.101	0.253	11.766	-0.103	0.101	0.253	ARG5,6	no	ORF::Verified	regulation of transcription*	N-acetyl-gamma-glutamyl-phosphate reductase activity*	mitochondrial matrix	NA	1	YER068C-A Dubious antisense 323 nt 1-323 of 432 bases
YPL068C::CHR16_3	-0.021	0.101	0.097	11.851	-0.021	0.101	0.097	YPL068C	no	ORF::Uncharacterized	biological process unknown	molecular function unknown	nucleus	NA	0
YPR047W::CHR16_4	0.168	0.101	0.007	11.537	0.168	0.101	0.007	MSF1	no	ORF::Verified	protein biosynthesis	phenylalanine-tRNA ligase activity	mitochondrion	NA	0
YKL047W::CHR11_1	0.005	0.101	-0.034	12.199	0.005	0.101	-0.034	YKL047W	no	ORF::Uncharacterized	biological process unknown	molecular function unknown	cytoplasm	NA	0
YOR024W::CHR15_1	0.238	0.101	-0.092	11.192	0.238	0.101	-0.092	IRC12	no	ORF::Dubious				NA	0
YDR474C::CHR4_8	-0.171	0.101	-0.159	11.707	-0.171	0.101	-0.159	JIP4_p	no	ORF::Uncharacterized	biological process unknown	molecular function unknown	cellular component unknown	NA	NA
YOR306C::CHR15_4/CHR00_8	0.106	0.101	-0.329	12.235	0.106	0.101	-0.329	MCH5	no	ORF::Verified	transport	transporter activity*	membrane	NA	0
YFL056C::CHR6_1	-0.083	0.101	-0.337	11.368	-0.083	0.101	-0.337	AAD6	no	ORF::Verified	aldehyde metabolism	aryl-alcohol dehydrogenase activity	cellular component unknown	NA	0
YDR395W::CHR4_7	-0.13	0.1	0.867	11.739	-0.13	0.1	0.867	SXM1	no	ORF::Verified	mRNA export from nucleus*	protein carrier activity	nucleus	NA	0
YDR316W::CHR4_6	0.702	0.1	0.726	11.788	0.702	0.1	0.726	OMS1	no	ORF::Verified	biological process unknown	S-adenosylmethionine-dependent methyltransferase activity	mitochondrion*	NA	0
YOR349W::CHR15_4	-0.222	0.1	0.097	11.616	-0.222	0.1	0.097	CIN1	no	ORF::Verified	post-chaperonin tubulin folding pathway*	beta-tubulin binding	cellular component unknown	NA	0
YBR155W::CHR2_3	-0.048	0.1	0.025	11.867	-0.048	0.1	0.025	CNS1	yes	ORF::Verified	protein folding	unfolded protein binding	cytoplasm	NA	0
YPR070W::CHR16_4	0.161	0.099	1.865	11.978	0.161	0.099	1.865	MED1	no	ORF::Verified	telomere maintenance*	RNA polymerase II transcription mediator activity	mediator complex	NA	0
YIL148W::CHR9_2	-0.359	0.099	0.5	11.792	-0.359	0.099	0.5	RPL40A	no	ORF::Verified	translation*	structural constituent of ribosome*	cytosolic large ribosomal subunit (sensu Eukaryota)	NA	0
YGR187C::CHR7_5	-0.023	0.099	0.318	12.851	-0.023	0.099	0.318	HGH1	no	ORF::Verified	biological process unknown	molecular function unknown	cytoplasm	NA	0
YOR256C::CHR15_3	0.192	0.099	0.228	11.223	0.192	0.099	0.228	TRE2	yes	ORF::Uncharacterized	biological process unknown	molecular function unknown	cellular component unknown	NA	0
YLR360W::CHR12_5	0.22	0.099	0.185	11.671	0.22	0.099	0.185	VPS38	no	ORF::Verified	late endosome to vacuole transport	molecular function unknown	cellular component unknown	NA	1	YLR361C Verified antisense 35 nt 1703-1737 of 1737 bases
YDL025C::CHR4_1	0.102	0.099	0.169	11.156	0.102	0.099	0.169	YDL025C	no	ORF::Uncharacterized	biological process unknown	protein kinase activity	cellular component unknown	NA	1	YDL025W-A Dubious antisense 105 nt 1-105 of 105 bases
YLR101C::CHR12_2	0.151	0.099	0.118	12.205	0.151	0.099	0.118	YLR101C	yes	ORF::Dubious				NA	1	YLR100W Verified antisense 288 nt 757-1044 of 1044 bases
YHL036W::CHR8_1	0.242	0.099	0.041	12.139	0.242	0.099	0.041	MUP3	no	ORF::Verified	amino acid transport	L-methionine transporter activity	membrane	NA	0
YPL152W::CHR16_2	-0.209	0.099	0.04	11.278	-0.209	0.099	0.04	RRD2	no	ORF::Verified	response to osmotic stress*	protein phosphatase type 2A regulator activity	cytosol*	NA	0
YJL068C::CHR10_2	0.027	0.099	-0.013	12.264	0.027	0.099	-0.013	YJL068C	no	ORF::Verified	formaldehyde catabolism	S-formylglutathione hydrolase activity	cytosol	NA	0
YLR030W::CHR00_8	0.12	0.099	-0.16	12.47	0.12	0.099	-0.16	YLR030W	no	ORF::Uncharacterized	biological process unknown	molecular function unknown	cellular component unknown	NA	0
YNL207W::CHR14_2	-0.128	0.099	-0.24	12.273	-0.128	0.099	-0.24	RIO2	yes	ORF::Verified	processing of 20S pre-rRNA	protein kinase activity*	cytoplasm*	NA	0
YDR532C::CHR4_8	0.206	0.098	3.182	10.087	0.206	0.098	3.182	YDR532C	no	ORF::Uncharacterized	biological process unknown*	molecular function unknown	spindle pole body	NA	0
YOR030W::CHR15_1	0.397	0.098	0.237	10.652	0.397	0.098	0.237	DFG16	no	ORF::Verified	pseudohyphal growth*	molecular function unknown	cellular component unknown	NA	0
YCR062W::CHR00_16A	0.154	0.098	0.151	11.571	0.154	0.098	0.151	YCR061W_p	no	ORF::Uncharacterized	regulation of cell size	molecular function unknown	cytoplasm	NA	NA
YJR100C::CHR00_12	0.343	0.098	0.092	12.237	0.343	0.098	0.092	YJR100C	no	ORF::Uncharacterized	biological process unknown	molecular function unknown	cellular component unknown	NA	0
YOL146W::CHR00_15	-0.167	0.098	0.056	11.002	-0.167	0.098	0.056	PSF3	yes	ORF::Verified	DNA-dependent DNA replication	molecular function unknown	GINS complex	NA	0
YHR131C::CHR00_10	-0.097	0.098	0.009	12.104	-0.097	0.098	0.009	YHR131C	no	ORF::Uncharacterized	biological process unknown	molecular function unknown	cytoplasm	NA	1	YHR131W-A Dubious antisense 146 nt 1-146 of 246 bases
YLR173W::CHR12_3	-0.063	0.098	-0.088	11.582	-0.063	0.098	-0.088	YLR173W	no	ORF::Uncharacterized	biological process unknown	molecular function unknown	cellular component unknown	NA	0
YKL050C::CHR11_1	-0.158	0.098	-0.091	12.21	-0.158	0.098	-0.091	YKL050C	no	ORF::Uncharacterized	biological process unknown	molecular function unknown	cellular component unknown	NA	0
YDR210W::CHR4_5	-0.006	0.098	-0.125	12.61	-0.006	0.098	-0.125	YDR210W	no	ORF::Uncharacterized	biological process unknown	molecular function unknown	cellular component unknown	NA	1	YDR209C Dubious antisense 228 nt 149-376 of 414 bases
YEL002C::CHR5_2	-0.103	0.098	-0.143	11.603	-0.103	0.098	-0.143	WBP1	yes	ORF::Verified	protein amino acid N-linked glycosylation*	dolichyl-diphosphooligosaccharide-protein glycotransferase activity	endoplasmic reticulum*	NA	0
YIL094C::CHR9_1	0.074	0.098	-0.229	11.705	0.074	0.098	-0.229	LYS12	no	ORF::Verified	lysine biosynthesis	homoisocitrate dehydrogenase activity	mitochondrion	NA	0
YOL029C::CHR15_5	0.101	0.098	-0.23	12.232	0.101	0.098	-0.23	YOL029C	no	ORF::Uncharacterized	biological process unknown	molecular function unknown	cellular component unknown	NA	0
YDR122W::CHR4_4	-0.051	0.098	-0.278	12.255	-0.051	0.098	-0.278	KIN1	no	ORF::Verified	exocytosis	protein kinase activity	plasma membrane*	NA	0
YPR156C::CHR16_5	-0.307	0.098	-0.37	12.015	-0.307	0.098	-0.37	TPO3	no	ORF::Verified	polyamine transport	spermine transporter activity	plasma membrane*	NA	0
YLR164W::CHR12_3	-0.118	0.098	-0.42	11.951	-0.118	0.098	-0.42	YLR164W	no	ORF::Uncharacterized	biological process unknown	molecular function unknown	mitochondrial inner membrane	NA	0
YGL025C::CHR7_1	0.123	0.097	1.333	11.416	0.123	0.097	1.333	PGD1	no	ORF::Verified	telomere maintenance*	RNA polymerase II transcription mediator activity	mediator complex	NA	1	YGL024W Dubious antisense 170 nt 1-170 of 336 bases
YLR025W::CHR12_1	0.131	0.097	0.426	12.285	0.131	0.097	0.426	SNF7	no	ORF::Verified	telomere maintenance*	protein binding	cytoplasm*	NA	0
YJL091C::CHR10_2	0.14	0.097	0.395	11.666	0.14	0.097	0.395	GWT1	yes	ORF::Verified	GPI anchor biosynthesis	molecular function unknown	membrane*	NA	0
YAR002W::CHR1_1	-0.149	0.097	0.108	11.568	-0.149	0.097	0.108	NUP60	no	ORF::Verified	telomere maintenance*	structural constituent of nuclear pore	nuclear pore	NA	0
YMR097C::CHR00_9	-0.191	0.097	0.047	11.57	-0.191	0.097	0.047	MTG1	no	ORF::Verified	protein biosynthesis*	GTPase activity	mitochondrial inner membrane	NA	0
YIL143C::CHR9_2	-0.162	0.097	-0.044	11.887	-0.162	0.097	-0.044	SSL2	yes	ORF::Verified	transcription initiation from RNA polymerase II promoter*	general RNA polymerase II transcription factor activity*	transcription factor TFIIH complex*	NA	0
YPL232W::CHR16_1	0.232	0.097	-0.058	12.167	0.232	0.097	-0.058	SSO1	no	ORF::Verified	sporulation (sensu Fungi)*	t-SNARE activity	integral to plasma membrane*	NA	0
YPR030W::CHR16_4	0.109	0.097	-0.062	12.27	0.109	0.097	-0.062	CSR2	no	ORF::Verified	cell wall organization and biogenesis*	molecular function unknown	nucleus	NA	0
YHR061C::CHR8_2	-0.314	0.097	-0.063	11.937	-0.314	0.097	-0.063	GIC1	no	ORF::Verified	establishment of cell polarity (sensu Fungi)*	small GTPase regulator activity	bud neck*	NA	0
YML035C-A::CHR13_2	0.274	0.097	-0.158	11.72	0.274	0.097	-0.158	YML034C-A	no	ORF::Dubious				NA	NA
YLR405W::CHR12_5	-0.171	0.097	-0.161	11.656	-0.171	0.097	-0.161	DUS4	no	ORF::Uncharacterized	tRNA modification	tRNA dihydrouridine synthase activity	cellular component unknown	NA	0
YJL141C::CHR00_14	0.14	0.096	1.113	12.304	0.14	0.096	1.113	YAK1	no	ORF::Verified	protein amino acid phosphorylation	protein kinase activity	cytoplasm*	NA	1	YJL142C Dubious samesense 245 nt 1-245 of 393 bases
YDR337W::CHR4_6	0.209	0.096	0.423	11.873	0.209	0.096	0.423	MRPS28	no	ORF::Verified	translation*	structural constituent of ribosome*	mitochondrial small ribosomal subunit	NA	0
YIL103W::CHR9_2	0.415	0.096	0.082	11.196	0.415	0.096	0.082	DPH1	no	ORF::Verified	peptidyl-diphthamide biosynthesis from peptidyl-histidine	molecular function unknown	cytoplasm	NA	0
YCR027C::CHR00_1	-0.095	0.096	0.077	11.071	-0.095	0.096	0.077	RHB1	no	ORF::Verified	L-arginine transport*	GTPase activity	extrinsic to plasma membrane	NA	0
YKL192C::CHR11_3	-0.166	0.096	0.043	12.222	-0.166	0.096	0.043	ACP1	yes	ORF::Verified	fatty acid biosynthesis	acyl carrier activity	mitochondrion	NA	0
YDL057W::CHR4_1	-0.085	0.096	-0.001	11.94	-0.085	0.096	-0.001	YDL057W	no	ORF::Uncharacterized	biological process unknown	molecular function unknown	cellular component unknown	NA	0
YKL049C::CHR11_1	-0.246	0.096	-0.038	12.175	-0.246	0.096	-0.038	CSE4	yes	ORF::Verified	mitotic sister chromatid segregation	centromeric DNA binding	kinetochore*	NA	0
YKR051W::CHR11_3	-0.263	0.096	-0.117	11.812	-0.263	0.096	-0.117	YKR051W	no	ORF::Uncharacterized	biological process unknown	molecular function unknown	cellular component unknown	NA	0
YOR171C::CHR15_2	-0.145	0.096	-0.149	12.338	-0.145	0.096	-0.149	LCB4	no	ORF::Verified	sphingolipid metabolism*	D-erythro-sphingosine kinase activity	endoplasmic reticulum*	NA	1	YOR170W Dubious antisense 154 nt 153-306 of 306 bases
YIL159W::CHR9_2	-0.076	0.096	-0.191	11.781	-0.076	0.096	-0.191	BNR1	no	ORF::Verified	actin filament organization*	cytoskeletal protein binding	contractile ring (sensu Saccharomyces)	NA	0
YML012W::CHR13_2	-0.258	0.096	-0.265	11.61	-0.258	0.096	-0.265	ERV25	no	ORF::Verified	ER to Golgi vesicle-mediated transport	molecular function unknown	ER to Golgi transport vesicle	NA	0
YGR022C::CHR7_3/CHR00_12	0.14	0.095	0.772	12.261	0.14	0.095	0.772	YGR022C	no	ORF::Dubious				NA	1	YGR023W Verified antisense 323 nt 1-323 of 1656 bases
YMR190C::CHR13_4	-0.188	0.095	0.657	11.092	-0.188	0.095	0.657	SGS1	no	ORF::Verified	mitotic sister chromatid segregation*	ATP-dependent DNA helicase activity	nucleolus*	NA	0
YIL087C::CHR9_1	0.054	0.095	0.479	12.154	0.054	0.095	0.479	YIL087C	no	ORF::Uncharacterized	biological process unknown	molecular function unknown	mitochondrion	NA	0
YGR214W::CHR7_5	0.097	0.095	0.394	12.101	0.097	0.095	0.394	RPS0A	no	ORF::Verified	translation*	structural constituent of ribosome	cytosolic small ribosomal subunit (sensu Eukaryota)	NA	0
YCR067C::CHR00_16A	0.121	0.095	0.176	12.646	0.121	0.095	0.176	SED4	no	ORF::Verified	ER to Golgi vesicle-mediated transport	molecular function unknown	endoplasmic reticulum*	NA	0
YJL196C::CHR00_14	-0.142	0.095	0.018	11.906	-0.142	0.095	0.018	ELO1	no	ORF::Verified	fatty acid elongation, unsaturated fatty acid	fatty acid elongase activity	membrane	NA	0
YGL011C::CHR7_1	-0.014	0.095	-0.038	11.626	-0.014	0.095	-0.038	SCL1	yes	ORF::Verified	ubiquitin-dependent protein catabolism	endopeptidase activity	mitochondrion*	NA	0
YJR131W::CHR00_12	0.07	0.095	-0.102	11.916	0.07	0.095	-0.102	MNS1	no	ORF::Verified	protein amino acid N-linked glycosylation*	mannosyl-oligosaccharide 1,2-alpha-mannosidase activity	endoplasmic reticulum	NA	0
YDL050C::CHR4_1	-0.138	0.095	-0.14	11.848	-0.138	0.095	-0.14	YDL050C	no	ORF::Dubious				NA	1	YDL051W Verified antisense 334 nt 495-828 of 828 bases
YMR299C::CHR13_5	-0.048	0.095	-0.141	12.028	-0.048	0.095	-0.141	DYN3	no	ORF::Verified	nuclear migration, microtubule-mediated	motor activity	cytoplasmic microtubule*	NA	0
YOR347C::CHR15_4	0.043	0.095	-0.167	12.121	0.043	0.095	-0.167	PYK2	no	ORF::Verified	pyruvate metabolism	pyruvate kinase activity	cytosol	NA	0
YJL171C::CHR10_1	0.148	0.095	-0.214	12.428	0.148	0.095	-0.214	YJL171C	no	ORF::Verified	biological process unknown	molecular function unknown	mitochondrion*	NA	0
YPL230W::CHR16_1	0.265	0.095	-0.497	11.599	0.265	0.095	-0.497	YPL230W	no	ORF::Uncharacterized	biological process unknown	molecular function unknown	cellular component unknown	NA	0
YCR087C-A::CHR00_1	0.54	0.094	0.922	11.661	0.54	0.094	0.922	YCR087C-A	no	ORF::Uncharacterized	biological process unknown	molecular function unknown	nucleolus	NA	1	YCR087W Dubious antisense 462 nt 31-492 of 516 bases
YPL047W::CHR16_3	-0.041	0.094	0.828	12.45	-0.041	0.094	0.828	SGF11	no	ORF::Verified	regulation of transcription from RNA polymerase II promoter*	molecular function unknown	nucleus*	NA	0
YML088W::CHR13_1B	0.036	0.094	0.47	12.074	0.036	0.094	0.47	UFO1	no	ORF::Verified	ubiquitin-dependent protein catabolism*	protein binding*	cytoplasm*	NA	0
YEL048C::CHR5_2	0.017	0.094	0.283	12.976	0.017	0.094	0.283	YEL048C	no	ORF::Uncharacterized	biological process unknown	molecular function unknown	clathrin-coated vesicle	NA	0
YJL034W::CHR10_2	0.047	0.094	0.222	11.764	0.047	0.094	0.222	KAR2	yes	ORF::Verified	ER-associated protein catabolism*	ATPase activity*	endoplasmic reticulum	NA	0
YGR153W::CHR7_5	0.167	0.094	0.051	11.858	0.167	0.094	0.051	YGR153W	no	ORF::Uncharacterized	biological process unknown	molecular function unknown	cellular component unknown	NA	0
YGR210C::CHR00_8	0.128	0.094	0.016	12.328	0.128	0.094	0.016	YGR210C	no	ORF::Uncharacterized	biological process unknown	molecular function unknown	cytoplasm	NA	0
YLL042C::CHR12_1	-0.169	0.094	-0.066	11.647	-0.169	0.094	-0.066	ATG10	no	ORF::Verified	protein targeting to vacuole*	APG12 conjugating enzyme activity	cytoplasm	NA	0
YHR005C-A::CHR00_3	-0.058	0.094	-0.133	12.197	-0.058	0.094	-0.133	MRS11	yes	ORF::Verified	protein import into mitochondrial inner membrane	unfolded protein binding*	mitochondrial intermembrane space*	NA	0
YEL015W::CHR5_2	0.201	0.094	-0.316	11.287	0.201	0.094	-0.316	EDC3	no	ORF::Verified	deadenylylation-independent decapping	molecular function unknown	cytoplasmic mRNA processing body	NA	0
YHR168W::CHR00_8	0.126	0.093	1.341	12.532	0.126	0.093	1.341	MTG2	no	ORF::Verified	protein biosynthesis	GTPase activity*	mitochondrial inner membrane*	NA	0
YDR377W::CHR4_7	-0.054	0.093	0.949	12.358	-0.054	0.093	0.949	ATP17	no	ORF::Verified	ATP synthesis coupled proton transport	hydrogen-transporting ATP synthase activity, rotational mechanism	proton-transporting ATP synthase complex, coupling factor F(o) (sensu Eukaryota)	NA	0
YDR114C::CHR4_4	-0.08	0.093	0.707	12.129	-0.08	0.093	0.707	YDR114C	no	ORF::Dubious				NA	1	YDR115W Uncharacterized antisense 52 nt 1-52 of 318 bases
YBR181C::CHR2_4	0.053	0.093	0.537	12.249	0.053	0.093	0.537	RPS6B	no	ORF::Verified	translation	structural constituent of ribosome	cytoplasm*	NA	0
YKL035W::CHR11_1	-0.108	0.093	0.17	12.418	-0.108	0.093	0.17	UGP1	yes	ORF::Verified	protein amino acid glycosylation*	UTP:glucose-1-phosphate uridylyltransferase activity	cytoplasm	NA	1	YKL036C Dubious antisense 30 nt 1-30 of 393 bases
YML094W::CHR00_9	0.056	0.093	0.03	12.132	0.056	0.093	0.03	GIM5	no	ORF::Verified	tubulin folding	tubulin binding	cytoplasm*	NA	1	YML094C-A Dubious antisense 346 nt 1-346 of 402 bases
YER004W::CHR5_2	0.042	0.093	-0.14	9.226	0.042	0.093	-0.14	FMP52	no	ORF::Verified	biological process unknown	molecular function unknown	mitochondrion*	NA	0
YNL167C::CHR14_2	-0.046	0.093	-0.2	12.138	-0.046	0.093	-0.2	SKO1	no	ORF::Verified	negative regulation of transcription from RNA polymerase II promoter	RNA polymerase II transcription factor activity	nucleus*	NA	0
YGL160W::CHR7_2	0.352	0.093	-0.223	11.822	0.352	0.093	-0.223	YGL160W	no	ORF::Uncharacterized	biological process unknown	oxidoreductase activity, oxidizing metal ions	membrane	NA	0
YCR050C::CHR00_1	0.064	0.093	-0.237	10.419	0.064	0.093	-0.237	YCR050C	no	ORF::Dubious				NA	1	YCR048W Verified antisense 298 nt 1536-1833 of 1833 bases
YLR218C::CHR12_3	0.006	0.092	0.469	11.973	0.006	0.092	0.469	YLR218C	no	ORF::Uncharacterized	biological process unknown	molecular function unknown	cytoplasm*	NA	0
YDR480W::CHR4_8	0.132	0.092	0.413	11.905	0.132	0.092	0.413	DIG2	no	ORF::Verified	invasive growth (sensu Saccharomyces)	transcription factor binding	nucleus	NA	0
YGL255W::CHR7_3	0.104	0.092	0.227	12.235	0.104	0.092	0.227	ZRT1	no	ORF::Verified	high-affinity zinc ion transport	high affinity zinc uptake transporter activity	integral to plasma membrane	NA	0
YKL166C::CHR11_2	0.008	0.092	-0.084	12.478	0.008	0.092	-0.084	TPK3	no	ORF::Verified	protein amino acid phosphorylation*	protein serine/threonine kinase activity*	cytoplasm*	NA	0
YPR058W::CHR16_4	0.188	0.092	-0.172	11.921	0.188	0.092	-0.172	YMC1	no	ORF::Verified	transport	transporter activity	mitochondrial inner membrane	NA	1	YPR059C Dubious antisense 361 nt 27-387 of 387 bases
YIL135C::CHR9_2	0.081	0.092	-0.22	12.087	0.081	0.092	-0.22	VHS2	no	ORF::Verified	G1/S transition of mitotic cell cycle	molecular function unknown	cytoplasm	NA	0
YKL218C::CHR11_3	-0.124	0.092	-0.238	12.189	-0.124	0.092	-0.238	SRY1	no	ORF::Verified	amino acid derivative catabolism	threo-3-hydroxyaspartate ammonia-lyase activity*	cellular component unknown	NA	0
YKL034W::CHR11_1	0.126	0.092	-0.343	11.468	0.126	0.092	-0.343	TUL1	no	ORF::Verified	protein ubiquitination*	ubiquitin-protein ligase activity	Golgi apparatus	NA	0
YNL056W::CHR00_16B	-0.232	0.091	0.276	11.591	-0.232	0.091	0.276	OCA2	no	ORF::Uncharacterized	biological process unknown	molecular function unknown	cytoplasm	NA	0
YPL113C::CHR16_2	-0.172	0.091	0.234	11.965	-0.172	0.091	0.234	YPL113C	no	ORF::Uncharacterized	metabolism	oxidoreductase activity	cellular component unknown	NA	1	YPL114W Dubious antisense 415 nt 6-420 of 420 bases
YOL111C::CHR00_6	0.365	0.091	0.107	11.117	0.365	0.091	0.107	MDY2	no	ORF::Verified	cellular morphogenesis during conjugation with cellular fusion	molecular function unknown	cytoplasm*	NA	0
YKL195W::CHR00_14	-0.149	0.091	0.083	12.01	-0.149	0.091	0.083	MIA40	yes	ORF::Verified	protein targeting*	molecular function unknown	mitochondrion*	NA	0
YOR382W::CHR15_4	0.041	0.091	0.08	12.621	0.041	0.091	0.08	FIT2	no	ORF::Verified	siderophore transport	molecular function unknown	cell wall (sensu Fungi)	NA	0
YDL134C-A::CHR4_2	0.342	0.091	0.07	11.884	0.342	0.091	0.07	YDL134C-A_d	no					NA	NA
YDR330W::CHR4_6	-0.163	0.091	0.005	11.926	-0.163	0.091	0.005	UBX5	no	ORF::Uncharacterized	ubiquitin-dependent protein catabolism	molecular function unknown	cytoplasm*	NA	0
YGL110C::CHR7_2	-0.006	0.091	-0.049	12.465	-0.006	0.091	-0.049	CUE3	no	ORF::Uncharacterized	biological process unknown	molecular function unknown	cytoplasm	NA	0
YNL099C::CHR00_16B	-0.082	0.09	0.341	11.742	-0.082	0.09	0.341	OCA1	no	ORF::Verified	response to oxidative stress	protein tyrosine phosphatase activity	cytoplasm	NA	0
YPR160W::CHR16_5	0.005	0.09	0.332	12.612	0.005	0.09	0.332	GPH1	no	ORF::Verified	glycogen catabolism	glycogen phosphorylase activity	cytoplasm	NA	2	YPR160C-A Dubious antisense 285 nt 1-285 of 285 bases;YPR160W-A Dubious samesense 81 nt 1-81 of 81 bases
YLR308W::CHR12_4	-0.142	0.09	0.264	11.787	-0.142	0.09	0.264	CDA2	no	ORF::Verified	spore wall assembly (sensu Fungi)	chitin deacetylase activity	chitosan layer of spore wall	NA	0
YDR035W::CHR4_3	0.105	0.09	0.012	11.952	0.105	0.09	0.012	ARO3	no	ORF::Verified	aromatic amino acid family biosynthesis	3-deoxy-7-phosphoheptulonate synthase activity	cytoplasm*	NA	0
YER180C::CHR00_5	0.061	0.09	-0.014	12.494	0.061	0.09	-0.014	ISC10	no	ORF::Verified	sporulation	molecular function unknown	cellular component unknown	NA	0
YAL032C::CHR1_1	-0.11	0.09	-0.072	12.017	-0.11	0.09	-0.072	PRP45	yes	ORF::Verified	positive regulation of transcription from RNA polymerase II promoter	transcriptional activator activity	nucleus	NA	0
YLR346C::CHR00_11	0.096	0.09	-0.109	12.762	0.096	0.09	-0.109	YLR346C	no	ORF::Uncharacterized	biological process unknown	molecular function unknown	mitochondrion	NA	0
YNR052C::CHR00_15	0.358	0.09	-0.129	11.245	0.358	0.09	-0.129	POP2	no	ORF::Verified	regulation of transcription from RNA polymerase II promoter*	3'-5'-exoribonuclease activity	cytoplasm*	NA	0
YOR287C::CHR15_3	0.141	0.09	-0.176	12.191	0.141	0.09	-0.176	YOR287C	yes	ORF::Uncharacterized	processing of 20S pre-rRNA	molecular function unknown	cellular component unknown	NA	0
YNL319W::CHR14_1	0.15	0.09	-0.233	11.428	0.15	0.09	-0.233	YNL319W	no	ORF::Dubious				NA	1	YNL318C Verified antisense 376 nt 1248-1623 of 1623 bases
YBR050C::CHR2_2	-0.022	0.09	-0.233	12.716	-0.022	0.09	-0.233	REG2	no	ORF::Verified	negative regulation of transcription from RNA polymerase II promoter	protein phosphatase type 1 regulator activity	protein phosphatase type 1 complex	NA	1	YBR051W Dubious antisense 212 nt 1-212 of 351 bases
YMR261C::CHR13_5	-0.143	0.09	-0.504	11.397	-0.143	0.09	-0.504	TPS3	no	ORF::Verified	response to stress*	enzyme regulator activity*	alpha,alpha-trehalose-phosphate synthase complex (UDP-forming)	NA	0
YDL068W::CHR4_1	0.138	0.089	1.252	11.671	0.138	0.089	1.252	YDL068W	no	ORF::Dubious				NA	1	YDL069C Verified antisense 311 nt 1-311 of 690 bases
YJR050W::CHR00_13	0.157	0.089	0.86	12.416	0.157	0.089	0.86	ISY1	no	ORF::Verified	nuclear mRNA splicing, via spliceosome	RNA splicing factor activity, transesterification mechanism	spliceosome complex	NA	0
YKL062W::CHR11_1	-0.059	0.089	0.669	12.356	-0.059	0.089	0.669	MSN4	no	ORF::Verified	response to stress*	DNA binding*	cytoplasm*	NA	0
YPL105C::CHR16_2	-0.08	0.089	0.139	12.187	-0.08	0.089	0.139	YPL105C	no	ORF::Uncharacterized	biological process unknown	molecular function unknown	cytoplasm*	NA	0
YCL027W::CHR3_1	0.323	0.089	0.072	12.086	0.323	0.089	0.072	FUS1	no	ORF::Verified	conjugation with cellular fusion*	molecular function unknown	plasma membrane*	NA	0
YJR110W::CHR10_4	-0.03	0.089	-0.051	11.461	-0.03	0.089	-0.051	YMR1	no	ORF::Verified	vesicle-mediated transport*	phosphoric monoester hydrolase activity*	cytoplasm	NA	0
YOR177C::CHR15_2	-0.021	0.089	-0.093	12.476	-0.021	0.089	-0.093	MPC54	no	ORF::Verified	spore wall assembly (sensu Fungi)	structural molecule activity	spindle pole body	NA	0
YLR108C::CHR12_2	0.544	0.089	-0.171	11.363	0.544	0.089	-0.171	YLR108C	no	ORF::Uncharacterized	biological process unknown	molecular function unknown	nucleus	NA	0
YMR151W::CHR13_4	0.292	0.088	2.363	10.232	0.292	0.088	2.363	YIM2	no	ORF::Dubious				NA	1	YMR150C Verified antisense 23 nt 1-23 of 573 bases
YOR200W::CHR15_3	0.088	0.088	1.392	11.585	0.088	0.088	1.392	YOR200W	no	ORF::Dubious				NA	2	YOR199W Dubious samesense 94 nt 237-330 of 330 bases;YOR201C Verified antisense 346 nt 894-1239 of 1239 bases
YOR201C::CHR15_3	-0.047	0.088	0.126	11.809	-0.047	0.088	0.126	MRM1	no	ORF::Verified	rRNA modification	rRNA (guanine-N1-)-methyltransferase activity	mitochondrion	NA	2	YOR200W Dubious antisense 346 nt 54-399 of 399 bases;YOR199W Dubious antisense 41 nt 290-330 of 330 bases
YGL232W::CHR7_3	0.016	0.088	0.116	12.422	0.016	0.088	0.116	TAN1	no	ORF::Verified	tRNA modification	RNA binding	cytoplasm*	NA	0
[truncated: 3,804 more rows]
