# Supplementary material for: Broad-spectrum antifungal activities and mechanism of drimane sesquiterpenoids
Source: Microb Cell. 2020 Mar 12;7(6):146–59. doi: 10.15698/mic2020.06.719 (PMC7278516; doi:10.15698/mic2020.06.719)
Supplement: Supplementary file 3 [file mic-07-146-s03.xls]

## Sheet: EP6_EP9_log2ratios_nQuantile_nq
	E. Edouarzin, C. Horn, A. Paudyal, C. Zheng, J. Lu, Z. Tong, G. Giaever, C. Nislow, R. Veerapandian, D. H. Hua, and G. Vediyappan*. Broad-Spectrum Antifungal Activities and Mechanism of Drimane Sesquiterpenoids. Drimenol (1) (yellow highlighted) and albicanol (2) at different concentrations were used to determine the genome-wide fitness profiling of C. albicans Tn mutant library.
probeid	(1) (Drimenol) EP9_0.0375mg/ml	(1) (Drimenol) EP9_0.025mg/ml	(2) (Albicanol) EP6_0.0625mg/ml	(2) (Albicanol) EP6_0.05mg/ml	gene		CGD_alias	CGD_feature_type	chromosome	startCoord	stopCoord	strand	CGDID_1	CGDID_2	CGD_description	create_date	sequence_coord_version_date	gene_name_reservation_date	s_cerevisiae_ortholog
ORF19.3355::CAN1U	0.866	4.406	0.214	-0.02	ISN1	orf19.10863|IPF4824.1|IPF28805.1|Contig4-2331_0002|orf6.1924|orf6.2293|CA1020|CaO19.3355|IPF4824	ORF|Uncharacterized	Ca21chr1_C_albicans_SC5314	334662	336044	W	CAL0004158		Putative inosine 5'-monophosphate 5'-nucleotidase; fungal-specific (no human or murine homolog)	25/10/2004	2008-07-11		ISN1	NA
ORF19.7152::CAN1U	1.132	3.782	3.939	1.688		IPF1943.2|Contig4-3083_0008|Contig4-3083_0009|orf6.8052|CA5290|CaJ7.0487|CYS4|CaO19.7152|CaJ7_0487|CaO19_7152|IPF1943	ORF|Uncharacterized	Ca21chr7_C_albicans_SC5314	908685	907588	C	CAL0002998		Protein similar to Aspergillus CYSK O-acetylserine sulfhydrylase, suggesting that C. albicans uses an O-acetyl-serine (OAS) pathway of sulfur assimilation; upregulated in biofilm; protein level decreased in stationary phase cultures	25/10/2004	2008-07-11			NA
ORF19.944::CAN1U_1	1.144	3.763	0.955	2.584	IFG3	orf19.8559|IPF26335.1|IPF1541.1|Contig4-3103_0050|orf6.8193|CA5402|IFG3.3	ORF|Uncharacterized	Ca21chr5_C_albicans_SC5314	81598	80483	C	CAL0003688		Putative D-amino acid oxidase	25/10/2004	19/09/2007			NA
ORF19.4528::CAN1U	1.477	3.588	3.571	2.24		orf19.12003|IPF7524.1|IPF18665.2|Contig4-2751_0011|orf6.6674|CA4187|CaO19.12003|CaO19.4528|IPF7524	ORF|Uncharacterized	Ca21chr1_C_albicans_SC5314	403707	403162	C	CAL0002698		Ortholog of S. cerevisiae YLR065C	25/10/2004	2008-07-11		YLR065C	NA
ORF19.2510::CAN1U	0.541	3.494	2.057	3.569		orf19.10046|orf19.10047|IPF19665.1|IPF19664.1|IPF29081.1|IPF29083.1|Contig4-2657_0003|Contig4-2657_0004|Contig4-2657_0005|orf6.3915|orf6.3916|CA2140|CA2141|orf19.2511|IPF19665	ORF|Uncharacterized	Ca21chr3_C_albicans_SC5314	219972	216982	C	CAL0002377		S. cerevisiae ortholog CIN1 has role in protein folding	25/10/2004	2008-07-11		CIN1	NA
ORF19.5220::CAN1U	1.876	3.339	3.42	1.54		orf19.12687|IPF21958.1|IPF10864.2|Contig4-2993_0009|orf6.3681|CA1968|CaO19.5220|REX4|CaO19.12687|IPF10864	ORF|Uncharacterized	Ca21chr1_C_albicans_SC5314	2707934	2708791	W	CAL0003518		Predicted ORF in Assemblies 19, 20 and 21; increased expression observed in an ssr1 homozygous null mutant	25/10/2004	25/11/2008		REX4	NA
ORF19.2314::CAN1D	-0.295	3.234	0.031	-0.295		orf19.9850|IPF25009.1|IPF13782.2|Contig4-2539_0003|orf6.5536|CA3301|CaO19.9850|CaO19.2314|IPF13782	ORF|Verified	Ca21chr1_C_albicans_SC5314	2426899	2426492	C	CAL0000672		Predicted ORF in Assemblies 19, 20 and 21; mutation confers hypersensitivity to 5-fluorocytosine (5-FC), 5-fluorouracil (5-FU), and tubercidin (7-deazaadenosine)	25/10/2004	25/11/2008		CGR1	NA
ORF19.1975::CAN1U	2.09	3.172	2.012	1.258		orf19.9531|IPF8685.2|IPF29250.1|Contig4-2794_0008|orf6.1409|CA0468|DIB1|CaO19.1975|CaO19.9531	ORF|Uncharacterized	Ca21chr5_C_albicans_SC5314	212577	213023	W	CAL0002672		S. cerevisiae ortholog DIB1 has role in nuclear mRNA splicing, via spliceosome and localizes to U4/U6 x U5 tri-snRNP complex, U5 snRNP	25/10/2004	19/09/2007		DIB1	NA
ORF19.6486::CAN1U	-0.091	3.107	1.853	0.827	LDG3	orf19.13840|IPF20654.1|IPF19071.2|orf6.3709|orf6.1020|CA6229|CaJ7.0264|CaO19.6486|CaJ7_0264|CaO19_6486|IFW2|CA1991|IPF6617.repeat2|IPF6619.1	ORF|Uncharacterized	Ca21chr7_C_albicans_SC5314	493961	494419	W	CAL0002312		Predicted ORF in Assemblies 19, 20 and 21; induced upon biofilm formation	25/10/2004	2008-07-11			NA
ORF19.1190::CAN1U	3.066	3.074	0.876	1.077		orf19.8781|IPF9052.3|IPF13604.2|Contig4-3055_0026|orf6.4627|orf6.860|CA2650|CaO19.1190|VPH1|STV1	ORF|Uncharacterized	Ca21chr6_C_albicans_SC5314	46683	43852	C	CAL0002155			25/10/2004	2008-07-11			NA
ORF19.3523::CAN1U	3.014	3.044	1.71	2.997	CRK1	orf19.11006|IPF4453.2|IPF17271.2|Contig4-2828_0017|orf6.2036|orf6.2037|orf6.308|CA0861|CA0862|orf19.3524|CaO19.3523|CRK1.3f	ORF|Verified	Ca21chr2_C_albicans_SC5314	1029687	1027450	C	CAL0005839		Protein kinase of the Cdc2 kinase subfamily involved in hyphal development and virulence; promotes hyphal development independently of Cph1 and Efg1; functionally complements pheromone hypersensitivity of S. cerevisiae sgv1 mutant	25/10/2004	2008-07-11			NA
ORF19.2934::CAN1U	1.204	3.001	1.133	1.82		orf19.10451|IPF8108.2|IPF28911.1|Contig4-2841_0004|orf6.3790|orf6.3998|CA2046|BUD20|CaO19.2934|IPF8108	ORF|Uncharacterized	Ca21chr1_C_albicans_SC5314	520640	520110	C	CAL0006015		S. cerevisiae ortholog BUD20 has role in cellular bud site selection and localizes to nucleus	25/10/2004	2008-07-11		BUD20	NA
ORF19.5292::CAN1U	1.138	2.985	0.1	1.026	AXL2	orf19.12750|IPF21817.1|IPF11881.2|Contig4-2497_0002|orf6.3942|CA2164|CaO19.12750|CaO19.5292	ORF|Uncharacterized	Ca21chr4_C_albicans_SC5314	893170	890369	C	CAL0003673		Protein not essential for viability; similar to S. cerevisiae Axl2p, which is a plasma membrane protein involved in determination of budding pattern; O-glycosylated by Pmt4p	25/10/2004	2008-07-11			NA
ORF19.321::CAN1U	1.067	2.977	0.735	0.804		orf19.7953|IPF6757.1|IPF29879.1|Contig4-2797_0003|Contig4-2797_0004|orf6.5637|CA3387|MUP3|CaO19.7953|CaO19.321	ORF|Uncharacterized	Ca21chr3_C_albicans_SC5314	683149	681500	C	CAL0004697		S. cerevisiae ortholog MUP3 has L-methionine transmembrane transporter activity and has role in amino acid transport	25/10/2004	2010-04-06		MUP3	NA
ORF19.4099::CAN1U	0.914	2.97	0.693	2.993	ECM17	orf19.11580|orf19.12932|MET5|IPF23129.1|IPF2102.1|IPF21658.1|IPF13588.2|Contig4-2950_0017|orf6.6837|orf6.4171|CA4320|orf19.5477|CaO19.4099|CaO19.11580	ORF|Uncharacterized	Ca21chr2_C_albicans_SC5314	1260036	1255723	C	CAL0004978		Predicted enzyme of sulfur amino acid biosynthesis; putative role in regulation of cell wall biogenesis; upregulated in biofilm; possibly adherence-induced; regulated by Tsa1p, Tsa1Bp under H2O2 stress; Gcn4p-regulated; Tbf1p-activated	25/10/2004	2008-07-11		MET5	NA
ORF19.6076::CAN1U	1.617	2.916	1.015	1.621		orf19.13497|IPF21082.1|IPF8370.1|Contig4-2396_0005|orf6.7620|CA4935|CaO19.6076|VPS29|CaO19.13497	ORF|Uncharacterized	Ca21chr1_C_albicans_SC5314	48514	49299	W	CAL0005193		S. cerevisiae ortholog VPS29 has protein transporter activity, has role in retrograde transport, endosome to Golgi and localizes to endosome, retromer complex, inner shell	25/10/2004	19/09/2007		VPS29	NA
ORF19.712::CAN1U	1.587	2.91	-0.751	-0.356	KIP1	orf19.8331|IPF13390.2|IPF29716.1|Contig4-1948_0002|Contig4-1948_0004|orf6.2633|CA6177|CaO19.712	ORF|Verified	Ca21chrR_C_albicans_SC5314	1393368	1396103	W	CAL0001739		Non-essential kinesin from the bipolar (Kinesis-5) family; involved in formation of the mitotic spindle	25/10/2004	2008-07-11		CIN8	NA
ORF19.4275::CAN1U	0.924	2.795	0.716	1.477	RAD9	orf19.11751|orf19.11752|IPF22941.1|IPF22987.1|IPF8741.1|IPF8742.1|Contig4-2872_0008|orf6.3111|orf6.3110|CA1551|CA1550|orf19.4276|IPF8741.3f	ORF|Verified	Ca21chr5_C_albicans_SC5314	586193	582669	C	CAL0000322		Protein involved in regulation of DNA-damage-induced filamentous growth; putative component of DNA damage checkpoint; ortholog of S. cerevisiae Rad9p; transcription is induced in response to alpha pheromone in SpiderM medium	25/10/2004	2008-07-11			NA
ORF19.173::CAN1U	0.971	2.78	2.818	2.932		orf19.7806|orf19.7807|IPF12061.3|IPF27145.1|IPF19915.1|IPF16124.2|Contig4-2440_0003|orf6.2910|orf6.2909|orf6.51|CA1418|CA0007|orf19.174|IPF12061.3f|IPF16124	ORF|Verified	Ca21chrR_C_albicans_SC5314	556961	560263	W	CAL0003208		Putative transcription factor with zinc finger DNA-binding motif; transcriptionally activated by Mnl1p under weak acid stress	25/10/2004	2008-07-11			NA
ORF19.6308::CAN1U	0.564	2.716	0.766	-0.04		orf19.13685|IPF17073.2|IPF12227.2|Contig4-3056_0033|orf6.21|orf6.5501|CA3274|CaO19.6308|IPF12227.3f	ORF|Uncharacterized	Ca21chrR_C_albicans_SC5314	1052111	1051335	C	CAL0001238			25/10/2004	2008-07-11			NA
ORF19.4521::CAN1U	0.442	2.707	0.159	0.381		orf19.11996|IPF22746.1|IPF15523.2|Contig4-2054_0005|orf6.4990|CA2906|CaO19.4521|CaO19.11996|IPF15523	ORF|Uncharacterized	Ca21chr2_C_albicans_SC5314	906971	905961	C	CAL0002684		Predicted ORF in Assemblies 19, 20 and 21; hyphal-induced expression	25/10/2004	2008-07-11		YOR246C	NA
ORF19.2552::CAN1U	1.224	2.688	-1.09	2.712		orf19.10084|IPF11557.2|IPF11560.1|IPF19449.2|IPF29057.1|IPF11550.3f|orf6.1716|orf6.87|CA0654	ORF|Uncharacterized	Ca21chrR_C_albicans_SC5314	374003	372039	C	CAL0002477		Protein similar to S. cerevisiae Pmr1p; amphotericin B induced; previously merged with orf19.2553; unmerged from orf19.2553 in a revision of Assembly 21	25/10/2004	2008-07-11			NA
ORF19.97::CAN1U_1	0.651	2.668	2.36	1.363	CAN1	orf19.7744|IPF16927.2|IPF10466.2|Contig4-2197_0003|orf6.2500|orf6.388|orf6.389|CAN2|CaO19.97|CA1148	ORF|Verified	Ca21chr6_C_albicans_SC5314	191106	192821	W	CAL0000709	CAL0006443	Amino acid permease, transports basic amino acids; complements lysine transport mutation; contains 10 predicted transmembrane regions and 3 predicted N-glycosylation sites; transcriptionally induced upon phagocytosis by macrophage	25/10/2004	2008-07-11			NA
ORF19.5818::CAN1U	0.509	2.661	-0.597	-0.47	SUR2	orf19.13240|IPF21401.1|IPF5688.1|Contig4-2836_0010|orf6.4041|CA2225|CaO19.13240|CaO19.5818	ORF|Uncharacterized	Ca21chr2_C_albicans_SC5314	573007	574035	W	CAL0002282		Protein described as similar to ceramide hydroxylase; predicted enzyme of sphingolipid biosynthesis; upregulated in biofilm; regulated by Tsa1p, Tsa1Bp under H2O2 stress conditions	25/10/2004	2008-07-11		SUR2	NA
ORF19.2711.1::CAN1U	0.189	2.643	-0.769	0.485		IPF24628.1|IPF6419.2|Contig4-2190_0001|CA1292|SRB2.3f|SRB2.3	ORF|Uncharacterized	Ca21chr4_C_albicans_SC5314	592276	591485	C	CAF0006963		Ortholog of S. cerevisiae SRB2	25/04/2005	2008-07-11		SRB2	NA
ORF19.5654::CAN1U_2	1.181	2.622	2.524	1.058	STE24	orf19.13099|IPF21528.1|IPF5265.1|Contig4-3054_0024|orf6.6894|CaO19.13099|CaO19.5654|CA4363	ORF|Verified	Ca21chr4_C_albicans_SC5314	41651	43041	W	CAL0000665		Prenyl-dependent protease	25/10/2004	19/09/2007		STE24	NA
ORF19.3471::CAN1U_1	0.984	2.622	2.538	0.615		orf19.10975|IPF23800.1|IPF12047.2|Contig4-2835_0024|orf6.4988|orf6.963|CA0242|CaO19.3471|IPF12047	ORF|Uncharacterized	Ca21chr6_C_albicans_SC5314	479034	478693	C	CAL0005057			25/10/2004	2008-07-11			NA
ORF19.3321::CAN1U	0.56	2.609	0.525	1.449	MRS7	orf19.10831|IPF5739.1|IPF28804.1|Contig4-2978_0018|orf6.5033|orf6.7216|CA4626|CaO19.3321	ORF|Verified	Ca21chr1_C_albicans_SC5314	259656	261182	W	CAL0004088		Member of the LETM1-like protein family, mitochondrial membrane protein	25/10/2004	2008-07-11		MDM38	NA
ORF19.3077::CAN1U_1	0.714	2.602	0.556	-0.169	VID21	orf19.10590|IPF18566.2|IPF1713.2|orf6.1634|orf6.3743|orf6.3744|CA0604|CaO19.3077	ORF|Verified	Ca21chr4_C_albicans_SC5314	1596561	1594501	C	CAL0001486		Subunit of the NuA4 histone acetyltransferase complex; soluble protein in hyphae	25/10/2004	2008-07-11		EAF1	NA
ORF19.1995::CAN1U	2.435	2.57	-0.179	1.139		orf19.9547|IPF4742.2|IPF17173.3|Contig4-2500_0005|Contig4-2500_0006|orf6.6364|orf6.767|CA3946|MNN22|CaO19.1995|MNN2	ORF|Uncharacterized	Ca21chr2_C_albicans_SC5314	221449	219320	C	CAL0002742			25/10/2004	2008-07-11			NA
ORF19.814::CAN1U	0.795	2.57	0.149	2.718	SSY1	orf19.8434|CSY1|IPF5802.2|IPF29641.1|IPF29694.1|Contig4-2714_0007|orf6.6705|SSY1.5|CA4215|orf19.814.3|CaO19.814	ORF|Verified	Ca21chr2_C_albicans_SC5314	857429	854787	C	CAL0002645		Amino acid sensor, required for wild-type hyphal growth on solid serum or Lees media, but not for hyphal growth under all conditions; similar to S. cerevisiae Ssy1p aa sensor and to aa permeases; 12 predicted membrane spanning regions	25/10/2004	2008-07-11		SSY1	NA
ORF19.700::CAN1U	-0.415	2.553	-0.077	2.726	SEO1	orf19.8319|orf6.3324|IPF12176.1|IPF29733.1|SEO2|Contig4-3021_0009|orf6.4008|CA2205	ORF|Uncharacterized	Ca21chrR_C_albicans_SC5314	1429476	1431299	W	CAL0001698		Protein with similarity to permeases; transcription is negatively regulated by Sfu1p; flucytosine induced; transcriptionally activated by Mnl1p under weak acid stress	25/10/2004	2008-07-11			NA
ORF19.6136::CAN1U_1	2.672	2.551	2.268	1.094		orf19.13555|IPF20986.1|IPF12778.1|Contig4-2201_0003|orf6.5678|CA3419|CaO19.6136|MRPL4|CaO19.13555|IPF12778	ORF|Uncharacterized	Ca21chrR_C_albicans_SC5314	1595113	1594184	C	CAL0006009		Predicted ORF in Assemblies 19, 20 and 21; repressed by nitric oxide	25/10/2004	2008-07-11		MRPL4	NA
ORF19.5714::CAN1U	0.742	2.541	2.666	-0.115	SAP1	orf19.13137|PRA10|CAP|PEP1|PEP10|OP1A|IPF21467.1|IPF8101.2|Contig4-2608_0006|orf6.4644|CA2660|CaO19.5714|CaO19.13137	ORF|Verified	Ca21chr6_C_albicans_SC5314	743271	742096	C	CAL0001375		Secreted aspartyl proteinase; acts in utilization of protein as nitrogen source; assessment of virulence role complicated by URA3 effects; regulated by growth phase, alpha-pheromone; produced by opaque cells	25/10/2004	2008-07-11			NA
ORF19.6833.2::CAN1D	0.796	2.535	1.096	1.478		IPF20285.1|IPF20014.1|Contig4-1399_0001	ORF|Uncharacterized	Ca21chr1_C_albicans_SC5314	916866	917234	W	CAF0007088			25/04/2005	2008-07-11			NA
ORF19.7151::CAN1U_1	2.557	2.526	0.792	2.516		IPF1935.2|Contig4-3083_0015|orf6.8051|CaJ7.0488|CaO19.7151|CaJ7_0488|CaO19_7151	ORF|Dubious	Ca21chr7_C_albicans_SC5314	915533	915967	W	CAL0002997			25/10/2004	2008-07-11			NA
ORF19.17::CAN1U	0.873	2.433	-0.044	1.571	SCP1	orf19.7688|IPF3874.2|IPF29979.1|CA6167|CaO19.17	ORF|Uncharacterized	Ca21chr2_C_albicans_SC5314	1301909	1301325	C	CAL0000508		Predicted ORF in Assemblies 19, 20 and 21; constitutive expression independent of MTL or white-opaque status	25/10/2004	2008-07-11		SCP1	NA
ORF19.5163::CAN1U_1	1.287	2.429	1.68	0.479	SFI1	orf19.12630|IPF22102.1|IPF5574.2|Contig4-3092_0026|Contig4-3092_0027|orf6.6973|CA4432|CaJ7.0339|CaO19_5163|CaJ7_0339|CaO19.12630|CaO19.5163|IPF5574	ORF|Uncharacterized	Ca21chr7_C_albicans_SC5314	647745	644383	C	CAL0002623		Predicted ORF in Assemblies 19, 20 and 21; transcription is induced in response to alpha pheromone in SpiderM medium; essential for growth	25/10/2004	2008-07-11		SFI1	NA
ORF19.6901::CAN1U	-0.439	2.41	0.02	0.074		IPF2229.1|Contig4-3039_0009|orf6.7165|CA4583|CaJ7.0135|CaO19.6901|DCS1|CaO19_6901|CaJ7_0135|IPF2229	ORF|Uncharacterized	Ca21chr7_C_albicans_SC5314	249862	250770	W	CAL0000115		S. cerevisiae ortholog DCS1 has m7G(5')pppN diphosphatase activity and has role in deadenylation-dependent decapping of nuclear-transcribed mRNA, nuclear-transcribed mRNA catabolic process, deadenylation-independent decay	25/10/2004	2008-07-11		DCS1	NA
ORF19.4850::CAN1U	2.5	2.408	0.781	0.939		orf19.12313|IPF22396.1|IPF7726.2|Contig4-2920_0017|Contig4-3078_0001|orf6.7361|CA4735|CaO19.4850|CaO19.12313|IPF7726	ORF|Uncharacterized	Ca21chr1_C_albicans_SC5314	2157940	2156090	C	CAL0005398		S. cerevisiae ortholog YPL260W localizes to cytoplasm, nucleus	25/10/2004	25/11/2008		YPL260W	NA
ORF19.5711::CAN1U	2.387	2.375	0.934	2.305		orf19.13134|IPF16951.2|IPF8105.1|Contig4-2608_0003|orf6.4641|orf6.532|CA2658|CaO19.5711|CSR1|IPF8105	ORF|Uncharacterized	Ca21chr6_C_albicans_SC5314	737504	739369	W	CAL0001373		Predicted ORF in Assemblies 19, 20 and 21; possibly an essential gene, disruptants not obtained by UAU1 method	25/10/2004	2008-07-11		CSR1	NA
ORF19.2958::CAN1U	0.252	2.375	0.817	1.094		orf19.10475|IPF24247.1|IPF4427.2|Contig4-2873_0015|orf6.6658|CA4175|CaO19.10475|MNN44|CaO19.2958|IFX1|IPF4425.repeat2	ORF|Uncharacterized	Ca21chr1_C_albicans_SC5314	561509	558981	C	CAL0006055			25/10/2004	2008-07-11			NA
ORF19.2585::CAN1U	2.403	2.365	2.309	2.515		IPF24799.1|IPF2782.2|Contig4-2821_0022|orf6.4686|CA6205|CaO19.2585|IPF2782	ORF|Dubious	Ca21chrR_C_albicans_SC5314	419555	418965	C	CAL0002545			25/10/2004	2008-07-11			NA
ORF19.1591::CAN1U	-0.988	2.362	0.072	-0.679	ERG10	IPF13331.2|POT14|orf6.1069|CA0290|CaO19.1591	ORF|Verified	Ca21chr2_C_albicans_SC5314	902615	903823	W	CAL0005678	CAL0006508	Protein similar to acetyl-CoA acetyltransferase; role in ergosterol biosynthesis; soluble in hyphae; changes in protein abundance associated with azole resistance; fluconazole or ketoconazole induced; macrophage-downregulated protein	25/10/2004	2008-07-11		ERG10	NA
ORF19.2452::CAN1U_1	1.148	2.357	2.193	0.701		orf19.9988|orf6.1246|IPF14850.2|IPF14849.3|Contig4-2200_0007|Contig4-2200_0010|orf6.294|CA0046|CaO19.2452|IPF14850	ORF|Uncharacterized	Ca21chr1_C_albicans_SC5314	1249509	1248262	C	CAL0001554		Transcriptionally regulated by iron; expression greater in high iron; downregulated in core caspofungin response; ketoconazole-repressed; shows colony morphology-related gene regulation by Ssn6p; possibly subject to Kex2p processing	25/10/2004	2008-07-11			NA
ORF19.3264::CAN1U	-0.552	2.353	-0.248	1.076	CCE1	orf19.10774|IPF24044.1|IPF267.1|Contig4-2987_0003|orf6.8264|CA5456|CaO19.3264|CaO19.10774|IPF267	ORF|Uncharacterized	Ca21chrR_C_albicans_SC5314	207731	208729	W	CAL0003364		Putative Holliday junction resolving enzyme; similar to S. cerevisiae Cce1p	25/10/2004	2008-07-11			NA
ORF19.6431::CAN1D	-0.241	2.342	2.397	0.734		orf19.13789|IPF20752.1|IPF1358.1|Contig4-3074_0037|orf6.7823|CA5107|CaO19.6431|CaO19.13789|IPF1358	ORF|Uncharacterized	Ca21chrR_C_albicans_SC5314	1851753	1850953	C	CAL0002186			25/10/2004	2008-07-11			NA
ORF19.6399::CAN1U_1	1.131	2.334	0.37	1.173	ATS1	orf19.13757|IPF5119.1|IPF17871.3|Contig4-2839_0005|orf6.164|orf6.7855|CA5129|CaO19.6399	ORF|Uncharacterized	Ca21chrR_C_albicans_SC5314	1802855	1803757	W	CAL0001436		Induced upon adherence to polystyrene	25/10/2004	2008-07-11		ATS1	NA
ORF19.6912::CAN1U	1.377	2.333	2.092	-0.339		IPF2212.2|Contig4-3039_0027|orf6.7176|CA4594|CaJ7.0146|CaO19.6912|CaO19_6912|CaJ7_0146|IPF2212	ORF|Uncharacterized	Ca21chr7_C_albicans_SC5314	266121	267941	W	CAL0000158		Putative ethanolamine kinase	25/10/2004	2008-07-11			NA
ORF19.352::CAN1U	1.06	2.326	2.385	2.593		orf19.7985|IPF26995.1|IPF1496.1|Contig4-3090_0045|orf6.7236|CA4645|CaO19.352|CaO19.7985|IPF1496	ORF|Uncharacterized	Ca21chr3_C_albicans_SC5314	752840	754471	W	CAL0004823			25/10/2004	2010-04-06			NA
ORF19.2411::CAN1U	2.148	2.312	0.512	0.751		orf19.9949|IPF14990.2|IPF29114.1|Contig4-2124_0003|orf6.5182|CA3049|CaO19.2411|IPF14990	ORF|Uncharacterized	Ca21chrR_C_albicans_SC5314	710988	710188	C	CAL0001470		S. cerevisiae ortholog SYN8 has SNAP receptor activity and has role in transport	25/10/2004	2008-07-11		SYN8	NA
ORF19.3547::CAN1U_1	-0.566	2.294	2.403	0.197		orf19.11031|IPF23709.1|IPF16996.2|Contig4-2204_0001|orf6.4654|CA2667|CaO19.11031|CaO19.3547|IPF16996	ORF|Uncharacterized	Ca21chr2_C_albicans_SC5314	1067309	1065306	C	CAL0005913		S. cerevisiae ortholog PUF6 has translation repressor activity, nucleic acid binding, mRNA 3'-UTR binding and has role in ribosomal large subunit biogenesis, negative regulation of translation	25/10/2004	2008-07-11		PUF6	NA
ORF19.101::CAN1U	1.381	2.282	0.663	0.823	RIM9	orf19.7748|IPF20039.1|IPF10461.2|Contig4-1178_0001|orf6.2504|orf6.491|CA1150|CaO19.101	ORF|Verified	Ca21chr6_C_albicans_SC5314	195973	197013	W	CAL0002962		Protein required for alkaline pH response via the RIM101 signaling pathway; ortholog of S. cerevisiae RIM9 and A. nidulans palI	25/10/2004	2008-07-11		RIM9	NA
ORF19.4704::CAN1U_1	0.644	2.267	3.369	1.987	ARO1	orf19.12175|IPF22652.1|IPF4446.2|Contig4-2960_0014|orf6.1758|orf6.3517|CA1842|CaO19.4704	ORF|Uncharacterized	Ca21chr4_C_albicans_SC5314	159251	163906	W	CAL0004346		Putative pentafunctional arom enzyme; fungal-specific (no human or murine homolog); Gcn2p-, Gcn4p-regulated	25/10/2004	2008-07-11		ARO1	NA
ORF19.100::CAN1U_1	0.751	2.265	0.337	0.712		orf19.7747|IPF10462.3|IPF29954.1|Contig4-2197_0007|orf6.2503|orf6.490|CA0093|CaO19.100|IPF29954|IPF19980.repeat2|IPF10462.2	ORF|Uncharacterized	Ca21chr6_C_albicans_SC5314	195350	194298	C	CAL0002961			25/10/2004	2008-07-11			NA
ORF19.1479::CAN1U	0.567	2.256	-0.618	1.048		orf19.9054|IPF4398.3|IPF29400.1|Contig4-3015_0002|orf6.2103|orf6.7094|CA4527|CaO19.1479|IPF4398|IPF4398.2	ORF|Uncharacterized	Ca21chr2_C_albicans_SC5314	304222	301880	C	CAL0004695			25/10/2004	2008-07-11			NA
ORF19.3678::CAN1U	0.462	2.255	2.362	1.84		orf19.11162|IPF9206|IPF23591.1|IPF9206.2|Contig4-2775_0010|orf6.6489|CA4047|CaO19.11162|CaO19.3678	ORF|Uncharacterized	Ca21chr1_C_albicans_SC5314	461092	462807	W	CAL0000454		Protein not essential for viability	25/10/2004	2008-07-11			NA
ORF19.6979::CAN1U_1	0.394	2.231	1.196	0.236		IPF3003.1|Contig4-2646_0008|Contig4-2646_0009|orf6.7725|CA5025|CaO19.6979|AMI3	ORF|Uncharacterized	Ca21chr3_C_albicans_SC5314	1201852	1204194	W	CAL0000380		S. cerevisiae ortholog MAM3 has role in mitochondrion organization, cellular manganese ion homeostasis and localizes to fungal-type vacuole membrane	25/10/2004	2010-04-06		MAM3	NA
ORF19.5938::CAN1U_1	0.938	2.225	-0.32	-0.691	SEN1	orf19.13359|IPF21262.1|IPF110.1|Contig4-3022_0012|Contig4-3022_0013|Contig4-3022_0015|orf6.9099|CA6114|CaO19.13359|CaO19.5938	ORF|Uncharacterized	Ca21chr3_C_albicans_SC5314	1014996	1008940	C	CAL0003335		Predicted ORF in Assemblies 19, 20 and 21; decreased expression in response to prostaglandins	25/10/2004	2010-04-06		SEN1	NA
ORF19.820::CAN1U_1	0.378	2.205	0.128	1.779	SDS22	orf19.8440|IPF26433.1|IPF8765.2|Contig4-2913_0001|orf6.6711|CA4219|CaO19.820|CaO19.8440	ORF|Uncharacterized	Ca21chr2_C_albicans_SC5314	840282	839158	C	CAL0002677		Predicted ORF in Assemblies 19, 20 and 21; macrophage/pseudohyphal-repressed	25/10/2004	2008-07-11		SDS22	NA
ORF19.6133::CAN1U_1	0.091	2.205	-0.047	0.533	PIF1	orf19.13552|IPF19672.2|IPF19673.2|Contig4-2334_0002|orf6.5114|orf6.5681|CA3002|CaO19.6133|IPF19673.1	ORF|Uncharacterized	Ca21chrR_C_albicans_SC5314	1600261	1602981	W	CAL0006006	CAL0006638	Decreased transcription is observed upon fluphenazine treatment	25/10/2004	2008-07-11		PIF1	NA
ORF19.510::CAN1U	0.274	2.191	0.494	2.399		orf19.8141|IPF11319.2|IPF29794.1|Contig4-3063_0003|Contig4-3063_0005|orf6.7060|CA4500|CaO19.8141|GLB|CaO19.510|IPF11319	ORF|Uncharacterized	Ca21chrR_C_albicans_SC5314	945401	943908	C	CAL0000076			25/10/2004	2008-07-11			NA
ORF19.6908::CAN1U	-0.574	2.191	0.291	2.071		IPF2216.1|Contig4-3039_0020|orf6.7172|CA4591|CaJ7.0142|CaO19.6908|CaJ7_0142|CaO19_6908|IPF2216	ORF|Verified	Ca21chr7_C_albicans_SC5314	262554	261262	C	CAL0000131		Putative dihydrofolate synthetase involved in folic acid biosynthesis	25/10/2004	2008-07-11		FOL3	NA
ORF19.5038::CAN1U	0.48	2.188	0.623	1.209		orf19.12505|IPF22196.1|IPF12305.2|orf6.3315|CA1694|TRM3|CaO19.12505|CaO19.5038	ORF|Uncharacterized	Ca21chr4_C_albicans_SC5314	812074	816396	W	CAL0001648		S. cerevisiae ortholog TRM3 has tRNA (guanine) methyltransferase activity, has role in tRNA methylation and localizes to cytoplasm	25/10/2004	2008-07-11		TRM3	NA
ORF19.2633::CAN1U_1	0.522	2.186	0.394	2.738	HGT14	IPF8610.1|Contig4-2549_0002|orf6.1438|CA0480|QUP1|CaO19.2633|IPF8610	ORF|Uncharacterized	Ca21chrR_C_albicans_SC5314	1677431	1679209	W	CAL0003431		Putative glucose transporter of the major facilitator superfamily; the C. albicans glucose transporter family comprises 20 members; 12 probable membrane-spanning segments; expressed in rich medium with 2% glucose	25/10/2004	2008-07-11			NA
ORF19.6921::CAN1U	0.217	2.178	0.76	-0.896		IPF2194.3|orf6.7185|CA6241|CaJ7.0155|CaO19.6921|IPF2194.3eoc	ORF|Uncharacterized	Ca21chr7_C_albicans_SC5314	289095	286777	C	CAL0000197			25/10/2004	2008-07-11			NA
ORF19.3140::CAN1U	0.729	2.164	1.914	1.109		IPF28894.1|Contig4-1623_0001|orf6.1851|CaO19.3140	ORF|Dubious	Ca21chr4_C_albicans_SC5314	1495160	1495489	W	CAL0002307			25/10/2004	2008-07-11			NA
ORF19.943::CAN1U_1	0.417	2.156	0.286	0.632	FET33	orf19.8558|IPF26325.1|IPF1540.2|Contig4-3103_0051|Contig4-3103_0052|orf6.8192|CA5401|FET397|CaO19.8558|CaO19.943|FET35.3	ORF|Uncharacterized	Ca21chr5_C_albicans_SC5314	83979	82117	C	CAL0003687		Putative multicopper ferro-O2-oxidoreductase; downregulated in core caspofungin response; fungal-specific (no human or murine homolog)	25/10/2004	19/09/2007			NA
ORF19.4642::CAN1U	1.153	2.155	2.101	2.119		orf19.12112|IPF22602.1|IPF14165.2|Contig4-2596_0004|orf6.2366|CA1062|CaO19.4642|CaO19.12112|IPF14165	ORF|Uncharacterized	Ca21chr4_C_albicans_SC5314	303347	302091	C	CAL0003696			25/10/2004	2008-07-11			NA
ORF19.4511::CAN1U	1.225	2.153	1.917	2.74		orf19.11987|IPF19361.2|IPF11201.1|Contig4-2894_0006|Contig4-2894_0007|orf6.281|orf6.5000|orf6.4999|CA2915|CA2914|orf19.4512|IFA17.3f	ORF|Uncharacterized	Ca21chr2_C_albicans_SC5314	922654	924717	W	CAL0002649			25/10/2004	2008-07-11			NA
ORF19.4652::CAN1U	0.058	2.143	0.228	0.045		orf19.12122|IPF12187.2|IPF28322.1|Contig4-2565_0008|orf6.4703|orf6.77|CaO19.4652	ORF|Dubious	Ca21chr4_C_albicans_SC5314	274725	275036	W	CAL0003719			25/10/2004	2008-07-11			NA
ORF19.419::CAN1U	1.24	2.141	3.991	1.647		orf19.8049|IPF10490.2|IPF29828.1|Contig4-2233_0002|orf6.3896|CA2124|CaO19.419|IPF10490	ORF|Uncharacterized	Ca21chr1_C_albicans_SC5314	1142880	1141123	C	CAL0005585			25/10/2004	2008-07-11			NA
ORF19.2277::CAN1U	-0.096	2.13	-0.322	-0.777	TPK2	orf19.9817|IPF25055.1|IPF10304.1|Contig4-3049_0025|Contig4-3049_0027|orf6.3564|CA1874|CaO19.2277|CaO19.9817	ORF|Verified	Ca21chr2_C_albicans_SC5314	1470574	1469240	C	CAL0006348		Catalytic subunit of cAMP-dependent protein kinase (PKA), isoform of Tpk1p; required for wild-type epithelial cell damage and engulfment and oral (not systemic) virulence in mouse; involved in control of morphogenesis and stress response	25/10/2004	2008-07-11		TPK2	NA
ORF19.6704::CAN1U_1	-0.316	2.123	0.264	-0.504		orf19.8909|orf19.13996|IPF26001.1|IPF15704.2|IPF20486.1|IPF6649.2|Contig4-1873_0005|orf6.960|orf6.6813|CA4304|CaJ7.0398|orf19.1329|LPF44|CaO19.6704|CaO19.13996|IPF6649	ORF|Uncharacterized	Ca21chr7_C_albicans_SC5314	765240	765917	W	CAL0004704			25/10/2004	2008-07-11			NA
ORF19.4611::CAN1U	1.943	2.119	2.034	2.12		orf19.12081|IPF22617.1|IPF6040.1|Contig4-2931_0004|orf6.7910|CA5174|CaO19.12081|PRS4|CaO19.4611	ORF|Uncharacterized	Ca21chr4_C_albicans_SC5314	358932	357958	C	CAL0003609		S. cerevisiae ortholog PRS4 has ribose phosphate diphosphokinase activity, has role in 5-phosphoribose 1-diphosphate biosynthetic process, fungal-type cell wall organization and localizes to cytoplasm	25/10/2004	2008-07-11		PRS4	NA
ORF19.7594::CAN1U_1	0.739	2.104	0.714	1.459		IPF677.1|Contig4-3108_0026|orf6.8942|CA5994|CaO19.7594|IPF677	ORF|Uncharacterized	Ca21chrR_C_albicans_SC5314	2176858	2177499	W	CAL0000247			25/10/2004	2008-07-11			NA
ORF19.1287::CAN1D	0.066	2.099	1.88	1.519		orf19.8874|IPF26046.1|IPF10595.1|orf6.4238|CA2362|CaO19.8874|CaO19.1287|IPF10595	ORF|Uncharacterized	Ca21chr5_C_albicans_SC5314	891567	892709	W	CAL0003064			25/10/2004	2008-07-11			NA
ORF19.3104::CAN1U	-0.028	2.09	0.206	0.038	YDC1	orf19.10616|IPF24187.1|IPF8772.2|Contig4-2940_0005|orf6.6941|CA4406|CaO19.3104|CaO19.10616	ORF|Uncharacterized	Ca21chr4_C_albicans_SC5314	1556725	1557615	W	CAL0002217	CAL0006778	Protein with Mob2p-dependent hyphal regulation; transcription is regulated by Nrg1p and Mig1p	25/10/2004	2008-07-11		YDC1	NA
ORF19.5360::CAN1U	3.422	2.087	-0.056	1.042	RPC11	orf19.12820|IPF21901.1|IPF731.1|Contig4-3102_0022|orf6.8349|CA5513|CaO19.5360|CaO19.12820	ORF|Uncharacterized	Ca21chr2_C_albicans_SC5314	2213416	2213751	W	CAL0004345		Predicted ORF in Assemblies 19, 20 and 21; downregulated in core caspofungin response	25/10/2004	2008-07-11		RPC11	NA
ORF19.6982::CAN1U	0.376	2.084	-0.496	-0.148		IPF2998.1|Contig4-2116_0001|Contig4-2646_0014|orf6.7728|CA5028|CaO19.6982|IPF2998	ORF|Uncharacterized	Ca21chr3_C_albicans_SC5314	1211104	1209815	C	CAL0000393		S. cerevisiae ortholog AIM23 localizes to mitochondrion	25/10/2004	2010-04-06		AIM23	NA
ORF19.6902::CAN1U	0.909	2.083	1.026	2.002	DBP7	IPF2228.1|Contig4-3039_0010|orf6.7166|CA4584|CaJ7.0136|CaO19.6902|CaO19_6902|CaJ7_0136|IPF2228	ORF|Uncharacterized	Ca21chr7_C_albicans_SC5314	252977	250794	C	CAL0000117		Predicted ORF in Assemblies 19, 20 and 21; transcription is upregulated in both intermediate and mature biofilms	25/10/2004	2008-07-11		DBP7	NA
ORF19.4354::CAN1U	-0.574	2.082	0.547	-0.472	MCM2	orf19.11832|IPF17769.3|IPF15306.2|Contig4-2720_0001|orf6.2810|orf6.577|CA1350|CaO19.4354	ORF|Uncharacterized	Ca21chrR_C_albicans_SC5314	856674	853963	C	CAL0001039		Phosphorylated protein of unknown function; transcription is periodic with a peak at M/G1 phase of the cell cycle	25/10/2004	2008-07-11		MCM2	NA
ORF19.3793::CAN1U	1.961	2.048	1.75	2.128		orf19.11273|IPF6913.2|IPF28637.1|Contig4-2349_0003|orf6.3066|orf6.758|CA0173|CaO19.3793|IPF6913	ORF|Uncharacterized	Ca21chr4_C_albicans_SC5314	1048399	1049574	W	CAL0001309		Putative protein of unknown function; mRNA binds to She3p; regulated by Nrg1p; greater mRNA abundance observed in a cyr1 or ras1 homozygous null mutant than in wild type	25/10/2004	2008-07-11			NA
ORF19.4324::CAN1U_1	1.798	2.03	1.893	1.66		orf19.11799|IPF23005.1|IPF19924.1|orf6.3262|CA1658|CaO19.4324|CaO19.11799|IPF19924	ORF|Uncharacterized	Ca21chr5_C_albicans_SC5314	660407	660961	W	CAL0000955			25/10/2004	2008-07-11			NA
ORF19.4545::CAN1U	2.155	2.026	-0.008	0.36	SWI4	orf19.12020|IPF17386.2|IPF28367.1|orf6.6691|CA4203|CaO19.4545|SWI4.3f	ORF|Uncharacterized	Ca21chr1_C_albicans_SC5314	372242	375457	W	CAL0002762		Predicted ORF in Assemblies 19, 20 and 21; periodic mRNA expression, peak at cell-cycle G1/S phase; predicted, conserved MBF binding sites upstream of G1/S-regulated genes; possibly an essential gene, disruptants not obtained by UAU1 method	25/10/2004	2008-07-11		MBP1	NA
ORF19.6312::CAN1U	1.045	2.01	1.734	0.293	RPS3	orf19.13689|IPF20833.1|IPF6267.1|Contig4-3056_0018|orf6.5505|CA3278|CaO19.6312|CaO19.13689|RPS3E	ORF|Uncharacterized	Ca21chrR_C_albicans_SC5314	1041023	1041778	W	CAL0001259		Putative ribosomal protein; Hog1p-induced; genes encoding cytoplasmic ribosomal subunits, translation factors, and tRNA synthetases are downregulated upon phagocytosis by murine macrophage	25/10/2004	2008-07-11		RPS3	NA
ORF19.2308::CAN1U	0.941	1.984	1.289	2.161		orf19.9844|IPF8806.2|IPF19091.2|Contig4-2919_0002|orf6.5542|CA3309|CaO19.2308|IPF8806	ORF|Uncharacterized	Ca21chr1_C_albicans_SC5314	2442032	2443117	W	CAL0000651			25/10/2004	25/11/2008			NA
ORF19.3548.1::CAN1U	0.846	1.976	1.963	1.437	WH11	IPF23703.1|IPF13362.2|Contig4-1753_0002	ORF|Verified	Ca21chr2_C_albicans_SC5314	1069064	1069261	W	CAF0006989	CAL0006771	Cytoplasmic protein expressed specifically in white phase yeast-form cells; expression in opaque cells increases virulence and frequency of opaque-to-white switching; null mutant shows wild-type switching; induced by hypoxia and ketoconazol	25/04/2005	2008-07-11			NA
ORF19.6811::CAN1U	1.197	1.973	2.092	2.291		orf19.14103|IPF20411.1|IPF2389.2|Contig4-3076_0015|orf6.8820|CA5895|CaO19.6811|ISA2|CaO19.14103	ORF|Uncharacterized	Ca21chr3_C_albicans_SC5314	1580117	1580815	W	CAL0005651		S. cerevisiae ortholog ISA2 has role in protein maturation, iron-sulfur cluster assembly, biotin biosynthetic process and localizes to mitochondrial intermembrane space	25/10/2004	2010-04-06		ISA2	NA
ORF19.7301::CAN1U	1.894	1.971	1.997	0.314		IPF2829.1|Contig4-2245_0002|Contig4-2245_0004|orf6.1910|orf6.8382|orf6.8383|CA5539|CA5540|orf19.7302|Cirt1b.3f	ORF|Uncharacterized	Ca21chrR_C_albicans_SC5314	1934844	1933084	C	CAL0004504			25/10/2004	2008-07-11			NA
ORF19.590::CAN1U_1	1.292	1.971	1.835	1.068		orf19.8222|IPF26715.1|IPF11865.1|orf6.5690|CA3427|CaO19.8222|CaO19.590|IPF11865	ORF|Uncharacterized	Ca21chrR_C_albicans_SC5314	1757970	1757071	C	CAL0000361		Predicted ORF in Assemblies 19, 20 and 21; decreased expression observed in an ssr1 homozygous null mutant; protein detected by mass spec in exponential and stationary phase cultures	25/10/2004	2008-07-11			NA
ORF19.7065::CAN1U	0.284	1.969	-1.021	-1.733	PSF3	IPF486.2|Contig4-3106_0069|orf6.8488|CA5630|CaJ7.0068|CaO19_7065|CaJ7_0068|CaO19.7065|IPF486	ORF|Uncharacterized	Ca21chr7_C_albicans_SC5314	88111	87578	C	CAL0002115		Predicted ORF in Assemblies 19, 20 and 21; cell-cycle regulated periodic mRNA expression	25/10/2004	19/09/2007		PSF3	NA
ORF19.2315::CAN1U	1.191	1.956	2.104	1.248		orf19.9851|IPF24980.1|IPF13780.2|Contig4-2539_0004|Contig4-2539_0005|orf6.5535|CA3300|RTG3|CaO19.2315|CaO19.9851	ORF|Uncharacterized	Ca21chr1_C_albicans_SC5314	2425723	2424161	C	CAL0000674		Putative transcription factor with bZIP DNA-binding motif	25/10/2004	25/11/2008			NA
ORF19.6166::CAN1U_1	0.389	1.955	0.538	0.797		IPF4035.1|Contig4-2897_0017|orf6.5327|CA3150|CaO19.6166|IPF4035	ORF|Uncharacterized	Ca21chr3_C_albicans_SC5314	180785	178635	C	CAL0006072			25/10/2004	19/09/2007			NA
ORF19.7655::CAN1U	2.288	1.953	2.211	2.135	RPO21	IPF572.2|Contig4-3003_0030|Contig4-3108_0124|orf6.9003|CA6041|CaO19.7655	ORF|Verified	Ca21chrR_C_albicans_SC5314	2260510	2265696	W	CAL0000919		Protein similar to S. cerevisiae Rpo21p, RNA polymerase II; transposon mutation affects filamentous growth	25/10/2004	2008-07-11		RPO21	NA
ORF19.580::CAN1U	1.059	1.953	1.478	0.635		orf19.8211|IPF6396|IPF6396.2|IPF7348.3|Contig4-2778_0001|orf6.1109|orf6.465|CA0312|CaO19.580|CaO19.8211	ORF|Uncharacterized	Ca21chr5_C_albicans_SC5314	185724	184672	C	CAL0000326		Protein not essential for viability	25/10/2004	19/09/2007			NA
ORF19.6054::CAN1U	-0.364	1.95	-0.34	0.941		orf19.13475|IPF21022.1|IPF1428.2|Contig4-3053_0028|orf6.7598|CA4914|CaO19.6054|BUL2|CaO19.13475|IPF1428	ORF|Uncharacterized	Ca21chr1_C_albicans_SC5314	87249	85081	C	CAL0005145	CAL0006816	Predicted ORF in Assemblies 19, 20 and 21; decreased transcription is observed in an azole-resistant strain that overexpresses MDR1	25/10/2004	19/09/2007			NA
ORF19.4233::CAN1U	0.37	1.948	0.788	2.187	THR4	orf19.11708|IPF22974.1|IPF11957.2|Contig4-2131_0002|orf6.6612|CA4139|CaO19.11708|CaO19.4233	ORF|Uncharacterized	Ca21chr5_C_albicans_SC5314	503329	504861	W	CAL0000179		Protein detected by mass spec in exponential and stationary phase cultures; Gcn4p-regulated	25/10/2004	2008-07-11		THR4	NA
ORF19.2614::CAN1U	0.643	1.938	2.504	0.616	RSR1	orf19.10145|IPF24771.1|IPF8507.2|Contig4-2859_0002|orf6.4271|CA2385|RSR1.3	ORF|Verified	Ca21chrR_C_albicans_SC5314	465463	466283	W	CAL0003380	CAL0006688	RAS-related protein; GTP/GDP cycling required for wild-type polar bud site selection, hyphal growth guidance; role in systemic virulence in mouse; geranylgeranylation predicted; suppresses S. cerevisiae cdc24-4 mutant heat sensitivity	25/10/2004	2008-07-11		RSR1	NA
ORF19.6804::CAN1U	0.344	1.931	0.8	-0.248		orf19.14096|IPF20333.1|IPF5941.2|Contig4-2895_0002|orf6.8827|CA5902|CaO19.14096|SRP68|CaO19.6804	ORF|Uncharacterized	Ca21chr3_C_albicans_SC5314	1595939	1597759	W	CAL0005615		S. cerevisiae ortholog SRP68 has signal sequence binding, has role in protein targeting to ER and localizes to signal recognition particle, endoplasmic reticulum targeting	25/10/2004	2010-04-06		SRP68	NA
ORF19.721::CAN1U	0.59	1.914	0.671	0.023		orf19.8340|IPF12829.2|IPF29720.1|Contig4-1601_0001|orf6.1093|CA0304|CaO19.8340|GRC3|CaO19.721|IPF12829	ORF|Uncharacterized	Ca21chrR_C_albicans_SC5314	1378138	1380198	W	CAL0001772		S. cerevisiae ortholog GRC3 has polynucleotide 5'-hydroxyl-kinase activity, has role in termination of RNA polymerase I transcription, rRNA processing and localizes to nucleolar chromatin	25/10/2004	2008-07-11		GRC3	NA
ORF19.4885::CAN1U_1	0.16	1.91	0.75	1.899	MIR1	orf19.12349|IPF22456.1|IPF7536.2|Contig4-2934_0003|orf6.3051|CA1513|CaO19.4885|CaO19.12349	ORF|Verified	Ca21chr1_C_albicans_SC5314	2236380	2237303	W	CAL0005500		Putative mitochondrial phosphate transporter; caspofungin repressed; expression is increased in a fluconazole-resistant isolate; induced upon adherence to polystyrene	25/10/2004	25/11/2008		MIR1	NA
ORF19.3932::CAN1U	0.872	1.908	-0.202	0.263		orf19.11414|IPF16253.2|IPF28567.1|Contig4-2817_0002|orf6.1914|CA0782|CaO19.3932|CaO19.11414|IPF16253	ORF|Uncharacterized	Ca21chr5_C_albicans_SC5314	980773	979946	C	CAL0002930		Protein detected by mass spec in stationary phase culture; induced in core caspofungin response; increased expression observed in ssr1 homozygous null mutant; induced by nitric oxide in yhb1 mutant; induced by ketoconazole and by hypoxia	25/10/2004	2008-07-11			NA
ORF19.6534::CAN1U	0.879	1.907	1.867	2.207		orf19.13887|IPF20649.1|IPF5158.1|Contig4-3024_0020|Contig4-3024_0021|orf6.7626|CA4943|CaO19.13887|CaO19.6534|IPF5158	ORF|Dubious	Ca21chr7_C_albicans_SC5314	401552	402022	W	CAL0003151			25/10/2004	2008-07-11			NA
ORF19.1901::CAN1U	1.318	1.894	1.78	0.87	MCM3	orf19.9457|IPF25419.1|IPF9716.2|Contig4-2752_0015|orf6.7019|CA4471|CaO19.9457|CaO19.1901	ORF|Uncharacterized	Ca21chr2_C_albicans_SC5314	1500642	1503278	W	CAL0002494		Predicted ORF in Assemblies 19, 20 and 21; periodic mRNA expression, peak at cell-cycle M/G1 phase	25/10/2004	2008-07-11		MCM3	NA
ORF19.1827::CAN1U	1.314	1.893	0.618	0.631		orf19.9386|IPF25499.1|IPF14509.2|Contig4-2753_0014|orf6.3434|CA1780|CaO19.9386|CaO19.1827|IPF14509	ORF|Uncharacterized	Ca21chr1_C_albicans_SC5314	1299820	1298462	C	CAL0001632		Predicted ORF in Assemblies 19, 20 and 21; transcription is induced in response to alpha pheromone in SpiderM medium	25/10/2004	2008-07-11			NA
ORF19.3425::CAN1U	1.799	1.888	-0.877	0.441		orf19.10929|IPF23817.1|IPF14743.2|Contig4-2520_0014|Contig4-2520_0015|Contig4-2520_0016|orf6.6100|CA3753|CaO19.10929|CaO19.3425|IPF14743	ORF|Uncharacterized	Ca21chr6_C_albicans_SC5314	334921	336720	W	CAL0004928			25/10/2004	2008-07-11			NA
ORF19.2641::CAN1U	0.697	1.887	1.306	1.59	ARP1	orf19.10164|IPF24691.1|IPF6975.2|Contig4-2912_0007|orf6.3822|CA2068|CaO19.10164|CaO19.2641	ORF|Uncharacterized	Ca21chr5_C_albicans_SC5314	764935	766179	W	CAL0003452		Protein described as centractin; induced upon adherence to polystyrene	25/10/2004	2008-07-11			NA
ORF19.5504::CAN1U	0.85	1.878	1.937	0.877		IPF2582.2|Contig4-2718_0005|orf6.4352|CA2446|CaJ7.0428|CaO19.5504|CaO19_5504|CaJ7_0428|IPF2582	ORF|Uncharacterized	Ca21chr7_C_albicans_SC5314	833152	830285	C	CAL0006062			25/10/2004	2008-07-11			NA
ORF19.6522::CAN1U	2.099	1.873	2.08	1.146		orf19.13875|IPF20575.1|IPF4580.2|Contig4-3089_0035|orf6.7638|CA4955|CaJ7.0227|CaO19.13875|CaO19.6522|CaO19_6522|CaJ7_0227|IPF4580	ORF|Uncharacterized	Ca21chr7_C_albicans_SC5314	431677	429947	C	CAL0003114		Putative allantoate permease; fungal-specific (no human or murine homolog); Gcn4p-regulated	25/10/2004	2008-07-11			NA
ORF19.2489::CAN1U_1	-0.107	1.866	-0.099	2.052		orf19.10025|IPF24889.1|IPF9227.2|Contig4-2966_0006|orf6.6170|CA3809|CaO19.2489|KAP123|CaO19.10025	ORF|Uncharacterized	Ca21chr1_C_albicans_SC5314	1180920	1177591	C	CAL0001639		Predicted ORF in Assemblies 19, 20 and 21; repressed by nitric oxide	25/10/2004	2008-07-11		KAP123	NA
ORF19.3874::CAN1U	-0.283	1.861	1.242	-0.384		orf19.11355|IPF23385.1|IPF13228.2|Contig4-2060_0003|orf6.5845|CA3550|CaO19.3874|CaO19.11355|IPF13228	ORF|Uncharacterized	Ca21chrR_C_albicans_SC5314	1326372	1328222	W	CAL0002152			25/10/2004	2008-07-11			NA
ORF19.3690.2::CAN1U	2.055	1.854	-1.123	-0.306		IPF23615.1|IPF10719.1|CA2108|RPL26A.3f|RPL26A.3	ORF|Uncharacterized	Ca21chr1_C_albicans_SC5314	488232	487383	C	CAF0006992		S. cerevisiae ortholog RPL26B has structural constituent of ribosome, RNA binding, has role in translation and localizes to cytosolic large ribosomal subunit	25/04/2005	2008-07-11		RPL26B	NA
ORF19.7377::CAN1U_1	0.213	1.844	0.542	-0.029	ASE1	IPF1274.2|Contig4-3093_0015|Contig4-3093_0018|orf6.8537|CA5674|CaO19.7377|IPF1274	ORF|Uncharacterized	Ca21chr3_C_albicans_SC5314	1340551	1343271	W	CAL0004769		Predicted ORF in Assemblies 19, 20 and 21; member of conserved Mcm1p regulon; periodic mRNA expression, peak at cell-cycle G2/M phase	25/10/2004	2010-04-06		ASE1	NA
ORF19.7600::CAN1U	0.123	1.832	1.885	-0.431	FDH3	IPF666.1|Contig4-3108_0036|orf6.8948|CA6000|FDH11|FDH11.3	ORF|Uncharacterized	Ca21chrR_C_albicans_SC5314	2187850	2186501	C	CAL0000792	CAF0007267	Putative protein of glycine catabolism; downregulated by Efg1p under yeast-form but not hyphal growth conditions; transcriptionally activated by Mnl1p under weak acid stress	25/10/2004	2008-07-11		SFA1	NA
ORF19.4657::CAN1U	-0.573	1.828	2.66	1.01		orf19.12127|IPF22586.1|IPF12196.2|orf6.4708|CA2705|CaO19.4657|NEM1|CaO19.12127	ORF|Uncharacterized	Ca21chr4_C_albicans_SC5314	263911	265413	W	CAL0003729		S. cerevisiae ortholog NEM1 has phosphoprotein phosphatase activity and has role in regulation of lipid biosynthetic process, nuclear envelope organization, ascospore formation	25/10/2004	2008-07-11		NEM1	NA
ORF19.2025::CAN1U	2.18	1.824	1.202	1.916		IPF29232.1|orf6.470|CaO19.2025	ORF|Dubious	Ca21chr2_C_albicans_SC5314	161361	161705	W	CAL0004362			25/10/2004	2008-07-11			NA
ORF19.1654::CAN1U	0.89	1.806	-0.05	0.817		orf19.9223|IPF25652.1|IPF20085.1|Contig4-2710_0007|orf6.3139|CaO19.1654|CaO19.9223	ORF|Uncharacterized	Ca21chr3_C_albicans_SC5314	428218	427631	C	CAL0000038		Predicted ORF in Assemblies 19, 20 and 21; increased expression in response to prostaglandins	25/10/2004	2010-04-06			NA
ORF19.7293::CAN1U	1.839	1.8	-0.003	-0.174	MPS1	IPF2846.1|Contig4-2774_0006|orf6.8374|CA5533|CaO19.7293|IPF2846	ORF|Uncharacterized	Ca21chrR_C_albicans_SC5314	1918974	1916902	C	CAL0004016		Predicted ORF in Assemblies 19, 20 and 21; essential for growth; periodic mRNA expression, peak at cell-cycle S/G2 phase	25/10/2004	2008-07-11			NA
ORF19.5254::CAN1U_1	1.789	1.797	1.69	0.685		orf19.12719|IPF21981.1|IPF2033.1|Contig4-3067_0001|orf6.7688|CA4994|CaO19.5254|CaO19.12719|IPF2033	ORF|Uncharacterized	Ca21chr1_C_albicans_SC5314	2648269	2647889	C	CAL0003567		Predicted ORF in Assemblies 19, 20 and 21; repressed by nitric oxide	25/10/2004	25/11/2008			NA
ORF19.802::CAN1U	1.912	1.786	1.795	0.061	UGA1	orf19.8421|IPF5067.2|IPF19652.1|IPF19651.1|Contig4-2544_0002|orf6.1355|orf6.2549|orf6.2548|CA1181|CA1180|orf19.803|UGA12.5f	ORF|Uncharacterized	Ca21chr2_C_albicans_SC5314	880090	878675	C	CAL0002607	CAL0006757	Protein described as GABA transaminase; transcription regulated by Mig1p and Tup1p; protein detected by mass spec in stationary phase cultures	25/10/2004	2008-07-11		UGA1	NA
ORF19.273::CAN1U_1	1.832	1.786	-0.952	1.981		orf19.7905|IPF9544.2|IPF29884.1|Contig4-2499_0001|orf6.3176|CA1595|CaO19.273|IPF9544	ORF|Uncharacterized	Ca21chr3_C_albicans_SC5314	611087	610080	C	CAL0004059		S. cerevisiae ortholog NSG2 has role in sterol biosynthetic process and localizes to endoplasmic reticulum	25/10/2004	2010-04-06		NSG2	NA
ORF19.3415.1::CAN1U	-0.137	1.775	-0.653	-0.435	RPL32	IPF23866.1|IPF12449.2|Contig4-2923_0003|CA1298	ORF|Verified	Ca21chr6_C_albicans_SC5314	357012	357849	W	CAF0006985		Putative component of the large (60S) ribosomal subunit	25/04/2005	2008-07-11		RPL32	NA
ORF19.1201::CAN1U_1	0.006	1.774	0.222	0.708		orf19.8792|IPF26135.1|IPF7165.1|Contig4-3055_0008|orf6.2944|CA1436|CaO19.1201|DIA4|IPF7165	ORF|Uncharacterized	Ca21chr6_C_albicans_SC5314	67551	69041	W	CAL0002761		S. cerevisiae ortholog DIA4 has serine-tRNA ligase activity, has role in invasive growth in response to glucose limitation, pseudohyphal growth, mitochondrial seryl-tRNA aminoacylation and localizes to mitochondrion	25/10/2004	2008-07-11		DIA4	NA
ORF19.7017::CAN1U	-0.005	1.773	-0.273	-0.287	YOX1	IPF2351.1|Contig4-3091_0036|orf6.7943|CA5202|CaJ7.0115|CaO19.7017|CaJ7_0115|CaO19_7017	ORF|Uncharacterized	Ca21chr7_C_albicans_SC5314	206040	205033	C	CAL0001936		Predicted ORF in Assemblies 19, 20 and 21; periodic mRNA expression, peak at cell-cycle G1/S phase	25/10/2004	2008-07-11			NA
ORF19.6455::CAN1D_1	1.395	1.77	0.548	0.484		orf19.13813|IPF20636.1|IPF13667.2|Contig4-2374_0007|orf6.6004|CA3673|CaJ7.0296|CaO19.6455|CaO19_6455|CaJ7_0296|CaO19.13813|IPF13667	ORF|Uncharacterized	Ca21chr7_C_albicans_SC5314	548338	547670	C	CAL0002232		Putative protein of unknown function, transcription is upregulated in clinical isolates from HIV+ patients with oral candidiasis	25/10/2004	2008-07-11		YHR122W	NA
ORF19.7650::CAN1U	0.331	1.77	0.799	0.258	LTV1	IPF579.1|Contig4-3108_0118|orf6.8998|CA6038|CaO19.7650	ORF|Uncharacterized	Ca21chrR_C_albicans_SC5314	2255840	2256991	W	CAL0000910		Predicted ORF in Assemblies 19, 20 and 21; decreased expression in response to prostaglandins	25/10/2004	2008-07-11		LTV1	NA
ORF19.3066::CAN1U	0.507	1.763	-0.29	1.858	ENG1	orf19.10584|IPF9751.2|IPF28933.1|Contig4-2792_0015|Contig4-2792_0016|Contig4-2952_0001|orf6.7803|YNR67|ACF3|orf19.71|DSE4|CaO19.3066|CA5091	ORF|Verified	Ca21chr1_C_albicans_SC5314	761491	764928	W	CAL0001461		Endo-1,3-beta-glucanase required for cell separation after division, orthologous to S. cerevisiae Dse4p; caspofungin repressed; fungal-specific (no human or murine homolog); repressed in response to alpha pheromone in SpiderM medium	25/10/2004	2008-07-11		DSE4	NA
ORF19.2113::CAN1U	2.012	1.758	1.826	0.935		orf19.9661|IPF25263.1|IPF10327.2|Contig4-2832_0003|orf6.4748|CA2732|CaO19.2113|PEX30|CaO19.9661|IPF10327	ORF|Verified	Ca21chr2_C_albicans_SC5314	27426	26038	C	CAL0005278		Putative integral peroxisomal membrane protein	25/10/2004	19/09/2007		PEX30	NA
ORF19.2174::CAN1U	0.732	1.747	1.033	3.628	RAD57	orf19.9720|IPF25120.1|IPF10144.2|Contig4-3057_0023|orf6.6089|CA3744|CaO19.9720|CaO19.2174	ORF|Uncharacterized	Ca21chr2_C_albicans_SC5314	1644238	1645773	W	CAL0005415	CAL0006665	Essential protein; described as having role in DNA recombination, repair; transcriptionally induced by interaction with macrophage; transcription is regulated by Nrg1p, Mig1p, and Tup1p; S. cerevisiae ortholog is essential	25/10/2004	2008-07-11			NA
ORF19.5238::CAN1U	1.19	1.746	0.718	0.041		orf19.12702|IPF21935.1|IPF12577.2|Contig4-3067_0025|orf6.7704|CA5008|CaO19.5238|CaO19.12702|IPF12577	ORF|Uncharacterized	Ca21chr1_C_albicans_SC5314	2676383	2674566	C	CAL0003543			25/10/2004	25/11/2008			NA
ORF19.6770::CAN1U	0.579	1.74	0.576	-0.032		orf19.14062|IPF20386.1|IPF2804.1|Contig4-3030_0008|orf6.8861|CA5933|ENT4|CaO19.6770|CaO19.14062|IPF2804	ORF|Uncharacterized	Ca21chr3_C_albicans_SC5314	1671370	1670414	C	CAL0004943			25/10/2004	2010-04-06			NA
ORF19.926::CAN1U	0.036	1.737	3.393	1.147	EXO1	orf19.8541|IPF26317.1|IPF8423.2|Contig4-2692_0013|orf6.2862|CA1384|CaO19.8541|CaO19.926|IPF8423	ORF|Uncharacterized	Ca21chr5_C_albicans_SC5314	144424	142325	C	CAL0003631		Predicted ORF in Assemblies 19, 20 and 21; cell-cycle regulated periodic mRNA expression	25/10/2004	19/09/2007			NA
ORF19.533::CAN1U	1.868	1.734	0.706	-0.06		orf19.8166|IPF26834.1|IPF29811.1|orf6.448|orf6.6745|CaO19.533	ORF|Dubious	Ca21chrR_C_albicans_SC5314	980823	981137	W	CAL0000159			25/10/2004	2008-07-11			NA
ORF19.936::CAN1U	0.628	1.727	-0.113	0.621		orf19.8551|IPF26316.1|IPF9398.1|Contig4-2726_0007|Contig4-2726_0009|orf6.8185|CA5393|ASM2|CaO19.8551|CaO19.936|IPF9398	ORF|Uncharacterized	Ca21chr5_C_albicans_SC5314	105626	107950	W	CAL0003661			25/10/2004	19/09/2007			NA
ORF19.1490::CAN1U	1.96	1.711	0.166	0.423	MSB2	orf19.9067|IPF25849.1|IPF6003.1|Contig4-2801_0007|orf6.2804|CA1345|CaO19.9067|CaO19.1490|IPF6003	ORF|Verified	Ca21chr2_C_albicans_SC5314	327699	331928	W	CAL0004775		Mucin family member, possible sensor of cell wall damage; required for Cek1p phosphorylation in response to cell wall stress; transcription is negatively regulated by Rim101p	25/10/2004	2008-07-11			NA
ORF19.740::CAN1U	1.807	1.702	1.831	-0.365	HAP41	orf19.8359|IPF26555.1|IPF13319.2|Contig4-2600_0002|orf6.2411|CA1088|CaO19.740|CaO19.8359|IPF13319	ORF|Verified	Ca21chr4_C_albicans_SC5314	1099281	1097336	C	CAL0001831		Predicted ORF in Assemblies 19, 20 and 21; not required for response to low iron; transcriptionally activated by Mnl1p under weak acid stress	25/10/2004	2008-07-11			NA
ORF19.701::CAN1U	0.778	1.701	0.728	-0.047	CFL11	orf19.8320|IPF26596.1|IPF7992.1|FRE8|CFL96|CFL9|Contig4-2984_0006|orf6.3325|CA1701|CaO19.8320|CaO19.701	ORF|Uncharacterized	Ca21chrR_C_albicans_SC5314	1433938	1436157	W	CAL0001699		Predicted ORF in Assemblies 19, 20 and 21; similar to ferric reductase Fre10p; flucytosine repressed; possibly adherence-induced; possibly an essential gene, disruptants not obtained by UAU1 method	25/10/2004	2008-07-11			NA
ORF19.4924::CAN1U	1.39	1.699	0.773	2.715		orf19.12390|IPF22318.1|IPF6085.2|Contig4-2999_0010|Contig4-2999_0011|orf6.5904|CA3596|CaO19.12390|CaO19.4924|IPF6085	ORF|Uncharacterized	Ca21chr1_C_albicans_SC5314	2815919	2819872	W	CAL0006255		Predicted ORF in Assemblies 19, 20 and 21; decreased expression observed in an ssr1 homozygous null mutant	25/10/2004	25/11/2008			NA
ORF19.4530.1::CAN1U	2.024	1.687	-0.05	0.722		IPF22717.1|IPF7527.2|Contig4-2751_0008|CA4189|IPF7527	ORF|Uncharacterized	Ca21chr1_C_albicans_SC5314	400609	401995	W	CAF0007014		ORF Predicted by Annotation Working Group; regulated by Nrg1p, Tup1p	25/04/2005	2008-07-11			NA
ORF19.4209::CAN1U	1.809	1.684	0.104	0.108		orf19.11685|IPF23065.1|IPF7830.2|Contig4-2854_0019|orf6.5012|CA2926|UBA3|CaO19.11685|CaO19.4209	ORF|Uncharacterized	Ca21chr6_C_albicans_SC5314	95242	94247	C	CAL0000065			25/10/2004	2008-07-11			NA
ORF19.4409::CAN1U	0.965	1.678	2.236	2.501		orf19.11887|IPF15081|IPF22844.1|IPF15081.2|orf6.2973|CA1455|CaO19.11887|CaO19.4409	ORF|Uncharacterized	Ca21chr4_C_albicans_SC5314	1331300	1329225	C	CAL0001722			25/10/2004	2008-07-11			NA
ORF19.1051::CAN1U	0.054	1.669	0.132	0.377	HTA2	orf19.8653|IPF26275.1|IPF15637.2|Contig4-2647_0017|orf6.2007|CaO19.1051|CaO19.8653	ORF|Uncharacterized	Ca21chr1_C_albicans_SC5314	871141	870746	C	CAL0001183		Protein described as histone H2A; farnesol regulated; transcription is downregulated in both intermediate and mature biofilms	25/10/2004	2008-07-11			NA
ORF19.827::CAN1U	1.684	1.665	0.576	3.328		orf19.8447|IPF26456.1|IPF8755.2|Contig4-2913_0007|orf6.6718|CA4224|CaO19.827|CaO19.8447|IPF8755	ORF|Uncharacterized	Ca21chr2_C_albicans_SC5314	832828	833565	W	CAL0002683			25/10/2004	2008-07-11			NA
ORF19.2851::CAN1U	0.246	1.662	-0.009	0.916		orf19.10370|IPF24491.1|IPF11392.2|Contig4-2764_0012|orf6.3279|CA1670|CaO19.2851|CaO19.10370|IPF11392	ORF|Verified	Ca21chrR_C_albicans_SC5314	679969	678890	C	CAL0005152		Putative ornithine transport protein; localized to the mitochondrial membrane	25/10/2004	2008-07-11			NA
ORF19.1966::CAN1U	1.45	1.66	1.439	0.406	BUD23	orf19.9522|IPF25379.1|IPF6296.2|Contig4-2813_0010|orf6.5038|CA2946|CaO19.9522|CaO19.1966|IPF6296	ORF|Uncharacterized	Ca21chr5_C_albicans_SC5314	225614	224799	C	CAL0002637		Predicted ORF in Assemblies 19, 20 and 21; decreased expression in response to prostaglandins	25/10/2004	19/09/2007		BUD23	NA
ORF19.3307::CAN1D	-0.697	1.659	-0.285	-0.158		orf19.10817|IPF23937.1|IPF5761.2|Contig4-2978_0001|orf6.7202|CA4616|CaO19.3307|CaO19.10817|IPF5761	ORF|Uncharacterized	Ca21chr1_C_albicans_SC5314	242513	241122	C	CAL0004051		S. cerevisiae ortholog FMO1 has role in protein folding and localizes to endoplasmic reticulum membrane	25/10/2004	2008-07-11		FMO1	NA
ORF19.1738::CAN1U	0.697	1.655	0.844	1.99	UGP1	orf19.9305|orf6.1349|IPF15411.2|IPF19328.2|Contig4-2127_0003|orf6.346|CA0435|CaO19.1738	ORF|Verified	Ca21chrR_C_albicans_SC5314	1018054	1016412	C	CAL0000839		Protein similar to UTP-glucose-1-phosphaturidyl transferase; localizes to cell surface of yeast-form cells, but not hyphal cells; Hog1p-downregulated; protein detected by mass spec in stationary phase cultures	25/10/2004	2008-07-11		UGP1	NA
ORF19.506::CAN1U_1	-0.246	1.653	0.612	0.894	YDJ1	orf19.8136|IPF10391.1|IPF29798.1|Contig4-2663_0001|orf6.7065|CA4502|CaO19.506|IPF10391	ORF|Uncharacterized	Ca21chrR_C_albicans_SC5314	939273	940454	W	CAL0000049		Predicted ORF in Assemblies 19, 20 and 21; heavy metal (cadmium) stress-induced	25/10/2004	2008-07-11		YDJ1	NA
ORF19.4651::CAN1U	0.538	1.65	0.732	0.882	PGA53	orf19.12120|IPF15581.2|IPF9303.2|Contig4-2275_0007|orf6.305|orf6.3348|CA1720|CaO19.4651|IPF15581	ORF|Verified	Ca21chr4_C_albicans_SC5314	278273	278692	W	CAL0003718		GPI-anchored cell surface protein of unknown function; greater mRNA abundance observed in a cyr1 homozygous null mutant than in wild type	25/10/2004	2008-07-11			NA
ORF19.6554::CAN1U	1.085	1.615	1.597	3.418		orf19.13907|IPF12084.2|IPF27690.1|Contig4-2437_0009|orf6.5260|CA3104|CaJ7.0193|CaO19.13907|CaO19.6554|CaO19_6554|CaJ7_0193|IPF12084	ORF|Uncharacterized	Ca21chr7_C_albicans_SC5314	370382	371209	W	CAL0003212		Predicted ORF in Assemblies 19, 20 and 21; expression upregulated by ketoconazole, by hypoxia and during growth in the mouse cecum	25/10/2004	2008-07-11			NA
ORF19.3751::CAN1U	2.554	1.604	2.334	1.316		orf19.11235|IPF23518.1|IPF12811.2|Contig4-2818_0016|orf6.4215|CA2348|CaO19.11235|CaO19.3751|IPF12811	ORF|Uncharacterized	Ca21chrR_C_albicans_SC5314	490320	493304	W	CAL0001213		Predicted ORF in Assemblies 19, 20 and 21; possibly an essential gene, disruptants not obtained by UAU1 method	25/10/2004	2008-07-11		KIN4	NA
ORF19.2819::CAN1U	1.811	1.596	1.114	3.82		orf19.10337|IPF24499.1|IPF10901.2|Contig4-2405_0004|orf6.1527|CA0538|CaO19.2819|CaO19.10337|IPF10901	ORF|Uncharacterized	Ca21chrR_C_albicans_SC5314	581337	581990	W	CAL0005061			25/10/2004	2008-07-11			NA
ORF19.1077::CAN1U	0.919	1.592	0.186	0.202	ATM1	orf19.8678|orf19.8676|orf6.2145|orf6.736|IPF14199.2|IPF19157.2|Contig4-2068_0003|orf6.2147|CA0933|CaO19.1077	ORF|Uncharacterized	Ca21chr6_C_albicans_SC5314	930521	928269	C	CAL0001228		Member of MDR subfamily of ABC family; similar to S. cerevisiae ABC transporter, Atm1p; transcriptionally regulated by iron; expression greater in low iron; induced by nitric oxide in yhb1 mutant	25/10/2004	2008-07-11		ATM1	NA
ORF19.4019::CAN1U	1.55	1.59	0.762	1.604		orf19.11502|IPF23286.1|IPF3362.2|Contig4-3094_0031|orf6.7432|CA4786|CaO19.11502|CaO19.4019|IPF3362	ORF|Uncharacterized	Ca21chr5_C_albicans_SC5314	1148592	1149212	W	CAL0004687			25/10/2004	2008-07-11			NA
ORF19.661::CAN1U_1	-0.222	1.577	1.61	1.57	KRR1	orf19.8277|IPF3997.3|IPF4000.2|Contig4-2788_0008|orf6.254|orf6.6554|CA4096|CaO19.661	ORF|Uncharacterized	Ca21chr1_C_albicans_SC5314	2504197	2505273	W	CAL0001053	CAL0006584	Decreased transcription is observed upon benomyl treatment or in an azole-resistant strain that overexpresses MDR1; induced upon biofilm formation	25/10/2004	25/11/2008		KRR1	NA
ORF19.5812::CAN1U	1.299	1.575	1.153	1.079		orf19.13234|IPF21397.1|IPF9301.2|Contig4-2152_0009|orf6.6646|CA4163|CaO19.13234|CaO19.5812|IPF9301	ORF|Uncharacterized	Ca21chr2_C_albicans_SC5314	585527	584262	C	CAL0002272		S. cerevisiae ortholog YOR051C has role in translational termination and localizes to nucleus	25/10/2004	2008-07-11		YOR051C	NA
ORF19.6302::CAN1U	1.331	1.571	1.542	1.636	PGA39	orf19.13679|IPF20832.1|IPF12221.2|Contig4-3056_0043|orf6.5495|CA3269|CaO19.6302|CaO19.13679|IPF12221	ORF|Uncharacterized	Ca21chrR_C_albicans_SC5314	1060825	1059980	C	CAL0001233		Putative GPI-anchored protein of unknown function	25/10/2004	2008-07-11			NA
ORF19.511::CAN1U	-0.218	1.57	0.683	0		orf19.8142|IPF26802.1|IPF11316.1|Contig4-3063_0011|orf6.7059|CA4499|CaO19.511|CaO19.8142|IPF11316	ORF|Uncharacterized	Ca21chrR_C_albicans_SC5314	947461	948189	W	CAL0000077		S. cerevisiae ortholog NRK1 has ribosylnicotinamide kinase activity, has role in nicotinamide riboside metabolic process, NAD biosynthesis via nicotinamide riboside salvage pathway and localizes to cytoplasm	25/10/2004	2008-07-11		NRK1	NA
ORF19.3945::CAN1U	1.761	1.565	0.634	0.38		orf19.11427|IPF23250.1|IPF13799.3|Contig4-1800_0002|orf6.2412|CA1089|CaO19.3945|IPF13799|IPF13799.2	ORF|Uncharacterized	Ca21chr5_C_albicans_SC5314	1002133	1003563	W	CAL0002980		S. cerevisiae ortholog CSN12 has role in nuclear mRNA splicing, via spliceosome, adaptation of signaling pathway by response to pheromone involved in conjugation with cellular fusion and localizes to signalosome	25/10/2004	2008-07-11		CSN12	NA
ORF19.5543::CAN1D	0	1.564	-0.951	-0.801		orf19.12989|IPF20070.1|IPF19863.2|Contig4-2830_0003|orf6.1300|CA0967|CaO19.5543|VPS183|VPS184	ORF|Uncharacterized	Ca21chr6_C_albicans_SC5314	563978	561543	C	CAL0006163	CAL0006724		25/10/2004	2008-07-11			NA
ORF19.4110::CAN1U	2.065	1.563	0.363	1.263		orf19.11591|IPF23186.1|IPF2121.2|Contig4-2950_0020|orf6.6826|CA4313|CaO19.4110|CaO19.11591|IPF2121	ORF|Uncharacterized	Ca21chr2_C_albicans_SC5314	1242656	1245784	W	CAL0005583			25/10/2004	2008-07-11			NA
ORF19.4991::CAN1U	0.528	1.563	-0.814	3.058	MPT5	orf19.12458|IPF22202.1|IPF1777.1|Contig4-3025_0018|Contig4-3025_0020|orf6.8018|CA5271|CaO19.4991|CaO19.12458|IPF1777	ORF|Uncharacterized	Ca21chr1_C_albicans_SC5314	2976356	2979172	W	CAL0000028		Protein induced during the mating process	25/10/2004	25/11/2008			NA
ORF19.6252::CAN1U	0.795	1.562	1.075	2.443		orf19.13630|IPF20915.1|IPF13522.2|Contig4-2748_0004|orf6.1568|CA0566|CaO19.13630|CaO19.6252|IPF13522	ORF|Uncharacterized	Ca21chr1_C_albicans_SC5314	1411044	1409842	C	CAL0000512		S. cerevisiae ortholog SPN1 has RNA polymerase II transcription elongation factor activity, has role in RNA elongation from RNA polymerase II promoter and localizes to transcription elongation factor complex	25/10/2004	2008-07-11		SPN1	NA
ORF19.3823::CAN1U_1	-0.245	1.546	1.552	-0.219	ZDS1	orf19.11304|CES1|IPF23484.1|IPF5823.2|Contig4-2989_0013|orf6.7518|CA4853|IPF5823	ORF|Uncharacterized	Ca21chr4_C_albicans_SC5314	982303	987240	W	CAL0001987		Nonessential protein; similar to S. cerevisiae Zds1p	25/10/2004	2008-07-11			NA
ORF19.4539::CAN1U	1.69	1.545	1.531	1.716		orf19.12014|IPF22724.1|IPF8055.2|Contig4-2727_0005|orf6.6685|CA4198|CaO19.4539|CaO19.12014|IPF8055	ORF|Uncharacterized	Ca21chr1_C_albicans_SC5314	382108	381554	C	CAL0002733			25/10/2004	2008-07-11			NA
ORF19.2937::CAN1U	0.128	1.529	1.626	1.629	PMM1	orf19.10454|IPF24340.1|IPF8112.1|Contig4-2841_0009|orf6.4001|CA2198|CaO19.10454|CaO19.2937	ORF|Verified	Ca21chr1_C_albicans_SC5314	524030	524788	W	CAL0006021	CAL0006645	Phosphomannomutase; enzyme of O- and N-linked mannosylation; interconverts mannose-6-phosphate and mannose-l-phosphate; functional homolog of S. cerevisiae Sec53p; antigenic during murine systemic infection	25/10/2004	2008-07-11		SEC53	NA
ORF19.563::CAN1U	0.836	1.526	-0.075	1.689	RRP15	Contig4-3095_0042|orf6.367|CaO19.563|CA0057|IPF3767|IPF3767.1	ORF|Uncharacterized	Ca21chr2_C_albicans_SC5314	1911231	1911998	W	CAL0000267		Predicted ORF in Assemblies 19, 20 and 21; decreased expression in response to prostaglandins	25/10/2004	2008-07-11		RRP15	NA
ORF19.5523::CAN1U_2	-0.24	1.526	-0.279	0.221		orf19.12969|IPF4325.2|IPF27987.1|Contig4-2118_0003|Contig4-2690_0008|orf6.4465|orf6.873|CA0212|CaO19.5523|IPF4325	ORF|Uncharacterized	Ca21chr6_C_albicans_SC5314	523432	522752	C	CAL0006113			25/10/2004	2008-07-11			NA
ORF19.7680::CAN1U_1	2.219	1.521	3.516	2.399	CTA26	IPF20034.1|Contig4-1945_0001|orf6.9028|CA6059|TLO2|CTA215|CaO19.7680	ORF|Uncharacterized	Ca21chrR_C_albicans_SC5314	2286350	2285529	C	CAL0001008		Putative transcriptional activator; downregulated by Efg1p; transcription is upregulated in an RHE model of oral candidiasis; member of a family of telomere-proximal genes	25/10/2004	2008-07-11			NA
ORF19.7002::CAN1U	0.199	1.502	0.617	0.307		IPF4504.1|Contig4-2915_0001|orf6.7748|CA5047|CaO19.7002|IPF4504	ORF|Uncharacterized	Ca21chr3_C_albicans_SC5314	1267347	1266160	C	CAL0001886			25/10/2004	2010-04-06			NA
ORF19.635::CAN1U	0.398	1.496	2.245	2.267		orf19.8248|IPF26674.1|IPF11384.2|Contig4-2448_0015|orf6.3522|CA1843|CaO19.635|IPF11364	ORF|Uncharacterized	Ca21chrR_C_albicans_SC5314	1078376	1077795	C	CAL0000975		Predicted ORF in Assemblies 19, 20 and 21; transcription is induced in response to alpha pheromone in SpiderM medium	25/10/2004	2008-07-11			NA
ORF19.504::CAN1U_1	0.361	1.489	0.065	0.294		orf19.8134|IPF26762.1|IPF10388.2|Contig4-2663_0005|orf6.7067|CA4504|ARP5|CaO19.8134|CaO19.504	ORF|Uncharacterized	Ca21chrR_C_albicans_SC5314	936927	934597	C	CAL0000047		S. cerevisiae ortholog ARP5 has ATP-dependent 3'-5' DNA helicase activity, has role in nucleosome mobilization and localizes to Ino80 complex	25/10/2004	2008-07-11		ARP5	NA
ORF19.1792::CAN1U	0.288	1.48	0.466	0.219		orf19.9358|IPF25526.1|IPF8736.2|Contig4-1853_0002|orf6.4371|CA2462|CaO19.9358|CDC16|CaO19.1792	ORF|Uncharacterized	Ca21chr4_C_albicans_SC5314	1162041	1164398	W	CAL0000995		Ortholog of S. cerevisiae CDC16	25/10/2004	2008-07-11		CDC16	NA
ORF19.4814::CAN1U	3.023	1.471	0.189	1.179		orf19.12277|IPF22495.1|IPF6101.2|Contig4-2674_0008|orf6.5220|CA3076|CaO19.12277|CaO19.4814|IPF6101|IPF6101.3	ORF|Uncharacterized	Ca21chr1_C_albicans_SC5314	2092733	2093068	W	CAL0005314			25/10/2004	25/11/2008			NA
ORF19.4934::CAN1U	1.957	1.471	1.49	1.763	OP4	orf19.12400|IPF17845.2|IPF15453.1|Contig4-2962_0020|orf6.5914|orf6.6056|OPS4|CA3713|CaO19.4934	ORF|Verified	Ca21chr1_C_albicans_SC5314	2848705	2849916	W	CAL0006278		Ala- Leu- and Ser-rich protein; N-terminal hydrophobic region; possible glycosylation; gene is transcribed specifically in opaque-phase cells, repressed by alpha pheromone in opaque MTLa homozygotes	25/10/2004	25/11/2008			NA
ORF19.2686::CAN1U	1.089	1.47	0.19	3.147		orf19.10201|IPF19440.2|IPF7980.2|Contig4-2865_0001|orf6.116|orf6.4796|CA2770|CPS1|CaO19.2686	ORF|Uncharacterized	Ca21chr4_C_albicans_SC5314	635720	633978	C	CAL0003533		S. cerevisiae ortholog CPS1 has carboxypeptidase activity, has role in proteolysis involved in cellular protein catabolic process, nitrogen compound metabolic process and localizes to fungal-type vacuole lumen	25/10/2004	2008-07-11		CPS1	NA
ORF19.7400::CAN1U_1	2.241	1.467	0.995	-0.194	ALS7	ALS94|ALS95|ALS96|ALS98|IPF19816.1|Contig4-2957_0018|CA5699|CaO19.7400|orf6.8560	ORF|Verified	Ca21chr3_C_albicans_SC5314	1446612	1451318	W	CAL0005421		ALS family protein; hypermutable contingency gene; growth-regulated, downregulated in biofilm; two variable repeat regions; expression in S. cerevisiae does not confer adhesiveness; ALS family includes adhesins, cell-surface glycoproteins	25/10/2004	2010-04-06			NA
ORF19.5303::CAN1U	-0.293	1.467	2.059	2.022	PGA30	orf19.12763|IPF21868.1|IPF8532.2|Contig4-2961_0012|orf6.8292|CA5475|CaO19.5303|LDG6|CaO19.12763|IPF8532	ORF|Verified	Ca21chr4_C_albicans_SC5314	872010	871177	C	CAL0004245		Putative GPI-anchored protein of cell wall	25/10/2004	2008-07-11			NA
ORF19.3182::CAN1U	0.505	1.462	0.658	0.18	GIS2	orf19.10692|orf6.4479|IPF24129.1|IPF12793.2|Contig4-1727_0004|CA2534|CaO19.10692|CaO19.3182|IPF12793	ORF|Verified	Ca21chr5_C_albicans_SC5314	429623	430150	W	CAL0002417		Putative transcription factor; expression is increased in high iron and reduced upon yeast-hyphal switch; null mutant exhibits sensitivity to sorbitol, 5-fluorocytosine, and cold temperatures	25/10/2004	2008-07-11		GIS2	NA
ORF19.6944::CAN1U	0.179	1.443	2.792	1.707	PHB1	orf19.14206|IPF20201.1|IPF5903.1|Contig4-3085_0017|orf6.7330|CA4711|CaO19.6944|PHB11|CaO19.14206	ORF|Verified	Ca21chr3_C_albicans_SC5314	786553	785702	C	CAL0000271		Putative prohibitin; identified in detergent-resistant membrane fraction (possible lipid raft component); predicted N-terminal acetylation	25/10/2004	2010-04-06			NA
ORF19.4892::CAN1U_1	0.329	1.442	0.069	0.981	TPK1	orf19.12357|IPF12285.2|IPF18622.2|Contig4-2955_0006|orf6.3336|orf6.4228|CA2355|TPK3|CaO19.4892	ORF|Verified	Ca21chr1_C_albicans_SC5314	2256855	2255638	C	CAL0005520		Catalytic subunit of cAMP-dependent protein kinase (PKA), isoform of Tpk2p; involved in control of morphogenesis and stress response; wild-type nuclear localization requires Bcy1p; produced during stationary but not exponential growth	25/10/2004	25/11/2008			NA
ORF19.4617::CAN1U	1.791	1.43	0.865	1.544		orf19.12087|IPF22631.1|IPF11098.1|Contig4-1340_0001|Contig4-2945_0002|orf6.7916|CA5179|MAK3|CaO19.4617	ORF|Uncharacterized	Ca21chr4_C_albicans_SC5314	348197	348733	W	CAL0003617		S. cerevisiae ortholog MAK3 has peptide alpha-N-acetyltransferase activity, has role in N-terminal protein amino acid acetylation and localizes to NatC complex	25/10/2004	2008-07-11		MAK3	NA
ORF19.530::CAN1U	0.673	1.427	-0.548	0.475		orf19.8163|IPF4305|IPF26784.1|IPF4305.2|Contig4-2736_0014|orf6.6742|CA4244|CaO19.530|CaO19.8163	ORF|Uncharacterized	Ca21chrR_C_albicans_SC5314	977537	978862	W	CAL0000154		Protein not essential for viability	25/10/2004	2008-07-11			NA
ORF19.6489::CAN1U	1.357	1.421	1.248	0.922	FMP45	orf19.13842|YDL225C|IPF20624.1|IPF6624.2|Contig4-2725_0016|orf6.1074|YDL222C|CA0293|CaJ7.0261|CaO19_6489|CaJ7_0261|CaO19.6489|CaO19.13842|IPF6624	ORF|Verified	Ca21chr7_C_albicans_SC5314	487109	487966	W	CAL0002318		Protein induced during the mating process; mutation confers hypersensitivity to toxic ergosterol analog and to amphotericin B; alkaline downregulated; repressed by alpha pheromone in SpiderM medium; possibly essential gene (by UAU1 method)	25/10/2004	2008-07-11		FMP45	NA
ORF19.6573::CAN1U	1.769	1.418	1.928	1.472	BEM2	orf19.13926|IPF20639.1|IPF1649.2|Contig4-2887_0010|Contig4-2887_0011|orf6.7561|CA4883|CaJ7.0172|CaO19.13926|CaJ7_0172|CaO19_6573|CaO19.6573|IPF1649	ORF|Uncharacterized	Ca21chr7_C_albicans_SC5314	329717	336475	W	CAL0003273		Putative Rho1p GTPase activating protein (GAP); serum-induced transcription	25/10/2004	2008-07-11		BEM2	NA
ORF19.4697::CAN1U	-0.396	1.416	1.562	0.947	MDN1	orf19.12167|IPF22610.1|IPF11189.3|Contig4-1657_0002|Contig4-1657_0003|Contig4-2496_0003|orf6.1058|orf6.1684|orf6.1709|orf6.759|CA0283|CaO19.4697|IPF18034|IPF18034.2	ORF|Uncharacterized	Ca21chr4_C_albicans_SC5314	191174	176061	C	CAL0003858		Protein induced during the mating process	25/10/2004	2008-07-11		MDN1	NA
ORF19.3623::CAN1U	-0.044	1.4	1.408	0.611	SMC2	orf19.11106|IPF23694.1|IPF11993.2|Contig4-2568_0001|orf6.1515|CA0529|CaO19.3623	ORF|Uncharacterized	Ca21chr2_C_albicans_SC5314	1732194	1735709	W	CAL0000340		Protein similar to S. cerevisiae Smc2p, which is a component of the condensin complex involved in mitotic chromosome condensation; induced under hydroxyurea treatment	25/10/2004	2008-07-11		SMC2	NA
ORF19.4366::CAN1U	1.025	1.373	0.095	1.444		orf19.11844|IPF18559.2|IPF7578.2|Contig4-2883_0002|orf6.2423|orf6.3772|CA1096|CaO19.4366|YFW8|IPF7578	ORF|Uncharacterized	Ca21chrR_C_albicans_SC5314	816393	818339	W	CAL0001078			25/10/2004	2008-07-11			NA
ORF19.2978::CAN1U_1	0.085	1.371	0.674	0.124		orf19.10495|IPF24393.1|IPF7325.1|Contig4-2816_0001|orf6.5711|CA3445|CaO19.2978|CaO19.10495|IPF7325	ORF|Uncharacterized	Ca21chr1_C_albicans_SC5314	607584	607210	C	CAL0006109			25/10/2004	2008-07-11			NA
ORF19.5502::CAN1U	0.245	1.366	-0.025	0.091		IPF13883.1|Contig4-2718_0010|orf6.4350|CA2444|CaJ7.0431|CaO19_5502|CaJ7_0431|CaO19.5502|IPF13883	ORF|Uncharacterized	Ca21chr7_C_albicans_SC5314	836280	837017	W	CAL0006059			25/10/2004	2008-07-11			NA
ORF19.182::CAN1U	0.241	1.357	2.53	0.834		orf19.7812|IPF27133.1|IPF27131.1|IPF13421.3|IPF19396.1|Contig4-2218_0006|orf6.195|orf6.944|CA0029|PET56|IPF13421.2	ORF|Uncharacterized	Ca21chr2_C_albicans_SC5314	1008679	1010094	W	CAL0003239		S. cerevisiae ortholog MRM1 has rRNA (guanine-N1-)-methyltransferase activity, has role in rRNA modification and localizes to mitochondrion	25/10/2004	2008-07-11		MRM1	NA
ORF19.2378::CAN1U_1	0.819	1.352	1.369	0.366		orf19.9914|IPF18546.2|IPF9353.1|Contig4-2991_0019|Contig4-2991_0020|orf6.1381|orf6.3870|CA0450|PKR1|CaO19.2378|IPF9353	ORF|Verified	Ca21chrR_C_albicans_SC5314	759807	760160	W	CAL0000790		S. cerevisiae ortholog PKR1 has role in vacuolar proton-transporting V-type ATPase complex assembly and localizes to integral to endoplasmic reticulum membrane	25/10/2004	2008-07-11		PKR1	NA
ORF19.5841::CAN1U	0.25	1.352	0.242	0.495		orf19.13263|IPF21413.1|IPF11221.1|Contig4-2921_0007|orf6.6137|CA3779|CaO19.5841|CaO19.13263|IPF11221	ORF|Uncharacterized	Ca21chr2_C_albicans_SC5314	536271	537029	W	CAL0002348			25/10/2004	2008-07-11			NA
ORF19.1119::CAN1U	0.468	1.341	1.291	2.732	MTR10	orf19.8717|IPF13881.3|IPF6321.2|orf6.3471|orf6.487|orf6.488|CA1811|CaO19.1119	ORF|Uncharacterized	Ca21chr5_C_albicans_SC5314	833547	830668	C	CAL0001884	CAL0006613	Putative importin, member of a family of fungal-specific nuclear importins; transcription is regulated by Mig1p	25/10/2004	2008-07-11		MTR10	NA
ORF19.6044::CAN1U	0.952	1.338	0.148	0.716	MOB2	orf19.13465|IPF21075.1|IPF1449.1|Contig4-3053_0003|orf6.7588|CA4906|CaO19.13465|CaO19.6044	ORF|Verified	Ca21chr1_C_albicans_SC5314	103869	104810	W	CAL0005128		Mob1/phocein domain protein of RAM signaling network of cell wall integrity; role in cell separation, cortical actin polarization; required for hyphal growth; interacts with Cbk1p; mRNA binds to She3p	25/10/2004	19/09/2007		MOB2	NA
ORF19.2135::CAN1U	0.329	1.338	0.884	1.597	TSM1	orf19.9682|orf19.9683|IPF25185.1|IPF25176.1|IPF13636.2|IPF15656.2|orf6.287|orf6.5369|orf6.5370|CA3183|CA3184|orf19.2136|TSM1.3f	ORF|Uncharacterized	Ca21chr6_C_albicans_SC5314	1003738	999461	C	CAL0005325	CAL0006747	Putative protein of unknown function, transcription is upregulated in clinical isolates from HIV+ patients with oral candidiasis; transcription is regulated by Nrg1p	25/10/2004	2008-07-11			NA
ORF19.2077::CAN1U	-1.359	1.338	1.24	1.432	ZCF9	orf19.9624|IPF25229.1|IPF1196.2|Contig4-3072_0028|orf6.7478|CA4820|CaO19.9624|CaO19.2077|IPF1196	ORF|Verified	Ca21chr2_C_albicans_SC5314	78128	80632	W	CAL0004500		Putative transcription factor with zinc cluster DNA-binding motif; hypersensitive to toxic ergosterol analog ECC69 and/or ECC1384	25/10/2004	19/09/2007	2005-11-02		NA
ORF19.5623::CAN1U	-0.406	1.327	0.656	-0.855	ARP4	orf19.13069|IPF13789.2|IPF19829.2|Contig4-2165_0005|orf6.203|orf6.4783|CA6299|CA2759|orf19.5624|ARP4.3f	ORF|Verified	Ca21chr6_C_albicans_SC5314	704853	703444	C	CAL0000584		Subunit of the NuA4 histone acetyltransferase complex	25/10/2004	2008-07-11		ARP4	NA
ORF19.985::CAN1U	0.014	1.325	1.614	1.281		orf19.8600|IPF9929.2|IPF18934.2|Contig4-2694_0006|orf6.1594|orf6.5813|CA3529|CaO19.985|IPF9929	ORF|Uncharacterized	Ca21chr1_C_albicans_SC5314	2311282	2313795	W	CAL0003812			25/10/2004	25/11/2008			NA
ORF19.6729::CAN1U	-0.942	1.325	-0.783	0.806	TIP120	orf19.14021|IPF3647|IPF20453.1|IPF3647.2|Contig4-1872_0006|orf6.6878|CA4354|CaO19.6729|CaO19.14021	ORF|Uncharacterized	Ca21chr3_C_albicans_SC5314	1735430	1739155	W	CAL0004808		Protein similar to human and rat TBP-binding transcription regulatory protein; not essential for viability	25/10/2004	2010-04-06			NA
ORF19.5897::CAN1U	-0.058	1.322	3.349	1.557		orf19.13318|IPF21351.1|IPF1869.1|Contig4-2395_0003|Contig4-2395_0004|orf6.9140|CA6145|CaO19.5897|CaO19.13318|IPF1869	ORF|Uncharacterized	Ca21chr3_C_albicans_SC5314	927453	930446	W	CAL0002480		S. cerevisiae ortholog YBL104C localizes to cytoplasm	25/10/2004	2010-04-06		YBL104C	NA
ORF19.861::CAN1U_1	-1.146	1.313	0.598	-0.507		orf19.8480|IPF26462.1|IPF7646.2|Contig4-2942_0008|orf6.3553|CA1865|CaO19.8480|CaO19.861|IPF7646	ORF|Uncharacterized	Ca21chr2_C_albicans_SC5314	758733	758203	C	CAL0002806		Predicted transcriptional regulator with bZip domain; possibly an essential gene, disruptants not obtained by UAU1 method	25/10/2004	2008-07-11			NA
ORF19.4962::CAN1U	0.255	1.308	-0.245	0.918		orf19.12427|IPF22269.1|IPF19731.1|Contig4-1523_0004|Contig4-2827_0019|orf6.2843|CA1371|CaO19.12427|CaO19.4962|IPF19731	ORF|Uncharacterized	Ca21chr1_C_albicans_SC5314	2914912	2913785	C	CAL0006360			25/10/2004	25/11/2008			NA
ORF19.4467::CAN1U	1.56	1.302	0.503	2.99		orf19.11948|IPF18468.2|IPF17109.2|orf6.337|orf6.4319|CA2424|CaO19.4467|IPF18468|IPF18468.1	ORF|Uncharacterized	Ca21chr1_C_albicans_SC5314	830349	831857	W	CAL0001919			25/10/2004	2008-07-11			NA
ORF19.4076::CAN1U	0.288	1.301	0.785	0.406	MET10	orf19.11557|IPF23180.1|IPF13194.2|Contig4-2114_0002|Contig4-2114_0003|Contig4-2114_0004|orf6.3204|CA1620|CaO19.4076|CaO19.11557	ORF|Uncharacterized	Ca21chr2_C_albicans_SC5314	1875991	1872707	C	CAL0004909		Predicted enzyme of sulfur amino acid metabolism; biofilm-induced expression; upregulated in the presence of human whole blood or polymorphonuclear (PMN) cells; Hog1p-induced; possibly adherence-induced	25/10/2004	2008-07-11		MET10	NA
ORF19.3205::CAN1U_1	1.784	1.296	0.283	-0.483		orf19.10717|IPF24128.1|IPF9838.2|Contig4-2661_0011|orf6.4394|CA2481|CaO19.3205|MRPL36|CaO19.10717	ORF|Uncharacterized	Ca21chr5_C_albicans_SC5314	384458	385090	W	CAL0003196		S. cerevisiae ortholog MRPL36 has structural constituent of ribosome and localizes to mitochondrial large ribosomal subunit	25/10/2004	2008-07-11		MRPL36	NA
ORF19.6053::CAN1U	-0.693	1.293	-1.088	1.56	CIS2	orf19.13474|IPF21037.1|IPF1431.1|Contig4-3053_0023|orf6.7597|CA4913|CaO19.6053|ECM38|CaO19.13474	ORF|Uncharacterized	Ca21chr1_C_albicans_SC5314	87901	89811	W	CAL0005144		Putative role in regulation of biogenesis of the cell wall; upregulated in biofilm; Gcn4p-regulated	25/10/2004	19/09/2007		ECM38	NA
ORF19.7073::CAN1U	2.782	1.29	1.39	0.883		IPF501.1|Contig4-3106_0061|orf6.8480|CA5624|CaJ7.0060|CaO19_7073|CaJ7_0060|CaO19.7073|IPF501	ORF|Uncharacterized	Ca21chr7_C_albicans_SC5314	75620	76342	W	CAL0002140		Ortholog of S. cerevisiae YCL002C	25/10/2004	19/09/2007		YCL002C	NA
ORF19.4614::CAN1U	0.649	1.288	3.33	0.592		orf19.12084|IPF22683.1|IPF6045.2|orf6.7913|CA5176|ATG11|CaO19.4614|CaO19.12084|IPF6045	ORF|Uncharacterized	Ca21chr4_C_albicans_SC5314	352173	355670	W	CAL0003613		S. cerevisiae ortholog ATG11 has protein complex scaffold and has role in mitochondrion degradation, protein localization to pre-autophagosomal structure, CVT pathway, piecemeal microautophagy of nucleus, peroxisome degradation	25/10/2004	2008-07-11		ATG11	NA
ORF19.1259::CAN1U_1	0.834	1.286	0.669	-0.22		orf19.8844|IPF26095.1|IPF19986.1|Contig4-2968_0002|orf6.5726|CA3456|CaO19.1259|SNT2|CaO19.8844|IPF19986	ORF|Uncharacterized	Ca21chr4_C_albicans_SC5314	1269219	1264888	C	CAL0002960		S. cerevisiae ortholog SNT2 has DNA binding and localizes to Snt2C complex, cytoplasm	25/10/2004	2008-07-11		SNT2	NA
ORF19.5844::CAN1U	-0.067	1.286	0.073	2.859		orf19.13266|IPF3772.1|IPF17969.2|Contig4-2975_0022|Contig4-3035_0025|orf6.114|orf6.4946|CA2875|CaO19.5844|MEI5	ORF|Uncharacterized	Ca21chrR_C_albicans_SC5314	1190691	1190064	C	CAL0002352		S. cerevisiae ortholog MEI5 has role in meiotic DNA recombinase assembly, reciprocal meiotic recombination and localizes to condensed nuclear chromosome	25/10/2004	2008-07-11		MEI5	NA
ORF19.3122::CAN1U	-0.033	1.28	0.874	-0.025	ARR3	orf19.10634|IPF24180.1|IPF12422.2|Contig4-2435_0003|orf6.6923|CA4391|CaO19.10634|CaO19.3122	ORF|Uncharacterized	Ca21chr4_C_albicans_SC5314	1535519	1536700	W	CAL0002260		Protein not essential for viability; similar to S. cerevisiae Arr3p, which is an arsenite transporter of the plasma membrane required for resistance to arsenic compounds; benomyl-induced; Gcn4p-regulated	25/10/2004	2008-07-11		ARR3	NA
ORF19.952::CAN1U	-0.243	1.275	0.184	1.587		orf19.8567|IPF26314.1|IPF1551.1|Contig4-3103_0039|orf6.8201|CA5408|CaO19.952|CaO19.8567|IPF1551	ORF|Uncharacterized	Ca21chr5_C_albicans_SC5314	69038	71404	W	CAL0003713			25/10/2004	19/09/2007			NA
ORF19.3539::CAN1U	1.505	1.272	1.196	2.56		orf19.11023|IPF23732.1|IPF6431.2|Contig4-2990_0011|orf6.4285|CA2398|CaO19.11023|CaO19.3539|IPF6431	ORF|Uncharacterized	Ca21chr2_C_albicans_SC5314	1052802	1051816	C	CAL0005891		S. cerevisiae ortholog YBR141C localizes to nucleolus	25/10/2004	2008-07-11		YBR141C	NA
ORF19.1622::CAN1U	-0.255	1.269	1.33	1.575	YCG1	orf19.9190|IPF25696.1|IPF4240.2|Contig4-2798_0005|orf6.6450|orf6.788|CA4011|CaO19.1622|IPF4240	ORF|Uncharacterized	Ca21chr3_C_albicans_SC5314	484530	480751	C	CAL0006366			25/10/2004	2010-04-06			NA
ORF19.496::CAN1U_1	2.383	1.268	1.264	0.707		orf19.8126|IPF26756.1|IPF8970.1|Contig4-2904_0004|orf6.7075|CA4510|MSH1|CaO19.8126|CaO19.496|IPF8970	ORF|Uncharacterized	Ca21chrR_C_albicans_SC5314	926371	923600	C	CAL0005874		S. cerevisiae ortholog MSH1 has DNA-dependent ATPase activity, guanine/thymine mispair binding, dinucleotide insertion or deletion binding, has role in mitochondrial DNA repair, mismatch repair and localizes to mitochondrion	25/10/2004	2008-07-11		MSH1	NA
ORF19.577::CAN1U	0.198	1.267	0.178	0.214		orf19.8208|IPF26695.1|IPF7353.2|Contig4-2857_0007|orf6.4727|CA2716|CaO19.577|CaO19.8208|IPF7353	ORF|Uncharacterized	Ca21chr5_C_albicans_SC5314	178140	176158	C	CAL0000310			25/10/2004	19/09/2007			NA
ORF19.4059::CAN1U_1	-0.231	1.263	2.514	0.585		orf19.11541|IPF7656.2|IPF10526.2|Contig4-2526_0001|orf6.3016|orf6.785|CA1483|YHC3|CaO19.4059	ORF|Uncharacterized	Ca21chr1_C_albicans_SC5314	1070570	1071850	W	CAL0004850		S. cerevisiae ortholog YHC3 has role in arginine transport, regulation of intracellular pH and localizes to fungal-type vacuole	25/10/2004	2008-07-11		YHC3	NA
ORF19.1217::CAN1U	1.913	1.256	1.629	1.647		orf19.8806|IPF9507.2|IPF16011.2|Contig4-2370_0009|orf6.669|orf6.3079|CA1532|CaO19.1217|IPF9507.3f|IPF9507	ORF|Uncharacterized	Ca21chr6_C_albicans_SC5314	881560	884196	W	CAL0002796			25/10/2004	2008-07-11			NA
ORF19.4391::CAN1U	0.063	1.253	1.329	0.121		orf19.11869|IPF22868.1|IPF3292.2|Contig4-3077_0016|orf6.6316|CA3911|YFW7|CaO19.4391|CaO19.11869|IPF3292	ORF|Uncharacterized	Ca21chrR_C_albicans_SC5314	770495	772621	W	CAL0001172			25/10/2004	2008-07-11			NA
ORF19.1460::CAN1U	1.107	1.244	0.022	2.106		orf19.9035|IPF25753.1|IPF6255.1|Contig4-2555_0007|orf6.7113|CA4542|CaO19.9035|CaO19.1460|IPF6255	ORF|Uncharacterized	Ca21chr2_C_albicans_SC5314	275001	272857	C	CAL0004651		Putative glutamine-dependent NAD synthetase, involved in NAD salvage pathway	25/10/2004	2008-07-11		QNS1	NA
ORF19.3934::CAN1U	0.365	1.244	0.843	-0.215	CAR1	orf19.11416|IPF16256.2|IPF10187.1|Contig4-2929_0002|orf6.1912|orf6.2297|CaO19.3934|CA1024|CA0781|CAR1.3eoc|IPF16256.1	ORF|Uncharacterized	Ca21chr5_C_albicans_SC5314	982845	981892	C	CAL0002934	CAL0006445	Transcription is regulated by Nrg1p, Mig1p, and Tup1p; shows colony morphology-related gene regulation by Ssn6p; alkaline upregulated; protein level decreased in stationary phase cultures	25/10/2004	2008-07-11		CAR1	NA
ORF19.1658::CAN1U	0.273	1.242	1.354	-1.06		orf19.9226|orf19.9227|IPF19685.1|IPF29349.1|Contig4-1784_0004|Contig4-2479_0002|Contig4-2479_0003|orf6.833|orf6.834|CA0198|orf19.1657|IPF19685	ORF|Uncharacterized	Ca21chr3_C_albicans_SC5314	416641	414754	C	CAL0000043		S. cerevisiae ortholog YDR348C localizes to cellular bud neck, mating projection tip	25/10/2004	2010-04-06		YDR348C	NA
ORF19.2610::CAN1D	0.708	1.24	2.214	1.102		orf19.10141|IPF24787.1|IPF8500.2|Contig4-2859_0009|orf6.4275|CA2389|CaO19.2610|ARC2|CaO19.10141|IPF8500	ORF|Uncharacterized	Ca21chrR_C_albicans_SC5314	459418	458814	C	CAL0003374		Intron-containing gene	25/10/2004	2010-02-12			NA
ORF19.1669::CAN1U	1.555	1.237	0.522	2.772	AFG3	orf19.9238|IPF25597.1|IPF8090.2|Contig4-3069_0019|orf6.5744|CA3474|CaO19.9238|CaO19.1669	ORF|Verified	Ca21chr3_C_albicans_SC5314	385663	388050	W	CAL0000075		Similar to S. cerevisiae Afg3p, which is a subunit of the mitochondrial inner membrane m-AAA protease; likely to be essential for growth, based on an insertional mutagenesis strategy	25/10/2004	2010-04-06		AFG3	NA
ORF19.2280::CAN1U	0.841	1.229	0.802	0.976	ZCF10	orf19.9820|IPF25032.1|IPF10084.3|Contig4-3049_0020|orf6.2248|orf6.999|CA0257|CaO19.2280|QUA1|IPF10079|IPF10084.2	ORF|Uncharacterized	Ca21chr2_C_albicans_SC5314	1476115	1473350	C	CAL0006370		Putative transcription factor with zinc cluster DNA-binding motif	25/10/2004	2008-07-11	2005-11-02		NA
ORF19.6277::CAN1U	-0.156	1.225	1.035	1.516		orf19.13656|orf19.13658|IPF19586.1|IPF19587.2|orf6.501|orf6.6038|CA3701|CA3702|orf19.6279|IPF11936.3f|orf6.6036	ORF|Uncharacterized	Ca21chr1_C_albicans_SC5314	1344908	1348267	W	CAL0000572			25/10/2004	2008-07-11			NA
ORF19.5514::CAN1U	0.272	1.22	-0.48	0.3		orf19.12960|IPF21610.1|IPF4311.2|Contig4-2439_0005|orf6.4456|CA2517|CaO19.5514|CaO19.12960|IPF4311	ORF|Uncharacterized	Ca21chr6_C_albicans_SC5314	509019	509822	W	CAL0006090		Predicted ORF in Assemblies 19, 20 and 21; expression upregulated during growth in the mouse cecum	25/10/2004	2008-07-11			NA
ORF19.725::CAN1U	0.244	1.22	-0.506	-0.062		orf19.8344|IPF26583.1|IPF13613.1|Contig4-2831_0013|orf6.6018|CA3684|CaO19.725|CaO19.8344|IPF13613	ORF|Uncharacterized	Ca21chrR_C_albicans_SC5314	1366381	1367172	W	CAL0001774			25/10/2004	2008-07-11			NA
ORF19.3252::CAN1U	0.989	1.215	1.147	1.37	DAL81	orf19.10762|IPF23988.1|IPF236.2|Contig4-3062_0004|Contig4-3062_0007|orf6.8252|CA5449|CaO19.3252|CaO19.10762	ORF|Uncharacterized	Ca21chrR_C_albicans_SC5314	231768	234404	W	CAL0003338		Predicted zinc-finger protein of unknown function; has similarity to S. cerevisiae Dal81p, which is a transcription factor involved in the regulation of nitrogen-degradation genes	25/10/2004	2008-07-11	2005-11-02	DAL81	NA
ORF19.2805::CAN1U_2	0.366	1.208	1.375	1.454		orf19.10323|orf19.10324|IPF19631.1|IPF24534.1|IPF19632.2|IPF11531.2|Contig4-2893_0007|Contig4-2893_0010|orf6.1492|orf6.4587|orf6.4588|CA2623|CA2622|orf19.2806|PER3.5f|PER3.exon1	ORF|Uncharacterized	Ca21chr3_C_albicans_SC5314	843669	841186	C	CAL0005030		Predicted ORF in Assemblies 19, 20 and 21; expression regulated during planktonic growth	25/10/2004	2010-04-06			NA
ORF19.2967::CAN1U	0.086	1.198	1.367	0.163	TIF34	orf19.10484|IPF24320.1|IPF7775.2|Contig4-2061_0003|orf6.6649|CA4166|CaO19.2967|CaO19.10484	ORF|Verified	Ca21chr1_C_albicans_SC5314	582959	584011	W	CAL0006083		Putative translation initiation factor; mutation confers hypersensitivity to roridin A and verrucarin A; genes encoding ribosomal subunits, translation factors, and tRNA synthetases are downregulated upon phagocytosis by murine macrophage	25/10/2004	2008-07-11		TIF34	NA
ORF19.4205.1::CAN1U	0.403	1.197	0.224	0.851		IPF23056.1|IPF7835.1|Contig4-2854_0013|CA2928|SME1	ORF|Uncharacterized	Ca21chr6_C_albicans_SC5314	98367	98107	C	CAF0007005		S. cerevisiae ortholog SME1 has role in nuclear mRNA splicing, via spliceosome and localizes to U4/U6 x U5 tri-snRNP complex, U2-type prespliceosome, U1 snRNP, U5 snRNP	25/04/2005	2008-07-11		SME1	NA
ORF19.2389::CAN1U_1	0.687	1.182	0.171	-0.292		orf19.9925|IPF24920.1|IPF11489.2|Contig4-2991_0007|orf6.3859|CA2097|CaO19.9925|SLD2|CaO19.2389|IPF11489	ORF|Uncharacterized	Ca21chrR_C_albicans_SC5314	746253	745189	C	CAL0000817			25/10/2004	2008-07-11			NA
ORF19.4969::CAN1U	-0.373	1.182	-0.667	0.081	KEM1	orf19.12434|XRN1|IPF13214.2|IPF28204.1|Contig4-2907_0019|orf6.2836|orf6.1895|KEM1.3|CA0767|CaO19.4969	ORF|Verified	Ca21chr1_C_albicans_SC5314	2930787	2926204	C	CAL0006374		5'-->3' exoribonuclease; required for wild-type filamentous growth; not essential for viability; functionally complements S. cerevisiae kem1 mutant slow growth & mating and partially complements invasive growth & pseudohyphal growth	25/10/2004	25/11/2008		KEM1	NA
ORF19.2138::CAN1U	1.266	1.178	0.78	0.378	ILS1	orf19.9685|IPF25214.1|IPF13644.2|Contig4-2481_0004|orf6.5372|CA3186|CaO19.2138|CaO19.9685	ORF|Uncharacterized	Ca21chr6_C_albicans_SC5314	1005464	1008730	W	CAL0005329		Protein similar to isoleucyl-tRNA synthetase, the target of drugs including the cyclic beta-amino acid icofungipen/PLD-118/BAY-10-8888 and mupirocin; detected by mass spec in exponential and stationary phase cultures	25/10/2004	2008-07-11		ILS1	NA
ORF19.6420::CAN1U	1.322	1.176	0.475	1.009	PGA13	orf19.13778|IPF20734.1|IPF1341.1|Contig4-3073_0004|orf6.7834|CA5112|CaO19.6420|CaO19.13778|IPF1341	ORF|Uncharacterized	Ca21chrR_C_albicans_SC5314	1838917	1840287	W	CAL0002165		Putative GPI-anchored protein; described as similar to mucins; induced during cell wall regeneration, and during core caspofungin response; regulated by Tsa1p, Tsa1Bp in minimal media at 37 deg and by Cyr1p, Nrg1p, Tup1p, Rlm1p	25/10/2004	2008-07-11			NA
ORF19.4639::CAN1U	-0.602	1.173	1.223	2.539		orf19.12108|IPF9002.2|IPF28309.1|Contig4-2825_0001|orf6.2370|CA1065|CaO19.4639|IPF9002	ORF|Uncharacterized	Ca21chr4_C_albicans_SC5314	307948	307274	C	CAL0003680		Predicted ORF in Assemblies 19, 20 and 21; protein detected by mass spec in exponential and stationary phase cultures	25/10/2004	2008-07-11			NA
ORF19.4716::CAN1U	0.159	1.166	3.015	0.99	GDH3	IPF8236.1|Contig4-2812_0004|orf6.3152|CA1579|CaO19.4716|GDH1	ORF|Uncharacterized	Ca21chr4_C_albicans_SC5314	1362564	1363934	W	CAL0004374	CAL0006534	NADP-glutamate dehydrogenase; hyphal downregulated expression; transcription is regulated by Nrg1p, Plc1p; downregulated by Efg1p; upregulated by Rim101p at pH 8; ciclopirox olamine and ketoconazole induced; transcript repressed by hypoxia	25/10/2004	2008-07-11		GDH3	NA
ORF19.5752::CAN1D	0.162	1.16	0.799	-0.261		orf19.13175|IPF21451.1|IPF13517.3|Contig4-2419_0001|orf6.1417|orf6.2089|CA0893|CaO19.5752|IPF13517|IPF13517.2	ORF|Uncharacterized	Ca21chr6_C_albicans_SC5314	817145	815232	C	CAL0001466		S. cerevisiae ortholog SAF1 has ubiquitin-protein ligase activity, has role in SCF-dependent proteasomal ubiquitin-dependent protein catabolic process and localizes to SCF ubiquitin ligase complex	25/10/2004	2008-07-11		SAF1	NA
ORF19.3422::CAN1D	0.139	1.16	0.466	0.691	FMP27	orf19.10926|IPF23847.1|IPF8884.2|Contig4-2903_0002|orf6.6103|CA3756|CaO19.10926|CaO19.3422|IPF8884	ORF|Uncharacterized	Ca21chr6_C_albicans_SC5314	348064	340358	C	CAL0004921		Putative protein of unknown function; mRNA binds She3p; fungal-specific (no human or murine homolog)	25/10/2004	2008-07-11		FMP27	NA
ORF19.7376::CAN1U	1.056	1.156	1.108	0.564		IPF1272.1|Contig4-3093_0013|orf6.8536|CA5673|CaO19.7376|IPF1272	ORF|Uncharacterized	Ca21chr3_C_albicans_SC5314	1337895	1340183	W	CAL0004767			25/10/2004	2010-04-06			NA
ORF19.3149::CAN1U	-0.213	1.156	-1.088	-0.307	LSP1	orf19.10659|IPF15552.2|IPF14171.2|Contig4-2831_0005|orf6.1659|CA0622|SLB2|CaO19.3149|CaO19.10659|IPF14171	ORF|Verified	Ca21chr2_C_albicans_SC5314	1379510	1380463	W	CAL0002322		Protein detected by mass spec in exponential and stationary phase cultures; caspofungin repressed; biofilm induced; fungal-specific (no human or murine homolog)	25/10/2004	2008-07-11		PIL1	NA
ORF19.3457::CAN1U	1.138	1.153	0.611	-0.506	SWD3	orf19.10961|IPF9778.1|IPF17933.2|Contig4-2892_0010|orf6.1816|orf6.3760|CA0720|CaO19.3457|IPF17932	ORF|Uncharacterized	Ca21chr6_C_albicans_SC5314	452456	451305	C	CAL0005013		S. cerevisiae ortholog SWD3 has histone methyltransferase activity (H3-K4 specific), has role in telomere maintenance, histone H3-K4 methylation, chromatin silencing at telomere and localizes to Set1C/COMPASS complex	25/10/2004	2008-07-11		SWD3	NA
ORF19.1840::CAN1U	-0.958	1.152	-1.327	-0.303		orf19.9889|orf19.9398|IPF25488.1|IPF10840.2|IPF24966.1|IPF13383.2|orf6.4246|orf6.4199|CA6195|CA2336|orf19.2353|CaO19.1840|CaO19.9398|IPF10840.3eoc	ORF|Uncharacterized	Ca21chr1_C_albicans_SC5314	2373535	2369758	C	CAL0001672		S. cerevisiae ortholog TCB1 has lipid binding and localizes to mitochondrion, plasma membrane enriched fraction	25/10/2004	25/11/2008		TCB1	NA
ORF19.3604::CAN1U	2.163	1.148	1.364	1.099		orf19.11087|IPF18810.1|IPF17166.2|orf6.2460|orf6.2223|CA0977|CaO19.3604|IPF18810	ORF|Uncharacterized	Ca21chr2_C_albicans_SC5314	1772272	1773420	W	CAL0000276			25/10/2004	2008-07-11			NA
ORF19.7595::CAN1U	-0.058	1.148	-0.202	-0.427		IPF676.1|Contig4-3108_0027|orf6.8943|CA5995|CaO19.7595|IPF676	ORF|Uncharacterized	Ca21chrR_C_albicans_SC5314	2178885	2177557	C	CAL0000251			25/10/2004	2008-07-11			NA
ORF19.2237::CAN1U_1	0.567	1.142	0.774	0.814	SPR1	orf19.9779|IPF25049.1|IPF19900.1|Contig4-2838_0007|Contig4-2838_0008|orf6.2395|CA1078|CaO19.2237|CaO19.9779	ORF|Uncharacterized	Ca21chr2_C_albicans_SC5314	1402483	1404060	W	CAL0006247		Putative GPI-anchored protein; not essential for viability; similar to S. cerevisiae Spr1p, which is a sporulation-specific exo-1,3-beta-glucanase	25/10/2004	2008-07-11			NA
ORF19.4728::CAN1U	-0.091	1.137	-0.829	0.077		orf19.12191|IPF14914.2|IPF18648.2|IPF16481.2|orf6.2182|orf6.3190|orf6.439|CA0956|CA6289|orf19.4729|IPF14914.5f|IPF14914	ORF|Uncharacterized	Ca21chr1_C_albicans_SC5314	1897223	1901365	W	CAL0004407			25/10/2004	25/11/2008			NA
ORF19.3629::CAN1U	0.511	1.135	-0.508	0.865	DSE1	orf19.11112|IPF23656.1|IPF10835.2|Contig4-2517_0008|Contig4-2517_0009|orf6.2710|CA1278|CaO19.3629|CaO19.11112|IPF10835	ORF|Uncharacterized	Ca21chr2_C_albicans_SC5314	1716138	1718312	W	CAL0000357	CAL0006499	Predicted cell wall protein; transcription is decreased in mutant lacking ACE2; periodic mRNA expression, peak at cell-cycle M/G1 phase; possibly an essential gene, disruptants not obtained by UAU1 method	25/10/2004	2008-07-11		DSE1	NA
ORF19.7108::CAN1U	2.849	1.124	2.926	0.815		IPF5616.1|Contig4-2995_0027|orf6.8445|CA5592|CaJ7.0022|CaO19.7108|RPE1|CaJ7_0022|CaO19_7108	ORF|Uncharacterized	Ca21chr7_C_albicans_SC5314	19179	19871	W	CAL0002810		Predicted ORF in Assemblies 19, 20 and 21; protein detected by mass spec in stationary phase cultures	25/10/2004	19/09/2007		RPE1	NA
ORF19.6688::CAN1U	0.063	1.12	1.376	1.269		orf19.13980|IPF20483.1|IPF2615.1|IPF2615|Contig4-3088_0015|orf6.6797|CA4291|CaJ7.0406|CaJ7_0406|CaO19_6688|CaO19.13980|CaO19.6688	ORF|Uncharacterized	Ca21chr7_C_albicans_SC5314	789512	790492	W	CAL0004140	CAL0006837	Decreased transcription is observed upon benomyl treatment or in an azole-resistant strain that overexpresses MDR1	25/10/2004	2008-07-11			NA
ORF19.7044::CAN1U	1.344	1.118	0.019	0.387		IPF3086.1|Contig4-2855_0009|orf6.7970|CA5226|CaJ7.0087|RIM15|CaO19.7044|CaO19_7044|CaJ7_0087	ORF|Uncharacterized	Ca21chr7_C_albicans_SC5314	137282	143053	W	CAL0002056		S. cerevisiae ortholog RIM15 has protein kinase activity and has role in age-dependent response to oxidative stress involved in chronological cell aging, protein phosphorylation, regulation of meiosis	25/10/2004	19/09/2007		RIM15	NA
ORF19.412::CAN1U	0.072	1.113	0.406	-0.485	SSH1	orf19.8042|IPF4903.2|Contig4-3004_0010|orf6.2095|CA0898|SSH1.3f|SSH1.3	ORF|Verified	Ca21chr1_C_albicans_SC5314	1162939	1161330	C	CAL0005572		Protein with a role in protein translocation across membranes	25/10/2004	2008-07-11		SSH1	NA
ORF19.4280::CAN1U	2.055	1.112	1.544	1.034		orf19.11756|IPF15811.2|IPF8750.2|Contig4-2551_0013|orf6.3106|orf6.5206|CA3067|CaO19.4280|IPF15811	ORF|Uncharacterized	Ca21chr5_C_albicans_SC5314	594542	595192	W	CAL0000343			25/10/2004	2008-07-11			NA
ORF19.2418::CAN1D	1.739	1.112	0.599	0.724		orf19.9956|IPF24930.1|IPF7298.2|Contig4-2445_0007|Contig4-2529_0006|orf6.5175|CA3044|CaO19.2418|CaO19.9956|IPF7298	ORF|Uncharacterized	Ca21chrR_C_albicans_SC5314	701577	701002	C	CAL0001483			25/10/2004	2008-07-11			NA
ORF19.4398::CAN1U_1	-0.683	1.112	0.679	0.26		orf19.11876|IPF19792.1|IPF16920.3|Contig4-3077_0002|orf6.587|orf6.6309|CA3905|CaO19.4398|IPF19792.5f|IPF19792	ORF|Uncharacterized	Ca21chrR_C_albicans_SC5314	786517	787491	W	CAL0001189		S. cerevisiae ortholog YPR147C localizes to cytoplasm	25/10/2004	2008-07-11		YPR147C	NA
ORF19.4025::CAN1U	0.96	1.11	0.741	0.548	PRE1	orf19.11508|IPF23307.1|IPF3370.2|Contig4-3094_0024|orf6.7438|CA4791|CaO19.11508|CaO19.4025|IPF3370	ORF|Uncharacterized	Ca21chr5_C_albicans_SC5314	1152595	1153185	W	CAL0004727		Upregulated by Rim101p at acid pH; flucytosine induced; amphotericin B repressed	25/10/2004	2008-07-11		PRE1	NA
ORF19.6676::CAN1U	0.835	1.109	1.931	0.51		IPF2311.2|Contig4-2760_0004|orf6.6785|orf6.6791|CA4279|CaO19.6676|DPH51	ORF|Uncharacterized	Ca21chr5_C_albicans_SC5314	809408	810307	W	CAL0004115			25/10/2004	2008-07-11			NA
ORF19.206::CAN1U	0.457	1.105	0.251	1.044		orf19.7836|IPF12022.2|IPF8939.3|Contig4-2951_0014|orf6.129|orf6.5938|CA3622|CaO19.206|IPF12022	ORF|Uncharacterized	Ca21chr2_C_albicans_SC5314	1833836	1830690	C	CAL0003872			25/10/2004	2008-07-11			NA
ORF19.391::CAN1U	0.105	1.101	1.448	0.407	UPC2	orf19.8021|IPF26909.1|IPF7289.2|Contig4-3031_0016|Contig4-3031_0018|orf6.6273|CA3878|CaO19.8021|ECM22|CaO19.391|IPF7289	ORF|Verified	Ca21chr1_C_albicans_SC5314	1860375	1858237	C	CAL0004944		Transcriptional regulator of ergosterol biosynthetic genes and sterol uptake; binds ERG2 promoter; has Zn(2)-Cys(6) binuclear cluster; induced upon ergosterol depletion, by azoles, anaerobicity; macrophage/pseudohyphal-repressed	25/10/2004	25/11/2008		UPC2	NA
ORF19.7215::CAN1U	-0.033	1.1	-0.347	2.25		IPF883.1|Contig4-3017_0022|orf6.8115|CA5340|CaO19.7215|IPF883	ORF|Uncharacterized	Ca21chr1_C_albicans_SC5314	3099412	3104868	W	CAL0003770		Ortholog of S. cerevisiae UTP10	25/10/2004	25/11/2008		UTP10	NA
ORF19.7456::CAN1U	-0.124	1.097	0.139	-0.464		IPF2903.1|Contig4-3064_0008|orf6.8616|CA5747|CaO19.7456|IPF2903	ORF|Uncharacterized	Ca21chr3_C_albicans_SC5314	1524693	1523629	C	CAL0005588			25/10/2004	2010-04-06			NA
ORF19.7409::CAN1U	-0.244	1.094	1.024	0.383	ERV25	IPF2651.2|Contig4-3029_0001|orf6.8569|CA5707|CaO19.7409	ORF|Verified	Ca21chr3_C_albicans_SC5314	1425326	1425973	W	CAL0005428		Component of COPII-coated vesicles; transcription induced upon filamentous growth	25/10/2004	2010-04-06		ERV25	NA
ORF19.2639.1::CAN1U	0.074	1.093	0.437	1.516		IPF24685.1|IPF6971.2|Contig4-2912_0010|CA2071|orf19.2639.2|IPF6971|CA2070|IPF6971.3|IPF6972.2|IPF6971.53	ORF|Uncharacterized	Ca21chr5_C_albicans_SC5314	767784	767257	C	CAF0006959		S. cerevisiae ortholog LSM7 has RNA binding and has role in nuclear-transcribed mRNA catabolic process, nuclear mRNA splicing, via spliceosome, maturation of SSU-rRNA	25/04/2005	2008-07-11		LSM7	NA
ORF19.5090::CAN1U	1.228	1.09	0.558	0.125		orf19.12556|IPF22143.1|IPF12969.2|Contig4-2641_0017|orf6.6286|CA3889|TAD3|CaO19.12556|CaO19.5090	ORF|Uncharacterized	Ca21chr1_C_albicans_SC5314	1777650	1778630	W	CAL0001811		S. cerevisiae ortholog TAD3 has tRNA-specific adenosine deaminase activity, has role in tRNA modification and localizes to cytoplasm, nucleus	25/10/2004	25/11/2008		TAD3	NA
ORF19.4743::CAN1U	1.019	1.088	-0.212	-0.62	AFG1	orf19.12205|IPF14022.2|IPF10636.3|Contig4-2037_0003|orf6.3655|orf6.404|CA1948|CaO19.4743|AFG12|IPF14022	ORF|Uncharacterized	Ca21chr1_C_albicans_SC5314	1926159	1924093	C	CAL0004449		Protein not essential for viability; similar to S. cerevisiae Afg1p, which is a putative mitochondrial ATPase of the AAA family	25/10/2004	25/11/2008			NA
ORF19.4406::CAN1U	1.458	1.087	1.741	2.939		orf19.11884|IPF11838.3|IPF11837.2|Contig4-2866_0019|orf6.2822|orf6.400|CA1358|NIF3|CaO19.4406	ORF|Uncharacterized	Ca21chr4_C_albicans_SC5314	1325647	1326561	W	CAL0001717		S. cerevisiae ortholog NIF3 localizes to mitochondrion	25/10/2004	2008-07-11		NIF3	NA
ORF19.2317::CAN1U	-0.864	1.081	-0.114	-1.525		orf19.9853|IPF25005.1|IPF13777.1|Contig4-2539_0007|orf6.5533|CA3299|CaO19.9853|CaO19.2317|IPF13777	ORF|Uncharacterized	Ca21chr1_C_albicans_SC5314	2423366	2423899	W	CAL0000676		Predicted ORF in Assemblies 19, 20 and 21; transcription is induced in response to alpha pheromone in SpiderM medium	25/10/2004	25/11/2008			NA
ORF19.3023::CAN1U	2.389	1.079	0.636	0.347	NGG1	orf19.10541|IPF24276.1|IPF3695.1|Contig4-3096_0047|orf6.7760|CA5057|CaO19.3023|CaO19.10541|IPF3695	ORF|Uncharacterized	Ca21chr1_C_albicans_SC5314	686699	688582	W	CAL0001366		S. cerevisiae ortholog NGG1 has histone acetyltransferase activity, has role in histone acetylation and localizes to SAGA complex, Ada2/Gcn5/Ada3 transcription activator complex, SLIK (SAGA-like) complex	25/10/2004	2008-07-11		NGG1	NA
ORF19.592::CAN1U_2	-0.177	1.079	-0.236	0.417		orf19.8224|IPF26710.1|IPF11869.2|Contig4-2431_0001|orf6.5688|CA3426|CaO19.8224|CaO19.592|IPF11869	ORF|Uncharacterized	Ca21chrR_C_albicans_SC5314	1755810	1756997	W	CAL0000364		Ortholog of S. cerevisiae YNL092W	25/10/2004	2008-07-11		YNL092W	NA
ORF19.5776::CAN1U	-0.354	1.078	0.275	-0.188	TOM1	orf19.13198|orf19.8529|orf19.8530|IPF21369.1|IPF11711.2|IPF26413.1|IPF26466.1|IPF18528.2|IPF4563.2|Contig4-3099_0044|Contig4-3099_0045|orf6.3949|orf6.3950|orf6.4848|CA2803|CA2169|CA2170|orf19.911|orf19.912|CaO19.13198|CaO19.5776|IPF11711	ORF|Uncharacterized	Ca21chr2_C_albicans_SC5314	654222	644362	C	CAL0001517	CAL0006741	Predicted ORF in Assemblies 19, 20 and 21; transcription is regulated by Nrg1p and Mig1p	25/10/2004	2008-07-11		TOM1	NA
ORF19.2593::CAN1U	0.513	1.076	0.719	0.565	BIO2	orf19.10124|orf6.4105|IPF24757.1|IPF2771.2|Contig4-2821_0003|Contig4-2970_0027|CA2273|CaO19.10124|CaO19.2593	ORF|Uncharacterized	Ca21chrR_C_albicans_SC5314	426350	425226	C	CAL0002565		Protein described as biotin synthase; transcriptionally upregulated in high iron; transcription is downregulated in response to treatment with ciclopirox olamine; upregulated in clinical isolates from HIV+ patients with oral candidiasis	25/10/2004	2008-07-11		BIO2	NA
ORF19.4197::CAN1U	0.145	1.072	0.108	0.892	YHM2	orf19.11673|IPF23067.1|IPF12348.2|Contig4-2426_0005|orf6.2738|CA1301|CaO19.4197|CaO19.11673	ORF|Verified	Ca21chr6_C_albicans_SC5314	110646	109741	C	CAL0005894		Alkaline upregulated	25/10/2004	2008-07-11		YHM2	NA
ORF19.7510::CAN1D	-0.175	1.067	0.804	0.612	KIN2	IPF402.1|Contig4-3107_0054|orf6.8762|CA5851|CaO19.7510|KIN1	ORF|Uncharacterized	Ca21chrR_C_albicans_SC5314	63737	67375	W	CAL0006385		Putative protein with similarity to S. cerevisiae Kin2p, transcription is positively regulated by Tbf1	25/10/2004	19/09/2007		KIN2	NA
ORF19.3956::CAN1U	-0.633	1.062	0.962	-0.325		orf19.11438|IPF15547.2|IPF28562.1|Contig4-1832_0003|orf6.1120|orf6.2279|CA1015|CaO19.3956|IPF15547|IPF15547.1	ORF|Uncharacterized	Ca21chr5_C_albicans_SC5314	1022725	1024077	W	CAL0003013		S. cerevisiae ortholog HER2 has glutaminyl-tRNA synthase (glutamine-hydrolyzing) activity and has role in glutaminyl-tRNAGln biosynthesis via transamidation, endoplasmic reticulum organization	25/10/2004	2008-07-11		HER2	NA
ORF19.5056::CAN1U	1.191	1.054	0.256	-0.318		orf19.12523|IPF12212.3|IPF28152.1|Contig4-2407_0008|Contig4-2407_0009|orf6.17|orf6.3380|CA0002|CaO19.5056|APC10|DOC1|IPF12212.2	ORF|Uncharacterized	Ca21chr1_C_albicans_SC5314	1709964	1708525	C	CAL0001686			25/10/2004	25/11/2008			NA
ORF19.191::CAN1U	0.23	1.052	2.268	0.331	KIC1	orf19.7821|IPF27130.1|IPF15055.2|Contig4-2639_0001|orf6.2964|CA1447|CaO19.191|CaO19.7821|NRK1	ORF|Verified	Ca21chr2_C_albicans_SC5314	997849	1000524	W	CAL0003268		Member of the GCK-III subfamily of eukaryotic Ste20p kinases; in RAM cell wall integrity signaling network; role in cell separation, azole sensitivity; required for hyphal growth; constitutive expression is MTL, white-opaque independent	25/10/2004	2008-07-11		KIC1	NA
ORF19.3411::CAN1U	-0.013	1.051	-0.586	0.343		orf19.10914|IPF9910.1|IPF12031.1|Contig4-2923_0018|orf6.2100|orf6.4320|CA0900|CaO19.3411|IPF12031	ORF|Uncharacterized	Ca21chr6_C_albicans_SC5314	369515	368628	C	CAL0004890		S. cerevisiae ortholog BUD17 has role in cellular bud site selection and localizes to cytoplasm, nucleus	25/10/2004	2008-07-11		BUD17	NA
ORF19.1485::CAN1U	-1.131	1.039	0.103	2.682		orf19.9060|IPF6016.2|Contig4-2638_0003|orf6.2109|CA0908|MRPL31|CaO19.9060|CaO19.1485	ORF|Uncharacterized	Ca21chr2_C_albicans_SC5314	312166	311825	C	CAL0004737		S. cerevisiae ortholog MRPL31 has structural constituent of ribosome and localizes to mitochondrial large ribosomal subunit	25/10/2004	2008-07-11		MRPL31	NA
ORF19.3354::CAN1U	0.523	1.033	-0.194	0.526		orf19.10862|IPF28807.1|Contig4-2331_0004|orf6.2294|CaO19.10862|RPS42|CaO19.3354	ORF|Uncharacterized	Ca21chr1_C_albicans_SC5314	332739	334096	W	CAL0004156		Ortholog of S. cerevisiae RPS4B and RPS4A	25/10/2004	2008-07-11		RPS4B|RPS4A	NA
ORF19.3810::CAN1U	0.971	1.031	1.084	-0.082		orf19.11291|IPF23466.1|IPF6938.2|Contig4-2979_0018|orf6.7505|CA4842|CaO19.3810|MTD1|CaO19.11291	ORF|Uncharacterized	Ca21chr4_C_albicans_SC5314	1011783	1012754	W	CAL0001938		S. cerevisiae ortholog MTD1 has methylenetetrahydrofolate dehydrogenase (NAD+) activity and has role in one-carbon metabolic process, purine base biosynthetic process, folic acid and derivative biosynthetic process	25/10/2004	2008-07-11		MTD1	NA
ORF19.3549::CAN1U	0.732	1.03	-0.651	0.17	CDC21	orf19.11033|TMP1|IPF19442.2|IPF13364.2|Contig4-1753_0001|orf6.102|orf6.4652|CA2665|CaO19.3549|CaO19.11033	ORF|Uncharacterized	Ca21chr2_C_albicans_SC5314	1069634	1070581	W	CAL0005915		Predicted ORF in Assemblies 19, 20 and 21; flucytosine induced; transcription is downregulated in both intermediate and mature biofilms	25/10/2004	2008-07-11		CDC21	NA
ORF19.2521::CAN1U	0.879	1.029	0.739	0.7		orf19.10057|IPF4976.2|IPF29049.1|IPF18980.2|Contig4-2933_0023|Contig4-2933_0024|orf6.1402|orf6.3375|CA1739|orf19.2522	ORF|Uncharacterized	Ca21chrR_C_albicans_SC5314	327534	330467	W	CAL0002408			25/10/2004	2008-07-11			NA
ORF19.7178::CAN1U	0.706	1.025	-0.215	1.15	PRE5	IPF2171.1|Contig4-3097_0023|orf6.8078|CA5308|CaJ7.0460|CaO19.7178|CaJ7_0460|CaO19_7178	ORF|Verified	Ca21chr7_C_albicans_SC5314	875213	874362	C	CAL0003090		Alpha6 subunit of the 20S proteasome; regulated by Gcn4p; induced in response to amino acid starvation (3-aminotriazole treatment)	25/10/2004	2008-07-11		PRE5	NA
ORF19.2146::CAN1U	1.217	1.012	0.478	0.729		orf19.9693|IPF25187.1|IPF11610.2|Contig4-2303_0002|orf6.5380|CA3188|HAT2|CaO19.2146|IPF11610	ORF|Uncharacterized	Ca21chr6_C_albicans_SC5314	1013409	1012261	C	CAL0005349		S. cerevisiae ortholog HAT2 has histone binding, histone acetyltransferase activity and has role in chromatin assembly or disassembly, histone acetylation, chromatin silencing at telomere	25/10/2004	2008-07-11		HAT2	NA
ORF19.2094::CAN1U	0.79	1.004	0.178	0.188	PDR6	orf19.9641|IPF25339.1|IPF1158.2|Contig4-2971_0021|Contig4-2971_0023|Contig4-2971_0025|Contig4-2971_0026|Contig4-2971_0027|orf6.7461|CA4807|KAP122|CaO19.9641|CaO19.2094	ORF|Uncharacterized	Ca21chr2_C_albicans_SC5314	50262	53276	W	CAL0004566	CAL0006633	Transcription is regulated by Nrg1p; transcription is induced in response to alpha pheromone in SpiderM medium	25/10/2004	19/09/2007		KAP122	NA
ORF19.4733::CAN1U	-0.076	1	0.624	0.398	YMC2	orf19.12195|IPF22458.1|IPF11767.2|Contig4-2643_0001|orf6.2084|orf6.2186|CA0889|CaO19.4733|IPF11767	ORF|Uncharacterized	Ca21chr1_C_albicans_SC5314	1907576	1908484	W	CAL0004423		Predicted ORF in Assemblies 19, 20 and 21; Gcn4p-regulated; induced upon biofilm formation	25/10/2004	25/11/2008			NA
ORF19.1402::CAN1U	2.372	0.997	2.506	2.329	CCT2	orf19.8980|IPF25943.1|IPF11584.2|Contig4-2651_0001|orf6.5355|CA3174|CaO19.1402|CaO19.8980	ORF|Uncharacterized	Ca21chr2_C_albicans_SC5314	1947860	1946280	C	CAL0004452		Predicted ORF in Assemblies 19, 20 and 21; protein detected by mass spec in exponential and stationary phase cultures	25/10/2004	2008-07-11		CCT2	NA
ORF19.1446::CAN1U	0.896	0.995	-0.146	1.227	CLB2	orf19.9021|IPF25776.1|IPF7873.2|CYB1|Contig4-3018_0026|orf6.7127|CA4553|CaO19.9021|CaO19.1446	ORF|Verified	Ca21chr2_C_albicans_SC5314	250508	249030	C	CAL0004596		B-type mitotic cyclin (cyclin-dependent protein kinase regulatory subunit); essential; required for wild-type mitotic exit; role in cell polarization; interacts with catalytic subunit Cdk1p	25/10/2004	2008-07-11		CLB2	NA
ORF19.6784::CAN1D_1	0.035	0.993	0.584	0.414	PGA32	orf19.14076|orf6.8847|IPF20370.1|IPF8930.1|Contig4-2621_0005|CA5921|CaO19.6784|CaO19.14076|IPF8930	ORF|Uncharacterized	Ca21chr3_C_albicans_SC5314	1638006	1639298	W	CAL0004984		Putative GPI-anchored protein of unknown function; transcriptionally regulated by iron; expression greater in high iron	25/10/2004	2010-04-06			NA
ORF19.1106::CAN1U_1	1.113	0.991	0.829	0.731		orf19.8703|IPF26190.1|IPF6342.1|Contig4-2815_0016|Contig4-2815_0017|orf6.2982|CA1458|CaO19.8703|CaO19.1106|IPF6342	ORF|Uncharacterized	Ca21chr5_C_albicans_SC5314	850948	848594	C	CAL0001856		Protein with Mob2p-dependent hyphal regulation; fluconazole-induced	25/10/2004	2008-07-11			NA
ORF19.2638::CAN1U	2.959	0.99	0.954	0.574		orf19.10161|IPF6967.2|IPF18967.2|Contig4-2912_0019|orf6.1459|orf6.3825|CA2073|CaO19.2638|IPF6967	ORF|Uncharacterized	Ca21chr5_C_albicans_SC5314	772041	772868	W	CAL0003441			25/10/2004	2008-07-11			NA
ORF19.7585::CAN1U	0.405	0.988	0.162	0.53	INO1	IPF904.1|Contig4-3105_0074|orf6.8933|CA5986|CaO19.7585	ORF|Verified	Ca21chrR_C_albicans_SC5314	2157196	2155634	C	CAL0000215	CAL0006581	Inositol-1-phosphate synthase; enzyme of inositol biosynthesis; antigenic in human; repressed by farnesol (in biofilm) or caspofungin; regulated during planktonic growth; upstream inositol/choline regulatory element; glycosylation predicted	25/10/2004	2008-07-11		INO1	NA
ORF19.7489::CAN1U	-0.136	0.988	1.98	0.531		IPF434.1|Contig4-3107_0010|orf6.8741|CA5834|CaO19.7489|LRG1	ORF|Uncharacterized	Ca21chrR_C_albicans_SC5314	112632	108226	C	CAL0005717		S. cerevisiae ortholog LRG1 has Rho GTPase activator activity, has role in small GTPase mediated signal transduction, fungal-type cell wall biogenesis and localizes to cellular bud neck, mitochondrion	25/10/2004	19/09/2007		LRG1	NA
ORF19.2675::CAN1U	0.724	0.984	1.632	0.391		orf19.10190|IPF24671.1|IPF6893.2|orf6.5559|CA3324|HSH155|CaO19.10190|CaO19.2675|IPF6893	ORF|Uncharacterized	Ca21chr4_C_albicans_SC5314	660680	663964	W	CAL0003514			25/10/2004	2008-07-11			NA
ORF19.7642::CAN1U	1.112	0.983	-0.549	-0.062		IPF596.1|Contig4-3108_0109|orf6.8990|CA6032|CaO19.7642|VPS3|IPF596	ORF|Uncharacterized	Ca21chrR_C_albicans_SC5314	2247207	2249612	W	CAL0000881			25/10/2004	2008-07-11			NA
ORF19.6373::CAN1U	2.531	0.982	1.641	-0.056		orf19.13730|IPF20703.1|IPF5418.2|orf6.5825|CA3537|CaO19.6373|DCP2|CaO19.13730|PSU1	ORF|Uncharacterized	Ca21chrR_C_albicans_SC5314	1770096	1767373	C	CAL0001378			25/10/2004	2008-07-11			NA
ORF19.475::CAN1D	-0.444	0.982	1.09	1.09		orf19.8106|orf19.8107|IPF19567.1|IPF26829.1|IPF26805.1|IPF10696.2|IPF19566.1|orf6.329|orf6.986|orf6.987|CA0052|orf19.476|IPF19567	ORF|Uncharacterized	Ca21chrR_C_albicans_SC5314	894751	895851	W	CAL0005798		S. cerevisiae ortholog IPI1 has role in ribosomal large subunit assembly, rRNA processing and localizes to nucleoplasm	25/10/2004	2008-07-11		IPI1	NA
ORF19.4080::CAN1U	0.147	0.98	0.501	0.144		orf19.11561|IPF2072.2|IPF28524.1|Contig4-3095_0004|orf6.49|orf6.6856|CA0006|CaO19.4080|IPF2072	ORF|Uncharacterized	Ca21chr2_C_albicans_SC5314	1884991	1886055	W	CAL0004926			25/10/2004	2008-07-11			NA
ORF19.7304::CAN1U	1.745	0.975	0.503	1.309		IPF19812.1|Contig4-2245_0009|orf6.8385|CA5542|IPF19812|CaO19.7304	ORF|Uncharacterized	Ca21chrR_C_albicans_SC5314	1938292	1936814	C	CAL0004507		Putative protein of unknown function; expression is upregulated early upon infection of reconstituted human epithelium (RHE), while expression of the C. dubliniensis ortholog is not upregulated; not required for viability	25/10/2004	2008-07-11			NA
ORF19.125::CAN1D	0.111	0.975	-0.348	-0.303	EBP1	orf19.7772|Contig4-2900_0026|IPF7044.2|IPF29953.1|orf6.2606|CA1216|CaO19.125	ORF|Verified	Ca21chr6_C_albicans_SC5314	230692	229469	C	CAL0003035		NADPH oxidoreductase; interacts with phenolic substrates, such as 17beta-estradiol; possible role in response to estrogen; induced by oxidative and weak acid stress, nitric oxide, benomyl; activated by Cap1p, Mnl1p; no mammalian homolog	25/10/2004	2008-07-11			NA
ORF19.927::CAN1U	1.174	0.97	0.041	1.981		orf19.8542|IPF26343.1|IPF8422.2|Contig4-2136_0007|orf6.2861|CA1383|CaO19.8542|CaO19.927|IPF8422	ORF|Uncharacterized	Ca21chr5_C_albicans_SC5314	141659	142270	W	CAL0003632		S. cerevisiae ortholog CGI121 has role in telomere maintenance, positive regulation of transcription from RNA polymerase II promoter and localizes to EKC/KEOPS protein complex	25/10/2004	19/09/2007		CGI121	NA
ORF19.6780::CAN1U	-0.499	0.97	2.467	-0.04	MET8	orf19.14072|IPF20394.1|IPF2818.1|Contig4-2943_0012|orf6.8851|CA5925|CaO19.14072|CaO19.6780	ORF|Uncharacterized	Ca21chr3_C_albicans_SC5314	1652563	1653420	W	CAL0004979		Predicted ORF in Assemblies 19, 20 and 21; regulated by Gcn2p and Gcn4p	25/10/2004	2010-04-06		MET8	NA
ORF19.1264::CAN1U	-0.015	0.969	1.23	1.092	CFL2	orf19.8849|orf6.5731|FRE2|IPF26059.1|IPF8512.2|CFL97|Contig4-2968_0010|Contig4-2968_0011|CA3461|CaO19.8849|CaO19.1264	ORF|Uncharacterized	Ca21chr4_C_albicans_SC5314	1279299	1277083	C	CAL0002987	CAL0006461	Iron utilization protein; similar to an S. cerevisiae oxidoreductase, Ynr060Wp; regulated by Sfu1p, Nrg1p, Tup1p, Rim101p; alkaline, low iron, fluphenazine, ciclopirox olamine, flucytosine, induced; caspofungin, amphotericin B repressed	25/10/2004	2008-07-11			NA
ORF19.2009::CAN1U_1	-0.495	0.967	-0.26	-0.809		orf19.9560|IPF18281.1|IPF15997.3|Contig4-1590_0004|orf6.6351|orf6.775|CA3933|PEX12|CaO19.2009|IPF18281	ORF|Uncharacterized	Ca21chr2_C_albicans_SC5314	186664	188064	W	CAL0004324		S. cerevisiae ortholog PEX12 has ubiquitin-protein ligase activity, has role in protein import into peroxisome matrix and localizes to integral to peroxisomal membrane	25/10/2004	2008-07-11		PEX12	NA
ORF19.7550::CAN1U	0.551	0.96	1.043	0.386	IFA14	IPF12930.2|Contig4-2433_0007|orf6.8898|CA5961|CaO19.7550	ORF|Uncharacterized	Ca21chrR_C_albicans_SC5314	2080150	2078114	C	CAL0000081		Predicted ORF in Assemblies 19, 20 and 21; Plc1p-regulated; transcription is induced in response to alpha pheromone in SpiderM medium	25/10/2004	2008-07-11			NA
ORF19.3653::CAN1U	0.914	0.953	0.566	0.649	FAT1	orf19.11137|IPF23631.1|IPF13033.1|Contig4-3041_0021|orf6.3308|CA1690|CaO19.3653|CaO19.11137	ORF|Uncharacterized	Ca21chr6_C_albicans_SC5314	129850	131802	W	CAL0000418		Predicted enzyme of sphingolipid biosynthesis; upregulated in biofilm	25/10/2004	2008-07-11		FAT1	NA
ORF19.4332::CAN1U	1.248	0.943	2.137	1.233		orf19.11806|IPF19702.1|IPF19737.2|Contig4-2329_0001|orf6.3254|orf6.1695|CA6283|CaO19.4332|IPF19702.3f	ORF|Uncharacterized	Ca21chr5_C_albicans_SC5314	674361	675953	W	CAL0000983			25/10/2004	2008-07-11			NA
ORF19.2740::CAN1U	0.531	0.942	2.18	0.583		orf19.10255|IPF17364.2|IPF14414.3|Contig4-1912_0001|Contig4-1912_0002|Contig4-2105_0004|orf6.4696|orf6.634|orf6.4697|CA2700|CaO19.2740|IPF1441|CA2701|IPF14414.exon2|IPF15360.2|IPF14414.exon1	ORF|Uncharacterized	Ca21chr4_C_albicans_SC5314	536699	534369	C	CAL0004227			25/10/2004	2008-07-11			NA
ORF19.1686::CAN1U	-0.052	0.938	2.087	1.318		orf19.9254|IPF25619.1|IPF6511.1|Contig4-2909_0002|orf6.4153|CA2305|MPA43|CaO19.9254|CaO19.1686	ORF|Uncharacterized	Ca21chr3_C_albicans_SC5314	345434	347143	W	CAL0000152			25/10/2004	2008-07-11			NA
ORF19.2590::CAN1U	-0.072	0.937	0.473	0.112		orf19.10121|IPF24778.1|IPF2776.2|Contig4-2970_0024|orf6.4108|CA2275|CaO19.10121|BIO4|CaO19.2590	ORF|Uncharacterized	Ca21chrR_C_albicans_SC5314	423120	422482	C	CAL0002560		Putative protein of unknown function, transcription is upregulated in clinical isolates from HIV+ patients with oral candidiasis	25/10/2004	2008-07-11		BIO4	NA
ORF19.6499::CAN1U	1.056	0.936	0.17	1.105		orf19.13852|IPF20679.1|IPF8437.2|Contig4-2822_0008|orf6.3364|CA1731|CaJ7.0251|CaO19.13852|CaJ7_0251|CaO19_6499|CaO19.6499|IPF8437	ORF|Uncharacterized	Ca21chr7_C_albicans_SC5314	472190	475846	W	CAL0002343			25/10/2004	2008-07-11			NA
ORF19.2170::CAN1D	-0.653	0.934	0.66	-0.336	PHM7	orf19.9716|IPF25099.1|IPF10153.2|Contig4-3057_0029|orf6.6093|CA3747|CaO19.2170|IPF10153	ORF|Verified	Ca21chr2_C_albicans_SC5314	1652255	1649472	C	CAL0005406		Putative transporter; fungal-specific (no human or murine homolog); Hog1p-downregulated; downregulated in response to 17-beta-estradiol, ethynyl estradiol	25/10/2004	2008-07-11		PHM7	NA
ORF19.1780::CAN1U	0.356	0.933	0.41	-0.056		orf19.9346|IPF25562.1|IPF16648.1|Contig4-1793_0004|orf6.2527|CA1166|CaO19.1780|CaO19.9346|IFO1	ORF|Uncharacterized	Ca21chr2_C_albicans_SC5314	2051925	2050687	C	CAL0000960			25/10/2004	2008-07-11			NA
ORF19.979::CAN1U	1.176	0.931	-0.005	-0.299	FAS1	orf19.8594|Contig4-3103_0003|Contig4-3103_0006|Contig4-3103_0007|Contig4-3103_0008|IPF1611.2|orf6.8228|CA5426|CaO19.8594|CaO19.979	ORF|Verified	Ca21chr5_C_albicans_SC5314	29661	23548	C	CAL0003782	CAL0006516	Beta subunit of fatty-acid synthase; multifunctional enzyme; fluconazole-induced; amphotericin B, caspofungin repressed; macrophage/pseudohyphal-induced; fungal-specific (no human or murine homolog)	25/10/2004	19/09/2007		FAS1	NA
ORF19.7581::CAN1U	0.213	0.931	1.587	0.124		IPF911.1|Contig4-3105_0069|orf6.8929|CA5984|CUS1|CaO19.7581	ORF|Uncharacterized	Ca21chrR_C_albicans_SC5314	2150750	2152165	W	CAL0000205			25/10/2004	2008-07-11			NA
ORF19.5367::CAN1U	0.606	0.921	0.076	0.406	RDH54	orf19.12827|IPF21823.1|IPF718.1|Contig4-3102_0011|orf6.8356|CA5519|CaO19.12827|CaO19.5367	ORF|Uncharacterized	Ca21chr2_C_albicans_SC5314	2221673	2224063	W	CAL0004359		Protein described as having role in DNA recombination, repair; transcriptionally induced by interaction with macrophage	25/10/2004	2008-07-11		RDH54	NA
ORF19.3245::CAN1U	-0.244	0.92	2.599	-0.333		orf19.10755|orf19.10756|IPF24023.1|IPF228.2|Contig4-3062_0023|orf6.8245|orf6.8246|CA5442|CA5443|orf19.3246|IPF18105.3f	ORF|Uncharacterized	Ca21chrR_C_albicans_SC5314	248136	250682	W	CAL0003318			25/10/2004	2008-07-11			NA
ORF19.6790::CAN1U	0.343	0.913	1.013	0.846		orf19.14082|IPF20308.1|IPF10735.2|Contig4-2629_0008|orf6.8841|CA5915|NGR1|CaO19.14082|CaO19.6790|IPF10735	ORF|Uncharacterized	Ca21chr3_C_albicans_SC5314	1626529	1623866	C	CAL0004999		S. cerevisiae ortholog NGR1 has mRNA binding, has role in 3'-UTR-mediated mRNA destabilization, mitochondrion organization and localizes to perinuclear region of cytoplasm, stress granule, cytoplasmic mRNA processing body	25/10/2004	2010-04-06		NGR1	NA
ORF19.434::CAN1D	-0.716	0.912	0.321	0.666	PRD1	orf19.8064|IPF5940.2|IPF29825.1|Contig4-2492_0001|Contig4-2492_0002|orf6.6503|CA4059|CaO19.8064|CaO19.434	ORF|Uncharacterized	Ca21chr1_C_albicans_SC5314	1115479	1113371	C	CAL0005656	CAL0006651	Transcription is regulated by Nrg1p, Mig1p, and Tup1p; Hog1p-induced	25/10/2004	2008-07-11		PRD1	NA
ORF19.1727::CAN1U	-0.097	0.908	1.319	-0.619	PMC1	orf19.9295|IPF25700.1|IPF9340.1|Contig4-2981_0007|orf6.3238|CA1645|CaO19.1727|CaO19.9295	ORF|Verified	Ca21chr3_C_albicans_SC5314	264976	268611	W	CAL0000810	CAL0006643	Vacuolar calcium P-type ATPase; transcription is regulated by calcineurin and fluconazole; mutant shows increased resistance to fluconazole or lithium, and increased sensitivity to calcium	25/10/2004	2008-07-11		PMC1	NA
ORF19.2926::CAN1U	0.157	0.907	0.528	0.157		orf19.10443|IPF24250.1|IPF15236.2|Contig4-2057_0003|Contig4-2057_0005|Contig4-2249_0007|orf6.1562|CA0562|CaO19.10443|CaO19.2926|PSO2	ORF|Uncharacterized	Ca21chr1_C_albicans_SC5314	499258	501750	W	CAL0005993		S. cerevisiae ortholog PSO2 has damaged DNA binding, 5'-3' exonuclease activity and has role in DNA repair	25/10/2004	2008-07-11		PSO2	NA
ORF19.1405::CAN1U	0.484	0.905	0.356	0.322	PHO13	orf19.8983|IPF25952.1|IPF11589.2|Contig4-2113_0004|orf6.5358|CA3177|CaO19.8983|PHO132|CaO19.1405|IPF11589	ORF|Uncharacterized	Ca21chr2_C_albicans_SC5314	1940951	1941916	W	CAL0004458		Transcription is regulated upon yeast-hyphal switch	25/10/2004	2008-07-11			NA
ORF19.7521::CAN1U_1	0.687	0.904	1.374	0.933	REP1	IPF370.2|Contig4-3107_0081|orf6.8773|CA5863|CaO19.7521|IPF370	ORF|Verified	Ca21chrR_C_albicans_SC5314	36752	38833	W	CAL0000001		Protein involved in negative regulation of MDR1 transcription; mutants show increased resistance to azole drugs	25/10/2004	19/09/2007	15/04/2008		NA
ORF19.5487::CAN1U	0.516	0.901	0.938	0.1	CDC46	orf19.12942|IPF21660.1|IPF10979.2|Contig4-2604_0008|orf6.4181|CA2324|MCM5|CaO19.5487|CaO19.12942	ORF|Uncharacterized	Ca21chr2_C_albicans_SC5314	1274900	1272714	C	CAL0005346		Protein described as having role in control of cell division; periodic mRNA expression, peak at cell-cycle M/G1 phase; regulated by tyrosol and cell density; Plc1p-regulated; repressed in response to alpha pheromone in SpiderM medium	25/10/2004	2008-07-11		MCM5	NA
ORF19.1907::CAN1U	-0.765	0.9	1.483	0.66	EMC9	orf19.9463|IPF14468|IPF25401.1|IPF14468.2|Contig4-2832_0014|Contig4-2832_0015|orf6.1266|orf6.797|CA0388|CaO19.1907	ORF|Uncharacterized	Ca21chr2_C_albicans_SC5314	17610	15457	C	CAL0002503		Protein not essential for viability, induced during the mating process	25/10/2004	19/09/2007		NNF2	NA
ORF19.4258::CAN1U	0.316	0.897	1.491	0.577		orf19.11734|IPF18911.1|IPF16890.3|Contig4-2595_0003|orf6.1733|orf6.357|CA0666|FIP1|CaO19.4258	ORF|Verified	Ca21chr5_C_albicans_SC5314	553778	554758	W	CAL0000262		Putative protein of unknown function; heterozygous null mutant exhibits hypersensitivity to parnafungin and cordycepin in the C. albicans fitness test	25/10/2004	2008-07-11			NA
ORF19.779::CAN1U	-0.248	0.893	0.06	-0.407	HAT1	orf19.8401|IPF19108.2|IPF9767.2|Contig4-2697_0005|orf6.4117|orf6.894|CA2281|CaO19.779	ORF|Uncharacterized	Ca21chr1_C_albicans_SC5314	970989	972230	W	CAL0001952		S. cerevisiae ortholog HAT1 has histone binding, histone acetyltransferase activity, has role in histone acetylation, chromatin silencing at telomere and localizes to histone acetyltransferase complex, cytoplasm	25/10/2004	2008-07-11		HAT1	NA
ORF19.3315::CAN1U_1	0.981	0.888	0.176	1.95	CTA9	orf19.10825|IPF23940.1|IPF5750.2|Contig4-2978_0011|orf6.7210|CA4623|CaO19.10825|CaO19.3315	ORF|Verified	Ca21chr1_C_albicans_SC5314	253167	254450	W	CAL0004073		Protein required for normal filamentous growth; induced during the mating process; mRNA binds to She3p; activates transcription in 1-hybrid assay in S. cerevisiae	25/10/2004	2008-07-11			NA
ORF19.2396::CAN1D_1	-0.985	0.888	-0.976	-0.891	IFR2	orf19.9932|IPF24919.1|IPF14036.2|Contig4-2106_0003|orf6.3677|CA1964|FZD3|CaO19.2396|CaO19.9932	ORF|Uncharacterized	Ca21chrR_C_albicans_SC5314	737211	738287	W	CAL0000841	CAL0006577	Increased transcription is observed upon benomyl treatment; transcription is upregulated in response to treatment with ciclopirox olamine, alpha pheromone; regulated by oxidative stress (via Cap1p) and osmotic stress (via Hog1p)	25/10/2004	2008-07-11			NA
ORF19.7574::CAN1U_1	1.513	0.887	0.191	-0.051		IPF921.1|Contig4-3105_0059|Contig4-3105_0061|orf6.8922|CA5979|CaO19.7574|IPF921	ORF|Uncharacterized	Ca21chrR_C_albicans_SC5314	2139917	2144236	W	CAL0000172			25/10/2004	2008-07-11			NA
ORF19.612::CAN1U_1	-1.134	0.887	-0.235	-0.588		orf19.8245|orf19.11201|IPF23564.1|IPF18378.1|IPF26713.1|IPF8287.2|Contig4-2908_0009|orf6.2976|orf6.5314|CA1457|orf19.3716|CaO19.8245|CaO19.612|IPF8287	ORF|Uncharacterized	Ca21chrR_C_albicans_SC5314	1712520	1713512	W	CAL0000907			25/10/2004	2008-07-11			NA
ORF19.7257::CAN1U	0.061	0.885	-0.129	1.696		IPF5245.2|Contig4-2986_0007|orf6.8157|CA5372|CaO19.7257|MLH3	ORF|Uncharacterized	Ca21chr1_C_albicans_SC5314	3169721	3167811	C	CAL0003904		S. cerevisiae ortholog MLH3 has role in reciprocal meiotic recombination, mismatch repair and localizes to MutLbeta complex	25/10/2004	25/11/2008		MLH3	NA
ORF19.1427::CAN1U	0.778	0.881	1.006	0.061		orf19.9003|IPF25909.1|IPF9376.1|Contig4-2598_0001|orf6.6396|CA3966|CaO19.1427|CaO19.9003|IPF9376	ORF|Uncharacterized	Ca21chr4_C_albicans_SC5314	903172	904668	W	CAL0004528		Putative transporter; fungal-specific (no human or murine homolog)	25/10/2004	2008-07-11		THI73	NA
ORF19.5034::CAN1U	1.049	0.874	0.893	1.141		orf19.12501|IPF22219.1|IPF10424.1|Contig4-2686_0004|orf6.7975|CA5230|YBP1|CaO19.12501|CaO19.5034|IPF10424	ORF|Uncharacterized	Ca21chr1_C_albicans_SC5314	3076739	3078670	W	CAL0001644		S. cerevisiae ortholog YBP1 has role in cellular response to oxidative stress and localizes to cytoplasm	25/10/2004	25/11/2008		YBP1	NA
ORF19.2622::CAN1U	-1.182	0.874	0.699	0.312	YPT31	orf19.10153|IPF24714.1|IPF12928.2|orf6.1413|CA0470|CaO19.2622|CaO19.10153|YPT32	ORF|Verified	Ca21chrR_C_albicans_SC5314	1628715	1628047	C	CAL0003404		Predicted ORF in Assemblies 19, 20 and 21 (see Locus History Note for Assembly 19 correction); mutation confers hypersensitivity to toxic ergosterol analog	25/10/2004	2008-07-11		YPT32	NA
ORF19.2342::CAN1D_1	0	0.873	1.783	0.202	SFT2	orf19.9878|IPF25003.1|IPF8674.2|Contig4-3011_0009|orf6.4210|CA2344|SFT22|SFT21|CaO19.2342|CaO19.9878	ORF|Uncharacterized	Ca21chr1_C_albicans_SC5314	2388535	2389188	W	CAL0000736	CAL0006702	Transcription is regulated by Mig1p	25/10/2004	25/11/2008		SFT2	NA
ORF19.6249::CAN1U_1	-0.135	0.872	0.176	1.098	HAK1	orf19.13627|IPF20886.1|IPF9136.3|Contig4-2748_0001|Contig4-2748_0010|orf6.1565|orf6.2201|CA0966|IPF9136|IPF9136.5eoc|IPF9136.2	ORF|Uncharacterized	Ca21chr1_C_albicans_SC5314	1415515	1413089	C	CAL0000501	CAF0007270	Putative potassium transporter; similar to Schwanniomyces occidentalis Hak1p; amphotericin B induced; transcriptionally induced upon phagocytosis by macrophage	25/10/2004	2008-07-11			NA
ORF19.708::CAN1U	2.343	0.869	2.276	1.192		orf19.8327|IPF26595.1|IPF12206.1|Contig4-2984_0022|orf6.1728|CA0662|SPC97|CaO19.708|CaO19.8327	ORF|Uncharacterized	Ca21chrR_C_albicans_SC5314	1447594	1450209	W	CAL0001707		S. cerevisiae ortholog SPC97 has structural constituent of cytoskeleton and localizes to inner plaque of spindle pole body, outer plaque of spindle pole body, gamma-tubulin small complex, spindle pole body	25/10/2004	2008-07-11		SPC97	NA
ORF19.5408::CAN1U	0.611	0.867	0.695	0.867	HRK1	orf19.12863|IPF21701.1|IPF1097.1|Contig4-2289_0005|orf6.8644|CA5766|CaO19.5408|CaO19.12863|IPF1097	ORF|Uncharacterized	Ca21chr3_C_albicans_SC5314	80270	78180	C	CAL0005166		S. cerevisiae ortholog HRK1 has role in cellular ion homeostasis and localizes to cytoplasm	25/10/2004	19/09/2007		HRK1	NA
CAALFMP12::CAN1U_3	1.335	0.866	-0.739	0.177	NAD4L		ORF|Uncharacterized	Ca19-mtDNA	29570	29824	W	CAF0007388		Subunit 4L of NADH:ubiquinone oxidoreductase (NADH:ubiquinone dehydrogenase), a multisubunit enzyme complex (complex I) of the mitochondrial inner membrane that catalyzes the first step in mitochondrial respiration	26/04/2006	2000-06-07			NA
ORF19.5325::CAN1U	2.725	0.864	2.638	2.734	KIN3	orf19.12785|IPF21850.1|IPF802.1|Contig4-2899_0018|orf6.8314|CA5490|CaO19.12785|CaO19.5325	ORF|Uncharacterized	Ca21chr2_C_albicans_SC5314	2171046	2169760	C	CAL0004280		Protein similar to S. cerevisiae Kin3p; induced under Cdc5p depletion; shows Mob2p-dependent hyphal regulation; mutants are hypersensitive to caspofungin	25/10/2004	2008-07-11		KIN3	NA
ORF19.1747::CAN1U	-0.036	0.864	0.532	2.893	KIP2	orf19.9315|IPF10752.2|IPF16668.3|Contig4-2591_0011|orf6.2020|orf6.86|CA0852|CaO19.1747	ORF|Uncharacterized	Ca21chr2_C_albicans_SC5314	2127438	2125441	C	CAL0000859		Protein similar to S. cerevisiae Kip2p; transcription is repressed in response to alpha pheromone in SpiderM medium; periodic mRNA expression, peak at cell-cycle G2/M phase	25/10/2004	19/09/2007		KIP2	NA
ORF19.6126::CAN1U	-0.864	0.861	-0.302	-0.233	KGD2	orf19.13545|orf6.5107|IPF20983.1|IPF8851.2|Contig4-2655_0006|CA2997|CaO19.13545|CaO19.6126	ORF|Uncharacterized	Ca21chrR_C_albicans_SC5314	1609238	1610563	W	CAL0005983		Protein described as dihydrolipoamide S-succinyltransferase; transcriptionally regulated by iron; expression greater in high iron	25/10/2004	2008-07-11		KGD2	NA
ORF19.1502::CAN1U	0.526	0.856	0.531	0.16		orf19.9078|IPF25801.1|IPF15345.3|Contig4-2650_0014|orf6.192|orf6.3540|CA0028|CaO19.1502|IPF15345|IPF15345.2	ORF|Uncharacterized	Ca21chr2_C_albicans_SC5314	356131	356898	W	CAL0005380			25/10/2004	2008-07-11			NA
ORF19.5639::CAN1U	0.195	0.856	1.981	0.057	HIS4	orf19.13084|IPF21508.1|IPF12359.2|Contig4-2558_0003|orf6.4508|CA2559|CaO19.13084|CaO19.5639	ORF|Verified	Ca21chr4_C_albicans_SC5314	23694	21178	C	CAL0000622		Multifunctional enzyme that catalyzes three steps of histidine biosynthesis, with phosphoribosyl-AMP cyclohydrolase, phosphoribosyl-ATP diphosphatase, and histidinol dehydrogenase activities; required for wild-type adhesion to human calls	25/10/2004	19/09/2007		HIS4	NA
ORF19.2325::CAN1D	0.84	0.853	0.644	0.095		orf19.9861|IPF24978.1|IPF13357.2|Contig4-2414_0006|orf6.5583|CA3345|TFC6|CaO19.2325|CaO19.9861|IPF13357	ORF|Uncharacterized	Ca21chr1_C_albicans_SC5314	2412665	2414218	W	CAL0000698		Ortholog of S. cerevisiae TFC6	25/10/2004	25/11/2008		TFC6	NA
ORF19.7583::CAN1U	0.935	0.852	2.41	1.688	ZCF39	OAF1|IPF907.2|Contig4-3105_0071|Contig4-3105_0072|orf6.8931|CA5985|CaO19.7583|IPF907	ORF|Uncharacterized	Ca21chrR_C_albicans_SC5314	2154225	2152180	C	CAL0000209		Putative transcription factor with zinc cluster DNA-binding motif; not essential for viability; filament induced	25/10/2004	2008-07-11	2005-11-02		NA
ORF19.1093::CAN1U	1.7	0.849	1.375	0.124	FLO8	orf19.8695|IPF26221.1|IPF10214.2|orf6.3004|CA1476|CaO19.1093|IPF10214	ORF|Verified	Ca21chr6_C_albicans_SC5314	962185	959807	C	CAL0001280		Transcription factor; required for wild-type hyphal formation; regulates hyphal gene expression; required for virulence in mouse systemic infection; binds Efg1p; binds Mss11p via LisH motif; has LUFS domain; ortholog of S. cerevisiae Flo8p	25/10/2004	2008-07-11			NA
ORF19.3712::CAN1U	-0.501	0.846	-0.112	-0.724		orf19.11197|IPF23561.1|IPF9213.2|Contig4-2800_0009|orf6.5310|CA3141|CaO19.11197|CaO19.3712|IPF9211.3f	ORF|Uncharacterized	Ca21chrR_C_albicans_SC5314	1703464	1703015	C	CAL0001096		Predicted ORF in Assemblies 19, 20 and 21; transcriptionally activated by Mnl1p under weak acid stress	25/10/2004	2008-07-11			NA
ORF19.4292::CAN1U	-0.335	0.842	0.85	-0.033		orf19.11768|IPF22995.1|IPF2955.2|Contig4-3019_0016|orf6.5194|CA3058|CaO19.4292|CaO19.11768|IPF2955	ORF|Uncharacterized	Ca21chr5_C_albicans_SC5314	612695	613525	W	CAL0000381		S. cerevisiae ortholog PEP12 has SNAP receptor activity, has role in vacuole inheritance, Golgi to vacuole transport and localizes to endosome, Golgi apparatus	25/10/2004	2008-07-11		PEP12	NA
ORF19.3239::CAN1U	0.795	0.838	0.915	-0.298	CTF18	orf19.10749|IPF23997.1|IPF217.1|Contig4-3062_0033|orf6.8239|CA5436|CaO19.10749|CaO19.3239	ORF|Uncharacterized	Ca21chrR_C_albicans_SC5314	262366	259805	C	CAL0003295		Predicted ORF in Assemblies 19, 20 and 21; cell-cycle regulated periodic mRNA expression	25/10/2004	2008-07-11		CTF18	NA
ORF19.4591::CAN1U_1	0.811	0.835	1.036	-0.053	CAT2	orf19.12060|IPF22569.1|IPF1006.1|Contig4-3104_0049|orf6.7890|CTN2|CaO19.4591|CaO19.12060|CA5152	ORF|Verified	Ca21chr4_C_albicans_SC5314	398208	400106	W	CAL0002936		Major carnitine acetyl transferase localized in peroxisomes and mitochondria; involved in intracellular acetyl-CoA transport; transcriptionally induced in macrophage; farnesol-upregulated in biofilm; Hog1p-downregulated	25/10/2004	2008-07-11		CAT2	NA
ORF19.2167::CAN1U	0.27	0.833	0.946	1.049		orf19.9713|IPF25129.1|IPF13717.1|Contig4-2572_0007|orf6.1804|CA0712|CaO19.9713|CaO19.2167|IPF13717	ORF|Uncharacterized	Ca21chr2_C_albicans_SC5314	1660135	1658682	C	CAL0005395		S. cerevisiae ortholog RRP14 has role in ribosomal large subunit biogenesis, ribosomal small subunit biogenesis and localizes to cytosolic large ribosomal subunit, nucleolus	25/10/2004	2008-07-11		RRP14	NA
ORF19.7419::CAN1U	-0.04	0.832	0.841	1.03	HNT2	IPF2434.1|Contig4-2982_0003|orf6.8579|CA5715|CaO19.7419	ORF|Uncharacterized	Ca21chr3_C_albicans_SC5314	1453314	1453856	W	CAL0005459		Predicted ORF in Assemblies 19, 20 and 21; induced upon low-level peroxide stress	25/10/2004	2010-04-06		HNT2	NA
ORF19.2986::CAN1U	0.194	0.829	2.29	2.338		orf19.10503|IPF24392.1|IPF11329.2|Contig4-2573_0005|orf6.5703|CA3439|CaO19.10503|CaO19.2986|IPF11329	ORF|Uncharacterized	Ca21chr1_C_albicans_SC5314	615529	615906	W	CAL0006132			25/10/2004	2008-07-11			NA
ORF19.3577::CAN1U	-0.312	0.828	0.701	0.565	COQ5	orf19.11061|IPF23735.1|IPF3222.1|Contig4-3023_0001|orf6.5752|CA3482|CaO19.3577|CaO19.11061	ORF|Verified	Ca21chr2_C_albicans_SC5314	1120618	1121538	W	CAL0005978		Protein described as methyltransferase of ubiquinone biosynthesis; regulated by Gcn4p; repressed in response to amino acid starvation (3-aminotriazole treatment); induced upon adherence to polystyrene	25/10/2004	2008-07-11		COQ5	NA
ORF19.2607::CAN1U	1.602	0.826	0.117	-0.817		orf19.10138|IPF15672.2|IPF29058.1|Contig4-2025_0001|orf6.3592|orf6.4278|CA2392|PMU4|CaO19.2607|IPF15672|IPF15672.1	ORF|Uncharacterized	Ca21chrR_C_albicans_SC5314	452963	453886	W	CAL0003361			25/10/2004	2008-07-11			NA
ORF19.896::CAN1U	-0.195	0.82	-0.041	0.261	CHK1	orf19.8515|orf6.7978|HK1|IPF26451.1|IPF3668.2|Contig4-3099_0013|Contig4-3099_0015|orf6.7281|CA4676|CaO19.8515|CaO19.896	ORF|Verified	Ca21chr2_C_albicans_SC5314	684001	691416	W	CAL0002932	CAL0006463	Histidine kinase involved in two-component signaling pathway, regulates cell wall biosynthesis; disruption impairs hyphal growth, decreases virulence in mouse intravenous (but not rat vaginal) infection and increases rate of phagocytosis	25/10/2004	2008-07-11			NA
ORF19.4321::CAN1U	-0.356	0.815	0.728	-0.178		orf19.11796|IPF23015.1|IPF11051.2|Contig4-2700_0008|orf6.3173|CA1594|CaO19.11796|CaO19.4321|IPF11051	ORF|Dubious	Ca21chr5_C_albicans_SC5314	655423	654971	C	CAL0000948			25/10/2004	2008-07-11			NA
ORF19.5974::CAN1U_1	1.596	0.812	0.265	0.672	ATG9	orf19.13395|IPF21152.1|IPF32.2|Contig4-3042_0018|orf6.9063|CA6085|CaO19.13395|CaO19.5974|IPF32	ORF|Verified	Ca21chr3_C_albicans_SC5314	1085082	1082224	C	CAL0003426		Protein similar to S. cerevisiae Atg9p, required for an early step in autophagy; required for cytoplasm to vacuole trafficking of Lap41p	25/10/2004	2010-04-06		ATG9	NA
ORF19.2575::CAN1U	0.077	0.806	-0.041	-0.703		orf19.10107|IPF24766.1|IPF2736.2|Contig4-2970_0001|orf6.4676|CA2684|CaO19.10107|CaO19.2575|IFU3	ORF|Uncharacterized	Ca21chrR_C_albicans_SC5314	404543	405502	W	CAL0002524		S. cerevisiae ortholog YLR063W localizes to cytoplasm	25/10/2004	2008-07-11		YLR063W	NA
ORF19.3331::CAN1U	-0.306	0.802	-0.243	0.857	ABC1	orf19.10842|IPF14939.2|IPF17140.3|Contig4-2339_0002|orf6.3338|orf6.5023|CA1712|CaO19.3331	ORF|Uncharacterized	Ca21chr1_C_albicans_SC5314	282448	284148	W	CAL0004112		Protein described as ubiquinol-cytochrome-c reductase; induced upon adherence to polystyrene	25/10/2004	2008-07-11		ABC1	NA
ORF19.304::CAN1U	-0.708	0.802	-0.308	-0.132		orf19.7936|IPF26998.1|IPF1471.2|Contig4-2823_0004|orf6.4442|CA2509|CaO19.7936|CaO19.304|IPF1471	ORF|Uncharacterized	Ca21chr3_C_albicans_SC5314	652874	654391	W	CAL0004626		Putative transporter similar to MDR proteins; fungal-specific (no human or murine homolog)	25/10/2004	2010-04-06			NA
ORF19.3247::CAN1U	1.951	0.801	2.288	1.218		orf19.10757|IPF24051.1|IPF230.2|Contig4-3062_0019|Contig4-3062_0020|orf6.8247|YJL207|CA5444|CaO19.10757|CaO19.3247|IPF230	ORF|Uncharacterized	Ca21chrR_C_albicans_SC5314	241123	247626	W	CAL0003321		Predicted ORF in Assemblies 19, 20 and 21; putative ortholog of S. cerevisiae Yjl207cp; likely to be essential for growth, based on an insertional mutagenesis strategy	25/10/2004	2008-07-11		LAA1	NA
ORF19.4116::CAN1U	0.11	0.798	0.104	0.272		orf19.11597|IPF2125|IPF23145.1|IPF2125.2|Contig4-2528_0003|orf6.6820|CA4310|CaO19.4116|CaO19.11597	ORF|Uncharacterized	Ca21chr2_C_albicans_SC5314	1237627	1236356	C	CAL0005594		S. cerevisiae ortholog SLI1 has N-acetyltransferase activity, has role in response to drug and localizes to plasma membrane, nuclear envelope	25/10/2004	2008-07-11		SLI1	NA
ORF19.6889::CAN1U	-0.582	0.797	0.118	-0.051	MKK2	orf19.14178|IPF9424.3|IPF14309.2|Contig4-2509_0011|orf6.121|orf6.7153|CA4577|CaO19.6889	ORF|Verified	Ca21chr2_C_albicans_SC5314	1181854	1180514	C	CAL0005911		Protein not essential for viability; similar to S. cerevisiae Mkk2p, which is a MAP kinase kinase involved in signal transduction; macrophage-downregulated gene; mutant is hypersensitive to caspofungin	25/10/2004	2008-07-11		MKK2	NA
ORF19.1251::CAN1U	0.299	0.796	-0.12	0.863	BRN1	orf19.8835|IPF26062.1|IPF16426.2|Contig4-2236_0005|orf6.3008|CA1478|CaO19.8835|CaO19.1251|IPF16426	ORF|Uncharacterized	Ca21chr4_C_albicans_SC5314	1243508	1241271	C	CAL0002947		Predicted ORF in Assemblies 19, 20 and 21; cell-cycle regulated periodic mRNA expression	25/10/2004	2008-07-11		BRN1	NA
ORF19.6310::CAN1U	-0.515	0.794	1.039	0.634		orf19.13687|IPF20822.1|IPF6263.2|Contig4-3056_0025|Contig4-3056_0026|orf6.5503|CA3276|CaO19.13687|CaO19.6310|IPF6263	ORF|Uncharacterized	Ca21chrR_C_albicans_SC5314	1046835	1044415	C	CAL0001257			25/10/2004	2008-07-11			NA
ORF19.4750::CAN1U	1.199	0.793	0.138	0.895		orf19.12212|IPF16404.3|IPF13919.2|Contig4-2151_0001|orf6.4020|orf6.88|CA2212|CaO19.4750|IPF13919	ORF|Uncharacterized	Ca21chr1_C_albicans_SC5314	1938354	1936252	C	CAL0004474			25/10/2004	25/11/2008			NA
ORF19.1005::CAN1U_1	0.585	0.791	0.385	1.884		orf19.8619|IPF19532.1|IPF18326.1|IPF15368.2|Contig4-1962_0003|orf6.5794|orf6.581|CA6182|orf19.1003|CaO19.1005|LPF10	ORF|Uncharacterized	Ca21chr1_C_albicans_SC5314	2342386	2340578	C	CAL0001021		Predicted ORF in Assemblies 19, 20 and 21; transcription is upregulated in both intermediate and mature biofilms	25/10/2004	25/11/2008			NA
ORF19.759::CAN1U	-0.983	0.79	0.729	-0.231		orf19.8379|IPF26509.1|IPF3905.2|Contig4-2890_0011|orf6.3638|CA1931|SEC21|CaO19.759|CaO19.8379|IPF3905	ORF|Uncharacterized	Ca21chr1_C_albicans_SC5314	1004536	1007346	W	CAL0001871		S. cerevisiae ortholog SEC21 has role in retrograde vesicle-mediated transport, Golgi to ER, ER to Golgi vesicle-mediated transport and localizes to COPI vesicle coat, endosome	25/10/2004	2008-07-11		SEC21	NA
ORF19.4907::CAN1U	0.063	0.789	1.695	0.977		orf19.12373|IPF22400.1|IPF17283.2|Contig4-2762_0012|orf6.3754|CA2021|CaO19.12373|CaO19.4907|IPF17283	ORF|Uncharacterized	Ca21chr1_C_albicans_SC5314	2294809	2292992	C	CAL0006205	CAL0006825	Predicted ORF in Assemblies 19, 20 and 21; increased transcription is observed upon fluphenazine treatment; possibly transcriptionally regulated by Tac1p; induced by nitric oxide; fungal-specific (no human or murine homolog)	25/10/2004	25/11/2008		YCR061W	NA
ORF19.3125::CAN1U	2.327	0.784	2.177	2.314		orf19.10637|IPF12412|IPF24188.1|IPF12412.2|orf6.6920|CA4386|CaO19.3125|CaO19.10637	ORF|Uncharacterized	Ca21chr4_C_albicans_SC5314	1529815	1530591	W	CAL0002265		Protein not essential for viability	25/10/2004	2008-07-11			NA
ORF19.4151::CAN1U	1.999	0.78	0.698	0.327	SPO1	orf19.11628|IPF23116.1|IPF16830.2|Contig4-2850_0013|orf6.5227|orf6.553|CA0111|CaO19.4151|IPF16830	ORF|Uncharacterized	Ca21chr5_C_albicans_SC5314	347570	345240	C	CAL0005743		Protein similar to phospholipase B; fungal-specific (no human or murine homolog)	25/10/2004	2008-07-11			NA
ORF19.5191::CAN1U_1	0.14	0.779	-0.061	0.1	FGR6-1	orf19.12658|IPF22053.1|IPF20089.1|Contig4-1717_0001|orf6.3502|CA1833|CaJ7.0311|CaO19.12658|CaO19.5191|IFV3	ORF|Verified	Ca21chr7_C_albicans_SC5314	585462	587000	W	CAL0002724		Protein lacking an ortholog in S. cerevisiae; member of a family encoded by FGR6-related genes in the RB2 repeat sequence; transposon mutation affects filamentous growth	25/10/2004	2008-07-11			NA
ORF19.6983::CAN1U	1.224	0.775	0.308	0.322		IPF2997.1|Contig4-2787_0006|orf6.7729|CA5029|CaO19.6983|IPF2997	ORF|Uncharacterized	Ca21chr3_C_albicans_SC5314	1217361	1216189	C	CAL0000394		Predicted ORF in Assemblies 19, 20 and 21; repressed by nitric oxide	25/10/2004	2010-04-06			NA
ORF19.1990::CAN1U	-0.396	0.766	-0.832	0.394	SNX4	orf19.9541|IPF25265.1|IPF15225.2|Contig4-2093_0003|Contig4-2093_0004|orf6.1292|orf6.6370|CA0402|CaO19.1990|IPF15225	ORF|Uncharacterized	Ca21chr2_C_albicans_SC5314	234442	232550	C	CAL0002737		Protein induced during the mating process	25/10/2004	2008-07-11		SNX4	NA
ORF19.6205::CAN1U	0.31	0.765	-0.371	0.947		orf19.13586|IPF20921.1|IPF8160.1|Contig4-2876_0011|Contig4-2876_0012|orf6.5419|CA3213|CaO19.6205|CaO19.13586|IPF8160	ORF|Uncharacterized	Ca21chr1_C_albicans_SC5314	1493138	1494094	W	CAL0000429			25/10/2004	25/11/2008			NA
ORF19.7577::CAN1U	0.301	0.764	0.536	1.44	MSS51	IPF917.1|Contig4-3105_0063|orf6.8925|CA5981|CaO19.7577	ORF|Uncharacterized	Ca21chrR_C_albicans_SC5314	2146359	2145052	C	CAL0000180		Putative mRNA maturation factor; fungal-specific (no human or murine homolog)	25/10/2004	2008-07-11		MSS51	NA
ORF19.6967::CAN1U	-0.524	0.764	-0.473	-0.242	USO6	IPF11118.1|Contig4-2580_0004|orf6.7713|CA5015|CaO19.6967|IPF11118	ORF|Uncharacterized	Ca21chr3_C_albicans_SC5314	1171432	1174824	W	CAL0000342		Transcription is induced upon filamentous growth	25/10/2004	2010-04-06			NA
ORF19.433::CAN1U	1.958	0.758	-0.17	1.9		orf19.8063|IPF7717.2|IPF29829.1|Contig4-2853_0014|orf6.6502|CA4058|CaO19.433|IPF7717	ORF|Uncharacterized	Ca21chr1_C_albicans_SC5314	1118038	1116296	C	CAL0005654			25/10/2004	2008-07-11			NA
ORF19.3480::CAN1U	-0.053	0.757	-0.166	-0.423		orf19.10984|IPF23789.1|IPF17681.2|Contig4-1435_0004|orf6.4979|CA2899|CaO19.10984|RSM23|CaO19.3480|IPF17681	ORF|Uncharacterized	Ca21chr6_C_albicans_SC5314	495792	494341	C	CAL0005082		S. cerevisiae ortholog RSM23 has structural constituent of ribosome and localizes to mitochondrial small ribosomal subunit	25/10/2004	2008-07-11		RSM23	NA
ORF19.4515::CAN1U	0.697	0.755	0.95	0.911		orf19.11990|IPF11417.1|IPF11206.1|Contig4-2521_0010|orf6.392|orf6.4996|CA2912|CIS303|CaO19.4515|IPF11206	ORF|Uncharacterized	Ca21chr2_C_albicans_SC5314	918785	919528	W	CAL0002655		Predicted ORF in Assemblies 19, 20 and 21; possibly an essential gene, disruptants not obtained by UAU1 method	25/10/2004	2008-07-11			NA
ORF19.2478.1::CAN1U	0.235	0.755	0.479	0.736		IPF7197.2|IPF16942.2|Contig4-2471_0002|orf6.4956|CA3800|RPL7A.3f|RPL7A.3|RPL7A	ORF|Verified	Ca21chr1_C_albicans_SC5314	1195221	1196758	W	CAF0006953		60S ribosomal protein L7	25/04/2005	2008-07-11		RPL7A|RPL7B	NA
ORF19.6444::CAN1U	2.436	0.753	0.815	0.306		orf19.13802|IPF20712.1|IPF1382.2|Contig4-3074_0015|Contig4-3074_0017|orf6.7810|CA5097|CaO19.13802|CaO19.6444|IPF1382	ORF|Uncharacterized	Ca21chrR_C_albicans_SC5314	1874827	1872680	C	CAL0002212		S. cerevisiae ortholog NPR3 has role in cellular response to amino acid starvation, regulation of TOR signaling cascade, meiosis	25/10/2004	2008-07-11		NPR3	NA
ORF19.3911::CAN1U	0.979	0.753	-0.015	0.581	SAH1	orf19.11392|IPF23243.1|IPF10018.2|Contig4-2730_0002|orf6.5137|CA3018|CaO19.11392|CaO19.3911	ORF|Uncharacterized	Ca21chr5_C_albicans_SC5314	947362	946010	C	CAL0002855		Protein described as S-adenosyl-L-homocysteine hydrolase; predicted enzyme of sulfur amino acid metabolism; antigenic in human; biofilm-, alkaline-, fluconazole-induced expression; Gcn4p-regulated; amino acid starvation (3-AT) repressed	25/10/2004	2008-07-11		SAH1	NA
ORF19.3003::CAN1U	0.277	0.752	0.023	2.022		orf19.10521|IPF24377.1|IPF5353.2|Contig4-3096_0004|Contig4-3096_0005|orf6.5286|CA3124|IPF5353|IPF5353.3	ORF|Verified	Ca21chr1_C_albicans_SC5314	645168	649614	W	CAL0001326		Protein with a predicted role in calcium-dependent phospholipid-binding	25/10/2004	2008-07-11		TCB3	NA
ORF19.2739::CAN1U	2.441	0.75	0	2.39		orf19.10253|IPF19958.1|IPF19837.1|Contig4-1912_0004|Contig4-2105_0002|Contig4-2105_0003|orf6.4695|orf6.633|CA2699|RLF2|CaO19.2739	ORF|Uncharacterized	Ca21chr4_C_albicans_SC5314	538698	536980	C	CAL0004223			25/10/2004	2008-07-11			NA
ORF19.2030::CAN1U	1.209	0.746	1.355	1.164		orf19.9578|IPF4119.2|IPF29221.1|Contig4-2863_0002|orf6.594|orf6.5969|CA0125|CaO19.2030|IPF4119	ORF|Verified	Ca21chr2_C_albicans_SC5314	155824	156297	W	CAL0004376		Predicted ORF in Assemblies 19, 20 and 21; greater mRNA abundance observed in a cyr1 or ras1 homozygous null mutant than in wild type; expression upregulated by hypoxia, by ketoconazole and during growth in the mouse cecum	25/10/2004	2008-07-11			NA
ORF19.5177::CAN1D	0.539	0.745	0.721	0.175		orf19.12644|IPF22043.1|IPF5401.2|Contig4-2348_0001|Contig4-2348_0002|orf6.6959|CA4419|CaJ7.0324|CaJ7_0324|CaO19_5177|LPF36|CaO19.5177|CaO19.12644|IFA6	ORF|Uncharacterized	Ca21chr7_C_albicans_SC5314	614946	616880	W	CAL0002664			25/10/2004	2008-07-11			NA
ORF19.843::CAN1U	0.223	0.745	0.427	0.475		orf19.8463|IPF3409.2|IPF29645.1|Contig4-2729_0007|orf6.3751|CA2019|CaO19.8463|CaO19.843|IPF3409	ORF|Uncharacterized	Ca21chr2_C_albicans_SC5314	800845	798659	C	CAL0002750		Putative DNA repair exonuclease; fungal-specific (no human or murine homolog)	25/10/2004	2008-07-11		DCR2	NA
ORF19.7175::CAN1U	2.19	0.743	0.661	1.96	HLJ1	IPF2175.1|Contig4-3097_0019|orf6.8075|CA5305|CaJ7.0464|CaJ7_0464|CaO19_7175|CaO19.7175|IPF2175	ORF|Uncharacterized	Ca21chr7_C_albicans_SC5314	880388	881383	W	CAL0003087		Protein repressed during the mating process	25/10/2004	2008-07-11			NA
ORF19.3630::CAN1U	1.656	0.743	1.232	0.608	RRP8	orf19.11113|IPF23665.1|IPF10837.2|orf6.2709|CA1277|CaO19.11113|CaO19.3630|IPF10837	ORF|Uncharacterized	Ca21chr2_C_albicans_SC5314	1712650	1713936	W	CAL0000367		Predicted ORF in Assemblies 19, 20 and 21; induced upon biofilm formation	25/10/2004	2008-07-11		RRP8	NA
ORF19.880::CAN1U	0.025	0.743	-0.315	0.907		orf19.8499|IPF26508.1|IPF9015.2|Contig4-2772_0004|Contig4-2772_0005|orf6.7297|CA4686|CaO19.880|SFB3|CaO19.8499|IPF9015	ORF|Uncharacterized	Ca21chr2_C_albicans_SC5314	712772	715804	W	CAL0002889		S. cerevisiae ortholog SFB3 has role in cargo loading into COPII-coated vesicle and localizes to COPII vesicle coat, mating projection tip	25/10/2004	2008-07-11		SFB3	NA
ORF19.4510::CAN1U	-0.239	0.739	-0.981	-0.119	IFA4	orf19.11986|IPF22740.1|IPF11199.2|Contig4-2894_0009|orf6.5001|CA2916|CaO19.11986|LPF29|CaO19.4510	ORF|Uncharacterized	Ca21chr2_C_albicans_SC5314	925655	927688	W	CAL0002648		Predicted ORF in Assemblies 19, 20 and 21; oxidative stress-induced via Cap1p	25/10/2004	2008-07-11			NA
ORF19.6129::CAN1U	-0.481	0.738	-0.465	-0.032	MRPL8	orf19.13548|IPF20988.1|IPF8844.2|Contig4-2655_0003|orf6.5110|CA2999|CaO19.6129|CaO19.13548	ORF|Uncharacterized	Ca21chrR_C_albicans_SC5314	1605725	1604958	C	CAL0005986		Predicted ribosomal protein of the mitochondrial 60S subunit	25/10/2004	2008-07-11		MRPL8	NA
ORF19.4883::CAN1U	0.959	0.735	-0.119	0.394		orf19.12346|IPF9706.2|IPF18549.2|Contig4-2738_0012|orf6.1623|orf6.3842|CA0596|CaO19.4883|IPF9706	ORF|Uncharacterized	Ca21chr1_C_albicans_SC5314	2220202	2217971	C	CAL0005497		Predicted ORF in Assemblies 19, 20 and 21; constitutive expression independent of MTL or white-opaque status	25/10/2004	25/11/2008			NA
ORF19.7558::CAN1U_1	1.482	0.732	0.528	0.855	YTA6	IPF955.1|Contig4-3105_0017|orf6.8906|CA5967|CaO19.7558|SAP100|IPF955	ORF|Verified	Ca21chrR_C_albicans_SC5314	2100853	2103315	W	CAL0000099		Protein similar to S. cerevisiae Yta6p ATPase; transposon mutation affects filamentous growth; transcriptionally activated by Mnl1p under weak acid stress	25/10/2004	2008-07-11		SAP1	NA
ORF19.5645::CAN1U	1.413	0.731	0.418	1.183	MET15	orf19.13090|MET25|IPF21534.1|IPF12125.2|orf6.4514|CA2565|CaO19.13090|CaO19.5645	ORF|Verified	Ca21chr4_C_albicans_SC5314	31982	30660	C	CAL0000641	CAL0006604	O-acetylhomoserine O-acetylserine sulfhydrylase; involved in sulfur amino acid biosynthesis; immunogenic; Hog1p, biofilm, possibly adherence-induced; brown colony color of homozygous mutant in Pb(2+) medium is visual selection marker	25/10/2004	19/09/2007		MET17	NA
ORF19.6720::CAN1U	1.076	0.731	0.785	0.505		orf19.14012|IPF20405.1|IPF3634.1|Contig4-2901_0002|orf6.6869|CA4346|YDR090C|CaO19.6720|CaO19.14012|IPF3634	ORF|Verified	Ca21chr3_C_albicans_SC5314	1748342	1749082	W	CAL0004785	CAF0006877	Predicted ORF in Assemblies 19, 20 and 21; similar to S. cerevisiae Ydr090cp; transposon mutation affects filamentous growth	25/10/2004	2010-04-06		YDR090C	NA
ORF19.7069::CAN1U	0.803	0.73	1.84	1.853		IPF495.1|Contig4-3106_0065|orf6.8484|CA5627|CaJ7.0064|CaO19_7069|CaJ7_0064|CaO19.7069|IPF495	ORF|Uncharacterized	Ca21chr7_C_albicans_SC5314	81905	81174	C	CAL0002118		S. cerevisiae ortholog TAE1 has N-terminal protein N-methyltransferase activity, has role in N-terminal peptidyl-proline dimethylation, translation and localizes to cytosol	25/10/2004	19/09/2007		TAE1	NA
ORF19.4565::CAN1U	-0.156	0.73	0.455	0.279	BGL2	orf19.12034|orf6.3097|BGL21|IPF22613.1|IPF1046.1|Contig4-3104_0006|CA1541|CaO19.4565|CaO19.12034	ORF|Verified	Ca21chr4_C_albicans_SC5314	445653	444727	C	CAL0002830	CAL0006439	1,3-beta-Glucosyltransferase, cell wall enzyme; one of multiple 1,3-beta-glucosyltransferases; mutant has cell-wall and growth defects, but wild-type 1,3- or 1,6-beta-glucan content; antigenic; virulence role in mouse systemic infection	25/10/2004	2008-07-11		BGL2	NA
ORF19.706::CAN1U	-0.4	0.729	-0.249	-0.164	NMD3	orf19.8325|IPF12208.2|IPF7981.1|Contig4-2984_0015|orf6.1726|orf6.3330|CA1706|CaO19.706	ORF|Uncharacterized	Ca21chrR_C_albicans_SC5314	1443627	1445189	W	CAL0001704		Predicted ORF in Assemblies 19, 20 and 21; downregulated in core stress response; decreased expression in response to prostaglandins	25/10/2004	2008-07-11		NMD3	NA
ORF19.3310::CAN1U_1	2.006	0.724	2.011	3.627		orf19.10820|IPF23950.1|IPF5756.1|Contig4-2978_0006|orf6.7205|CA4619|CaO19.3310|CaO19.10820|IPF5756	ORF|Uncharacterized	Ca21chr1_C_albicans_SC5314	247422	246670	C	CAL0004062			25/10/2004	2008-07-11			NA
ORF19.3697::CAN1U	-0.384	0.72	0.139	-0.874		orf19.11181|IPF23569.1|IPF8067.1|Contig4-2159_0009|orf6.2880|CA1400|CaJ7.0308|CaO19.3697|CaO19_3697|CaJ7_0308|CaO19.11181|IPF8067	ORF|Uncharacterized	Ca21chr7_C_albicans_SC5314	568048	571029	W	CAL0000489		S. cerevisiae ortholog FAR11 has role in re-entry into mitotic cell cycle after pheromone arrest	25/10/2004	2008-07-11		FAR11	NA
ORF19.7243::CAN1U	1.981	0.712	1.952	2.197		IPF825.1|Contig4-3014_0028|orf6.8143|CA5364|CaO19.7243|DCD1	ORF|Uncharacterized	Ca21chr1_C_albicans_SC5314	3155237	3156250	W	CAL0003875		S. cerevisiae ortholog DCD1 has dCMP deaminase activity, has role in pyrimidine nucleotide biosynthetic process and localizes to cytoplasm	25/10/2004	25/11/2008		DCD1	NA
ORF19.465::CAN1U_1	0.141	0.712	0.124	-0.614	IFF9	orf19.8096|orf6.2179|IPF19893.2|IPF29820.1|Contig4-2765_0012|Contig4-2883_0016|orf6.353|CaO19.465	ORF|Uncharacterized	Ca21chrR_C_albicans_SC5314	866462	869287	W	CAL0005763		Protein with similarity to Hyr1p; similar to GPI-linked cell-wall proteins; transcriptionally regulated by iron; expression greater in low iron; possibly an essential gene, disruptants not obtained by UAU1 method	25/10/2004	2008-07-11			NA
ORF19.4194::CAN1U	0.2	0.7	0.426	0.004		orf19.11671|IPF12351.3|IPF13511.2|Contig4-2373_0004|Contig4-2373_0005|Contig4-2426_0007|orf6.2741|orf6.651|CA1303|CaO19.4194|TFB4	ORF|Uncharacterized	Ca21chr6_C_albicans_SC5314	114469	113378	C	CAL0005890		Predicted ORF in Assemblies 19, 20 and 21; possibly an essential gene, disruptants not obtained by UAU1 method	25/10/2004	2008-07-11		TFB4	NA
ORF19.5345::CAN1U	-0.693	0.698	0.816	0.508		orf19.12805|IPF21861.1|IPF761.1|Contig4-3102_0041|orf6.8334|CA5503|DSK2|CaO19.5345|CaO19.12805	ORF|Uncharacterized	Ca21chr2_C_albicans_SC5314	2196208	2197227	W	CAL0004315		Predicted ORF in Assemblies 19, 20 and 21; induced by nitric oxide in yhb1 mutant	25/10/2004	2008-07-11		DSK2	NA
ORF19.3265::CAN1U	0.698	0.695	1.615	0.793	TRM1	orf19.10775|IPF24029.1|IPF272.1|Contig4-2793_0003|orf6.8265|CA5457|CaO19.10775|CaO19.3265	ORF|Uncharacterized	Ca21chrR_C_albicans_SC5314	202224	203894	W	CAL0003366		Protein described as an N2,N2-dimethylguanine tRNA methyltransferase; induced upon adherence to polystyrene	25/10/2004	2008-07-11		TRM1	NA
ORF19.7411::CAN1U	0.317	0.695	0.055	-0.478	OAC1	IPF2654.1|Contig4-2957_0008|orf6.8571|CA5710|CaO19.7411	ORF|Uncharacterized	Ca21chr3_C_albicans_SC5314	1420989	1419937	C	CAL0005454		Predicted ORF in Assemblies 19, 20 and 21; transcription is upregulated in both intermediate and mature biofilms	25/10/2004	2010-04-06		OAC1	NA
ORF19.5268::CAN1U	-0.104	0.695	-0.214	0.647		orf19.12733|IPF21969.1|IPF2054.1|Contig4-3082_0015|orf6.7674|CA4982|CaO19.5268|NUT2|CaO19.12733	ORF|Uncharacterized	Ca21chr1_C_albicans_SC5314	2621014	2621526	W	CAL0003598		Predicted ORF in Assemblies 19, 20 and 21; possibly an essential gene, disruptants not obtained by UAU1 method	25/10/2004	25/11/2008		NUT2	NA
ORF19.154::CAN1D	-0.575	0.694	-1.166	-0.299		orf19.7793|IPF19598.1|IPF19599.1|orf6.659|orf6.940|CA0234|UTP30|CaO19.154|IFA3	ORF|Uncharacterized	Ca21chr2_C_albicans_SC5314	986084	984999	C	CAL0003149		S. cerevisiae ortholog UTP30 localizes to nucleolus, 90S preribosome	25/10/2004	2008-07-11		UTP30	NA
ORF19.5422::CAN1U	0.93	0.693	3.375	3.281		orf19.12877|IPF21761.1|IPF1118.1|Contig4-2864_0004|orf6.8658|CA5777|CaO19.12877|CaO19.5422|IPF1118	ORF|Uncharacterized	Ca21chr3_C_albicans_SC5314	63282	63911	W	CAL0005206			25/10/2004	19/09/2007			NA
ORF19.5874::CAN1U	0.82	0.69	-0.751	-0.407		orf19.13295|IPF21240.1|IPF1833.2|Contig4-3084_0014|orf6.9163|CA6162|CaO19.5874|CaO19.13295|IPF1833	ORF|Uncharacterized	Ca21chr3_C_albicans_SC5314	899103	898213	C	CAL0002433			25/10/2004	2010-04-06			NA
ORF19.3901::CAN1U	2.153	0.688	0.998	0.155		orf19.11382|IPF11499.2|IPF28558.1|Contig4-2263_0001|Contig4-2263_0003|orf6.5147|CA3026|CaO19.3901|SOX2|CaO19.11382|IFZ1|IPF11499.repeat1	ORF|Uncharacterized	Ca21chr5_C_albicans_SC5314	930439	931956	W	CAL0002814		Putative benzene desulfurase; induced by nitric oxide in yhb1 mutant	25/10/2004	2008-07-11			NA
ORF19.7448::CAN1U	2.256	0.68	0.805	1.091	LYS9	IPF2883.1|Contig4-3064_0025|orf6.8608|CA5738|CaO19.7448	ORF|Verified	Ca21chr3_C_albicans_SC5314	1504115	1505449	W	CAL0005555		Putative enzyme of lysine biosynthesis; soluble protein in hyphae; amphotericin B repressed; Gcn4p-regulated; shows colony morphology-related gene regulation by Ssn6p	25/10/2004	2010-04-06		LYS9	NA
ORF19.2018::CAN1U	0.52	0.68	1.514	0.727		orf19.9568|IPF14814.2|IPF18772.2|Contig4-1775_0003|orf6.2114|orf6.2381|CA0911|CaO19.2018|JJJ3|IPF14814	ORF|Uncharacterized	Ca21chr2_C_albicans_SC5314	174401	173952	C	CAL0004339		S. cerevisiae ortholog JJJ3 has role in peptidyl-diphthamide biosynthetic process from peptidyl-histidine and localizes to cytoplasm, nucleus	25/10/2004	19/09/2007		JJJ3	NA
ORF19.4875::CAN1U	0.371	0.675	-0.049	-0.2		orf19.12339|IPF22483.1|IPF9693.2|orf6.3834|CA2080|CaO19.4875|CWC21|CaO19.12339|IPF9693	ORF|Uncharacterized	Ca21chr1_C_albicans_SC5314	2208671	2209159	W	CAL0005467			25/10/2004	25/11/2008			NA
ORF19.1687::CAN1U	0.971	0.67	0.374	0.418		orf19.9255|IPF25600.1|IPF6512.1|Contig4-2909_0003|orf6.4152|CA2304|CaO19.9255|PRP43|CaO19.1687	ORF|Uncharacterized	Ca21chr3_C_albicans_SC5314	342685	344988	W	CAL0000153		Ortholog of S. cerevisiae PRP43	25/10/2004	2008-07-11		PRP43	NA
ORF19.2230::CAN1U	-0.059	0.666	-0.77	0.321		orf19.9772|IPF25091.1|IPF9047.1|IPF9047|Contig4-2341_0009|orf6.1323|CA0421|CaO19.9772|CaO19.2230	ORF|Uncharacterized	Ca21chr2_C_albicans_SC5314	1392405	1392764	W	CAL0006234	CAL0006859	Decreased transcription is observed upon benomyl treatment	25/10/2004	2008-07-11		RDS3	NA
ORF19.1500::CAN1U	0.306	0.661	-0.281	-0.122		orf19.9076|IPF15344.2|IPF15343.3|Contig4-2650_0016|orf6.3542|CA1858|CaO19.1500|IPF15344	ORF|Uncharacterized	Ca21chr2_C_albicans_SC5314	355815	354292	C	CAL0005377			25/10/2004	2008-07-11			NA
ORF19.1152::CAN1U	1.964	0.659	0.069	0.279		orf19.8744|IPF11713.1|IPF29561.1|IPF19733.2|Contig4-2773_0002|orf6.2780|orf6.3127|CA1330|CA6184|orf19.1151|CaO19.1152|IPF11713.5f	ORF|Uncharacterized	Ca21chr1_C_albicans_SC5314	2558395	2559192	W	CAL0002042		Predicted ORF in Assemblies 19, 20 and 21; regulated by Gcn2p and Gcn4p; induced in core stress response	25/10/2004	25/11/2008			NA
ORF19.4361::CAN1U_1	2.528	0.651	0.759	-0.641	IFF3	orf19.11839|orf6.2179|IPF20094.1|IPF28444.1|Contig4-2765_0012|orf6.3778|CA2037|CaO19.4361|CaO19.11839	ORF|Uncharacterized	Ca21chrR_C_albicans_SC5314	804770	807595	W	CAL0001064		Putative GPI-anchored protein of unknown function	25/10/2004	2008-07-11			NA
ORF19.3822::CAN1D	-0.026	0.649	0.846	-0.103	SCS7	orf19.11303|orf6.7517|IPF23462.1|IPF5819.1|Contig4-2989_0014|CA4852|CaO19.3822|CaO19.11303	ORF|Verified	Ca21chr4_C_albicans_SC5314	987869	989005	W	CAL0001985	CAL0006697	Protein described as ceramide hydroxylase; transcription is regulated by Nrg1p; transcriptionally regulated by iron; expression greater in high iron; fluconazole-induced	25/10/2004	2008-07-11		SCS7	NA
ORF19.6411::CAN1U	1.17	0.637	1.574	0.692		orf19.13769|IPF20702.1|IPF1320.1|Contig4-3073_0022|orf6.7843|YLR386W|CA5119|VAC14|CaO19.13769|CaO19.6411|IPF1320	ORF|Verified	Ca21chrR_C_albicans_SC5314	1818771	1821443	W	CAL0002134		Predicted ORF in Assemblies 19, 20 and 21; similar to S. cerevisiae Ylr386wp; transposon mutation affects filamentous growth	25/10/2004	2008-07-11		VAC14	NA
ORF19.7033::CAN1U	1.067	0.635	1.219	0.446		IPF3063.1|Contig4-2889_0013|orf6.7959|CA5215|CaJ7.0099|CaO19_7033|CaJ7_0099|CaO19.7033|PPS1	ORF|Uncharacterized	Ca21chr7_C_albicans_SC5314	163940	160710	C	CAL0002013		Putative dual specificity protein phosphatase, similar to S. cerevisiae Pps1p	25/10/2004	19/09/2007		PPS1	NA
ORF19.2343::CAN1U	0.217	0.632	0.17	-0.16	VPS23	orf19.9879|IPF24985.1|IPF8671.2|Contig4-3011_0008|orf6.4209|CA2343|CaO19.2343|CaO19.9879|IPF8671	ORF|Verified	Ca21chr1_C_albicans_SC5314	2386859	2388307	W	CAL0000738		Protein involved in proteolytic activation of Rim101p, which regulates pH response; similar to S. cerevisiae Stp22p/Vps23p, which is a member of the ESCRT I protein sorting complex	25/10/2004	25/11/2008			NA
ORF19.2275::CAN1U	0.664	0.629	1.196	0.19		orf19.9815|IPF25079.1|IPF10301.1|Contig4-3049_0031|orf6.3566|CA1876|CaO19.9815|MRPL12|CaO19.2275|IPF10301	ORF|Uncharacterized	Ca21chr2_C_albicans_SC5314	1467917	1467393	C	CAL0006345		S. cerevisiae ortholog MNP1 has role in aerobic respiration and localizes to mitochondrion	25/10/2004	2008-07-11		MNP1	NA
ORF19.6904::CAN1U	0.112	0.629	0.144	1.666	GCN3	IPF2224.1|Contig4-3039_0014|orf6.7168|CA4586|CaJ7.0138|CaO19.6904|CaJ7_0138|CaO19_6904	ORF|Uncharacterized	Ca21chr7_C_albicans_SC5314	254406	255341	W	CAL0000120		Protein described as a translation initiator; downregulated in the presence of human whole blood or polymorphonuclear (PMN) cells	25/10/2004	2008-07-11		GCN3	NA
ORF19.536::CAN1U	0.49	0.626	0.236	-0.132		orf19.8169|IPF26763.1|IPF4296.2|Contig4-2736_0011|orf6.6748|CA4247|CaO19.8169|TAF5|CaO19.536|TAF90	ORF|Uncharacterized	Ca21chrR_C_albicans_SC5314	986606	984210	C	CAL0000165		S. cerevisiae ortholog TAF5 has general RNA polymerase II transcription factor activity, chromatin binding and has role in general transcription from RNA polymerase II promoter, histone acetylation	25/10/2004	2008-07-11		TAF5	NA
ORF19.3999::CAN1U	1.966	0.622	1.807	-0.721		orf19.11482|IPF23207.1|IPF13054.2|Contig4-2534_0009|orf6.7412|CA4767|CaO19.11482|CaO19.3999|IPF13054	ORF|Uncharacterized	Ca21chr5_C_albicans_SC5314	1109886	1112189	W	CAL0003178			25/10/2004	2008-07-11			NA
ORF19.3430::CAN1U	1.15	0.621	2.301	0.787		orf19.10934|IPF23839.1|IPF7385.2|Contig4-1688_0002|orf6.6095|CA3748|CaO19.3430|CaO19.10934|IPF7385|BUD21	ORF|Verified	Ca21chr6_C_albicans_SC5314	319769	320803	W	CAL0004951		Predicted ORF in Assemblies 19, 20 and 21; physically interacts with TAP-tagged Nop1p	25/10/2004	2008-07-11			NA
ORF19.7391::CAN1U	0.605	0.621	-0.087	1.474	OCH1	IPF3324.1|Contig4-3036_0012|orf6.8551|CA5690|CaO19.7391	ORF|Verified	Ca21chr3_C_albicans_SC5314	1386773	1385616	C	CAL0004830		alpha-1,6-mannosyltransferase; initiates N-glycan outer chain branch addition; similar to S. cerevisiae Och1p; required for wild-type virulence in mouse intravenous infection; fungal-specific (no human or murine homolog)	25/10/2004	2010-04-06		OCH1	NA
ORF19.1555::CAN1U	-0.285	0.621	0.151	1.009	SAC3	orf19.9129|IPF7130.2|IPF29415.1|IPF18010.3|Contig4-2824_0019|Contig4-2824_0021|orf6.355|orf6.6413|CA6258|CA3982|orf19.1556|SAC3.3f	ORF|Uncharacterized	Ca21chr2_C_albicans_SC5314	468209	464538	C	CAL0005530		Predicted ORF in Assemblies 19, 20 and 21; possibly an essential gene, disruptants not obtained by UAU1 method	25/10/2004	2008-07-11		SAC3	NA
ORF19.5142::CAN1U_2	0.671	0.62	1.089	-0.265	DFR1	orf19.12607|IPF22076.1|IPF8131.1|Contig4-2489_0001|orf6.5956|CA3632|DHFR|CaJ7.0360|CaO19.5142|CaO19.12607|CaJ7_0360|CaO19_5142	ORF|Verified	Ca21chr7_C_albicans_SC5314	678680	678102	C	CAL0002575		Dihydrofolate reductase; trimethoprim resistant; DHFR reduces 7,8-dihydrofolate to 5,4,7,8-tetrahydrofolate; binds NADPH; target of drugs that selectively inhibit the fungal enzyme rather than the human enzyme	25/10/2004	2008-07-11		DFR1	NA
ORF19.280::CAN1U	0.038	0.62	0.411	-0.062		orf19.7912|IPF19669.1|Contig4-3050_0012|orf6.4297|orf6.4809|CaO19.7912|CaO19.280	ORF|Uncharacterized	Ca21chr3_C_albicans_SC5314	622789	622379	C	CAL0004079			25/10/2004	2010-04-06			NA
ORF19.1691::CAN1U	0.479	0.617	-0.251	-0.931		orf19.9259|IPF19200.1|IPF6518.1|Contig4-2909_0014|orf6.4148|orf6.653|CA2302|CaO19.9259|CaO19.1691|IPF6518	ORF|Verified	Ca21chr3_C_albicans_SC5314	335873	336460	W	CAL0000188		Plasma-membrane-localized protein; fluconazole-induced; filament induced; Hog1p-, ketoconazole- and hypoxia-induced; regulated by Nrg1p, Tup1p, Upc2p; increased expression in response to prostaglandins	25/10/2004	2008-07-11			NA
ORF19.7472::CAN1U	0.982	0.616	0.669	0.333	IFF4	IPF2507.1|Contig4-3027_0015|orf6.8724|CA5819|CaO19.7472	ORF|Verified	Ca21chrR_C_albicans_SC5314	145031	149611	W	CAL0005658		Putative GPI-anchored protein; homozygous null mutant germ tubes show decreased adhesion to plastic substrate; not essential for viability	25/10/2004	19/09/2007			NA
ORF19.3983::CAN1U	0.658	0.613	1.29	-0.962		orf19.11466|IPF23209.1|IPF9711.2|Contig4-2652_0007|orf6.5659|CA3406|CaO19.3983|CaO19.11466|IPF9711	ORF|Uncharacterized	Ca21chr5_C_albicans_SC5314	1083059	1080849	C	CAL0003138		S. cerevisiae ortholog YGR266W localizes to plasma membrane, mitochondrial outer membrane	25/10/2004	2008-07-11		YGR266W	NA
ORF19.1107::CAN1U	0.915	0.612	0.684	1.042		orf19.8704|IPF26199.1|IPF6340.2|Contig4-2815_0018|orf6.2983|CA1459|CaO19.8704|CaO19.1107|IPF6340	ORF|Uncharacterized	Ca21chr5_C_albicans_SC5314	847685	847077	C	CAL0001857			25/10/2004	2008-07-11			NA
ORF19.1601::CAN1U	-0.756	0.612	2.637	-0.299	RPL3	orf19.9169|IPF25724.1|IPF6742.1|Contig4-3095_0054|orf6.1650|CA0615|CaO19.1601|CaO19.9169	ORF|Verified	Ca21chr2_C_albicans_SC5314	1921934	1923103	W	CAL0006304		Putative ribosomal protein; similar to S. cerevisiae Rpl3p; gene induced by ciclopirox olamine treatment; genes encoding cytoplasmic ribosomal subunits are downregulated upon phagocytosis by murine macrophage	25/10/2004	2008-07-11		RPL3	NA
ORF19.4002::CAN1U	0.798	0.611	1.247	0.273	DUN1	orf19.11485|IPF23241.1|IPF9382.2|Contig4-2616_0009|orf6.7415|CA4770|IPF9382.3	ORF|Uncharacterized	Ca21chr5_C_albicans_SC5314	1124644	1122956	C	CAL0004640		Protein similar to S. cerevisiae Dun1p, which is a serine-threonine protein kinase involved in DNA damage cell-cycle checkpoint; induced under Cdc5p depletion	25/10/2004	2008-07-11		DUN1	NA
ORF19.4955::CAN1U	0.324	0.609	-0.156	-0.739		orf19.12420|IPF22262.1|IPF13972.2|Contig4-3096_0020|orf6.1488|CA0513|SPS2|CaO19.4955|IPF13972	ORF|Uncharacterized	Ca21chr1_C_albicans_SC5314	2896806	2898392	W	CAL0006333		S. cerevisiae ortholog SPS22 has role in ascospore wall assembly	25/10/2004	25/11/2008		SPS22	NA
ORF19.4436::CAN1U_1	0.393	0.608	-0.15	0.297		orf19.11915|IPF22819.1|IPF9860.2|Contig4-3008_0031|orf6.7248|CA4649|GPX2|CaO19.11915|CaO19.4436|GPX4	ORF|Uncharacterized	Ca21chr1_C_albicans_SC5314	1584935	1584420	C	CAL0001814			25/10/2004	25/11/2008			NA
ORF19.1801::CAN1U_1	3.191	0.607	0.424	1.859	CBR1	orf19.9367|IPF25540.1|IPF7398.2|Contig4-2461_0005|orf6.2233|CA0983|CaO19.1801|CaO19.9367	ORF|Verified	Ca21chr4_C_albicans_SC5314	1189820	1188936	C	CAL0001574		Putative cytochrome B5 reductase; plasma membrane-localized	25/10/2004	2008-07-11		CBR1	NA
ORF19.6160::CAN1U	-0.575	0.607	-0.057	-0.68		IPF9803.2|Contig4-2310_0003|orf6.5321|CA3147|CaO19.6160|IPF9803	ORF|Uncharacterized	Ca21chr3_C_albicans_SC5314	171341	168891	C	CAL0006061		S. cerevisiae ortholog YMR031C localizes to membrane raft, mitochondrion	25/10/2004	19/09/2007		YMR031C	NA
ORF19.6096::CAN1U	2.563	0.606	0.623	1.251	TRP1	IPF21091.1|IPF4635.2|Contig4-2998_0001|orf6.6245|CA3858|CaO19.6096|CaO19.13515	ORF|Verified	Ca21chr1_C_albicans_SC5314	19628	18948	C	CAF0006885	CAL0006742	Phosphoribosylanthranilate isomerase; enzyme of tryptophan biosynthesis; expected to be unifunctional, unlike trifunctional enzyme of some other fungi; complements E. coli trpC or S. cerevisiae trp1 mutant; CCT1 and TRP1 genes overlap	2005-07-04	19/09/2007		TRP1	NA
ORF19.295::CAN1U	0.295	0.606	0.231	0.142		orf19.7927|IPF27021.1|IPF3831.1|Contig4-3050_0013|orf6.4298|CaO19.295|CaO19.7927	ORF|Uncharacterized	Ca21chr3_C_albicans_SC5314	638134	637037	C	CAL0004111			25/10/2004	2010-04-06			NA
ORF19.7305::CAN1U	0.403	0.605	-0.799	0.164		IPF5988.1|Contig4-2983_0002|orf6.8386|CA5543|CaO19.7305|IPF5988	ORF|Uncharacterized	Ca21chrR_C_albicans_SC5314	1941773	1940490	C	CAL0004508			25/10/2004	2008-07-11			NA
ORF19.3792::CAN1U	0.168	0.604	0.27	1.173		orf19.11272|IPF16676.3|IPF6915.2|Contig4-2349_0001|orf6.3065|orf6.757|CA1523|PAT1|CaO19.3792	ORF|Uncharacterized	Ca21chr4_C_albicans_SC5314	1052250	1049893	C	CAL0001308		Ortholog of S. cerevisiae PAT1	25/10/2004	2008-07-11		PAT1	NA
ORF19.5145::CAN1U	0.344	0.601	1.508	-0.537	SSP96	orf19.12611|IPF18317.1|IPF8125.1|Contig4-2330_0004|orf6.258|orf6.5952|orf6.5953|CA3629|CaJ7.0357|CaJ7_0357|CaO19_5145|CaO19.5145|IPF18316|CA3628|IPF18316.3f|IPF18316.5f|IPF18316.1	ORF|Uncharacterized	Ca21chr7_C_albicans_SC5314	672892	671645	C	CAL0002578		Predicted ORF in Assemblies 19, 20 and 21; has monooxygenase-like flavin-binding region; induced upon biofilm formation	25/10/2004	2008-07-11			NA
ORF19.3649::CAN1U	1.008	0.6	1.61	2.037		orf19.11133|IPF9690.1|IPF17003.3|Contig4-3041_0019|orf6.3312|orf6.664|CA0147|CaO19.3649|IPF9690	ORF|Uncharacterized	Ca21chr6_C_albicans_SC5314	134314	135168	W	CAL0000409		S. cerevisiae ortholog FES1 has adenyl-nucleotide exchange factor activity, has role in translation and localizes to cytosolic ribosome, cytosol	25/10/2004	2008-07-11		FES1	NA
ORF19.4322::CAN1U	0.716	0.6	0.339	0.602	DAP2	orf19.11797|IPF18652.2|IPF11053.2|Contig4-2207_0003|orf6.3174|orf6.3264|CA1660|CaO19.4322	ORF|Uncharacterized	Ca21chr5_C_albicans_SC5314	657008	659524	W	CAL0000950		Protein described as dipeptidyl aminopeptidase; transcriptionally regulated during macrophage response	25/10/2004	2008-07-11		DAP2	NA
ORF19.407::CAN1U	0.424	0.6	1.086	0.875	GCD6	orf19.8037|IPF26908.1|IPF10142.2|Contig4-2780_0002|orf6.2817|CA1354|CaO19.8037|CaO19.407	ORF|Uncharacterized	Ca21chr1_C_albicans_SC5314	1885055	1882857	C	CAL0005543		Putative catalytic epsilon subunit of the translation initiation factor eIF2B, based on similarity to S. cerevisiae Gcd6p; genes encoding translation factors are downregulated upon phagocytosis by murine macrophage	25/10/2004	25/11/2008		GCD6	NA
ORF19.5365::CAN1U_1	0.079	0.6	0.394	0.825		orf19.12825|orf19.12826|IPF721.3f|IPF21841.1|IPF724.2|IPF721.5f|Contig4-3102_0014|Contig4-3102_0015|orf6.8354|orf6.8355|CA5517|CA5518|orf19.5366	ORF|Uncharacterized	Ca21chr2_C_albicans_SC5314	2221049	2217417	C	CAL0004355	CAL0006854	Predicted ORF in Assemblies 19, 20 and 21; decreased transcription is observed upon fluphenazine treatment or in an azole-resistant strain that overexpresses CDR1 and CDR2	25/10/2004	2008-07-11			NA
ORF19.2513::CAN1U	0.328	0.596	0.575	-0.101		orf19.10049|IPF24827.1|IPF12802.2|Contig4-1978_0004|Contig4-1978_0006|orf6.3918|CA2144|CaO19.2513|CaO19.10049|IPF12802	ORF|Uncharacterized	Ca21chr3_C_albicans_SC5314	225799	223649	C	CAL0002383			25/10/2004	2008-07-11			NA
ORF19.2792::CAN1U_1	0.946	0.594	-1.484	-0.559	IST2	orf19.10310|IPF7245.3|IPF17074.2|Contig4-2218_0006|orf6.3611|orf6.3721|CA2001|CaO19.2792|IPF17074	ORF|Uncharacterized	Ca21chr1_C_albicans_SC5314	1629144	1626286	C	CAL0004302		S. cerevisiae ortholog IST2 has lipid binding and localizes to cellular bud membrane	25/10/2004	25/11/2008		IST2	NA
ORF19.3905::CAN1U	-0.228	0.594	1.304	0.881		orf19.11386|IPF23298.1|IPF17642.2|Contig4-1931_0001|orf6.5143|CA3022|CaO19.3905|CaO19.11386|IPF17642	ORF|Uncharacterized	Ca21chr5_C_albicans_SC5314	939322	939963	W	CAL0002822			25/10/2004	2008-07-11			NA
ORF19.4550::CAN1U	0.597	0.59	0.985	0.3		orf19.12025|IPF22708.1|IPF9079.2|Contig4-2891_0009|Contig4-2891_0010|orf6.6696|CA4206|CaO19.12025|CaO19.4550|IPF9079	ORF|Uncharacterized	Ca21chr1_C_albicans_SC5314	361046	362947	W	CAL0002781		Predicted membrane transporter, member of the drug:proton antiporter (12 spanner) (DHA1) family, major facilitator superfamily (MFS)	25/10/2004	2008-07-11		YCR023C	NA
ORF19.1577::CAN1U	0.218	0.587	-0.526	-0.484		orf19.9150|IPF25781.1|IPF9634.1|Contig4-3005_0030|orf6.5343|CA3166|CaO19.1577|CaO19.9150|IPF9634	ORF|Uncharacterized	Ca21chr2_C_albicans_SC5314	507756	509084	W	CAL0005605			25/10/2004	2008-07-11			NA
ORF19.2579::CAN1U_1	-0.902	0.583	0.22	0.789		orf19.10111|IPF24730.1|IPF2741.2|Contig4-2970_0003|orf6.4680|CA2685|MSH4|CaO19.2579|CaO19.10111	ORF|Uncharacterized	Ca21chrR_C_albicans_SC5314	407914	405503	C	CAL0002525		S. cerevisiae ortholog MSH4 has DNA binding, has role in reciprocal meiotic recombination and localizes to nuclear chromosome	25/10/2004	2008-07-11		MSH4	NA
ORF19.6812::CAN1D	-0.297	0.578	-0.153	0.212	PMT2	orf19.14104|IPF20316.1|IPF2391.2|Contig4-3076_0013|orf6.8819|CA5894|CaO19.6812|CaO19.14104	ORF|Verified	Ca21chr3_C_albicans_SC5314	1577399	1579708	W	CAL0005653		Protein mannosyltransferase (PMT) with roles in hyphal growth and drug sensitivity; member of the PMT family which includes Pmt1p, Pmt2p, Pmt4p, Pmt5p, and Pmt6p; induced during cell wall regeneration; essential	25/10/2004	2010-04-06		PMT2	NA
ORF19.3812::CAN1U	-0.19	0.577	0.931	1.307	SSZ1	orf19.11293|IPF23457.1|IPF6943.1|Contig4-2979_0013|orf6.7507|CA4844|PDR13|CaO19.11293|CaO19.3812	ORF|Verified	Ca21chr4_C_albicans_SC5314	1007666	1009288	W	CAL0001942		Protein described as an HSP70 chaperone; protein level decreased in stationary phase cultures	25/10/2004	2008-07-11		SSZ1	NA
ORF19.350::CAN1U	-0.452	0.577	-0.016	1.737	PRE9	orf19.7983|IPF27035.1|IPF1499.1|Contig4-3090_0040|orf6.7234|Y13|CA4643|CaO19.7983|CaO19.350	ORF|Verified	Ca21chr3_C_albicans_SC5314	751677	750922	C	CAL0004819	CAL0006652	Alpha3 (C9) subunit of the 20S proteasome; transcription is regulated by Mig1p	25/10/2004	2010-04-06		PRE9	NA
ORF19.3439::CAN1U	-0.54	0.577	-0.01	-0.432		orf19.10943|IPF23841.1|IPF7182.2|Contig4-2644_0006|orf6.6466|CA4024|CaO19.10943|CaO19.3439|IPF7182	ORF|Uncharacterized	Ca21chr6_C_albicans_SC5314	290450	289497	C	CAL0004974		Predicted ORF in Assemblies 19, 20 and 21; greater mRNA abundance observed in a cyr1 homozygous null mutant than in wild type	25/10/2004	2008-07-11			NA
ORF19.1753::CAN1D	0.926	0.575	-0.039	-0.116	PUS7	orf19.9322|IPF16061.2|IPF6867.2|Contig4-2851_0001|orf6.1078|orf6.4096|CA0294|CaO19.1753|IPF16061	ORF|Uncharacterized	Ca21chr2_C_albicans_SC5314	2114501	2116780	W	CAL0000869		Protein similar to S. cerevisiae tRNA modification protein; induced upon biofilm formation	25/10/2004	19/09/2007		PUS7	NA
ORF19.1824::CAN1U	1.061	0.567	1.9	0.987	PGA50	orf19.9383|IPF25501.1|IPF14706.2|Contig4-2618_0008|orf6.3431|CA1777|CaO19.9383|CaO19.1824|IPF14706	ORF|Uncharacterized	Ca21chr1_C_albicans_SC5314	1309559	1310488	W	CAL0001627		Putative GPI-anchored protein of unknown function	25/10/2004	2008-07-11			NA
ORF19.2849::CAN1U	1.01	0.567	1.81	-0.265	AQY1	orf19.10368|IPF24496.1|IPF10705.1|Contig4-2389_0006|orf6.4943|CA2873|CaO19.2849	ORF|Verified	Ca21chrR_C_albicans_SC5314	668605	667784	C	CAL0005142	CAL0006431	Aquaporin water channel; mutant has increased resistance to osmotic shock; required for wild-type tolerance of freezing; not required for virulence in a mouse model of systemic infection; flucytosine repressed	25/10/2004	2008-07-11		AQY1	NA
ORF19.130::CAN1U	0.344	0.567	-0.143	0.178		orf19.7773|orf19.7775|orf19.7776|IPF7041.2|IPF27168.1|IPF7035.2|IPF19493.2|IPF29955.1|IPF7038.2|IPF29948.1|Contig4-2900_0020|Contig4-2900_0021|Contig4-2900_0023|orf6.10|orf6.2603|orf6.2602|orf6.2605|CA1215|CA1214|CA1213|orf19.126|orf19.127|orf19.129|VPS15.5f	ORF|Uncharacterized	Ca21chr6_C_albicans_SC5314	236909	232296	C	CAL0003067		Ortholog of S. cerevisiae VPS15	25/10/2004	2008-07-11		VPS15	NA
ORF19.904::CAN1U_1	1.027	0.565	-0.13	1.101		orf19.8523|IPF26452.1|IPF4536.1|Contig4-3099_0027|orf6.7273|CA4670|CaO19.904|CaO19.8523|IPF4536	ORF|Uncharacterized	Ca21chr2_C_albicans_SC5314	674364	675065	W	CAL0003575			25/10/2004	2008-07-11			NA
CAALFMP02::CAN1U	0.804	0.565	1.332	0.692	NAD6		ORF|Uncharacterized	Ca19-mtDNA	4131	4571	W	CAF0007361		Subunit 6 of NADH:ubiquinone oxidoreductase (NADH:ubiquinone dehydrogenase), a multisubunit enzyme complex (complex I) of the mitochondrial inner membrane that catalyzes the first step in mitochondrial respiration	26/04/2006	2000-06-07			NA
ORF19.5291::CAN1U	-0.435	0.564	0.1	0.268		orf19.12749|IPF21862.1|IPF17024.2|Contig4-2598_0011|orf6.3943|CA2165|CaO19.5291|SCS3|CaO19.12749|IPF17024	ORF|Uncharacterized	Ca21chr4_C_albicans_SC5314	896739	895777	C	CAL0003671		S. cerevisiae ortholog SCS3 has role in phospholipid metabolic process and localizes to endoplasmic reticulum	25/10/2004	2008-07-11		SCS3	NA
ORF19.1760::CAN1U	0.203	0.559	0.372	0.25	RAS1	orf19.9329|IPF25567.1|IPF6849.2|Contig4-1964_0005|orf6.4089|CA2261|CaO19.9329|CaO19.1760	ORF|Verified	Ca21chr2_C_albicans_SC5314	2097593	2096718	C	CAL0000896		RAS signal transduction GTPase; regulates cAMP and MAP kinase pathways; role in hyphal induction, virulence, apoptosis, heat-shock sensitivity; nonessential; plasma membrane-localized; complements viability of S. cerevisiae ras1 ras2 mutant	25/10/2004	19/09/2007		RAS2	NA
ORF19.3320::CAN1U	0.056	0.555	-0.031	1.494		orf19.10830|IPF23974.1|IPF28816.1|Contig4-2978_0017|orf6.7215|CaO19.10830|CaO19.3320	ORF|Dubious	Ca21chr1_C_albicans_SC5314	259001	259354	W	CAL0004086			25/10/2004	2008-07-11			NA
ORF19.2875::CAN1U	1.695	0.554	1.965	0.642		orf19.10393|IPF24441.1|IPF3239.1|Contig4-2826_0004|orf6.4384|CA2472|CaO19.2875|CaO19.10393|IPF3239	ORF|Uncharacterized	Ca21chr4_C_albicans_SC5314	1472576	1473400	W	CAL0005200			25/10/2004	2008-07-11			NA
ORF19.2694::CAN1U	-0.549	0.553	1.065	-0.432	TYS1	orf19.10209|IPF24614.1|IPF5023.2|Contig4-2782_0005|Contig4-2865_0013|orf6.5482|CA3261|CaO19.2694|CaO19.10209	ORF|Uncharacterized	Ca21chr4_C_albicans_SC5314	621567	622796	W	CAL0003549		Putative tRNA-Tyr synthetase; genes encoding ribosomal subunits, translation factors, and tRNA synthetases are downregulated upon phagocytosis by murine macrophage; protein detected by mass spec in stationary phase cultures	25/10/2004	2008-07-11		TYS1	NA
ORF19.3705::CAN1U_1	0.208	0.552	0.568	0.767	PTC6	orf19.11189|IPF19973.2|IPF8617.1|Contig4-2552_0005|Contig4-2552_0006|orf6.2154|orf6.5302|CA0941|CaO19.3705|IPF8617	ORF|Verified	Ca21chrR_C_albicans_SC5314	1683895	1682594	C	CAL0001065		Mitochondrial protein phosphatase of the Type 2C-related family (serine/threonine-specific), functional homolog of S. cerevisiae Ptc6p; mutant shows virulence defect	25/10/2004	2008-07-11		PTC6	NA
ORF19.5910::CAN1U	1.771	0.551	0.003	1.034		orf19.13331|IPF21173.1|IPF4356.2|Contig4-3037_0012|orf6.9127|CA6137|NTO1|CaO19.13331|CaO19.5910|IPF4356	ORF|Uncharacterized	Ca21chr3_C_albicans_SC5314	960450	958171	C	CAL0003263		Predicted ORF in Assemblies 19, 20 and 21; induced upon low-level peroxide stress	25/10/2004	2010-04-06		NTO1	NA
ORF19.7371::CAN1U_1	0.222	0.551	0.689	0.746	ZCF35	IPF1264.2|Contig4-3093_0006|orf6.8531|CA5669|CaO19.7371|IPF1264	ORF|Uncharacterized	Ca21chr3_C_albicans_SC5314	1325562	1328870	W	CAL0004750		Predicted zinc-cluster protein of unknown function	25/10/2004	2010-04-06	2005-11-02		NA
ORF19.5198::CAN1U	-0.4	0.551	0.493	-0.383	NOP4	orf19.12665|IPF22023.1|IPF7589.1|Contig4-2882_0011|orf6.3414|CA1766|CaO19.12665|CaO19.5198	ORF|Verified	Ca21chr1_C_albicans_SC5314	910860	908635	C	CAL0002736		Predicted ORF in Assemblies 19, 20 and 21; mutation confers hypersensitivity to 5-fluorocytosine (5-FC), 5-fluorouracil (5-FU), and tubercidin (7-deazaadenosine); downregulated in core stress response	25/10/2004	2008-07-11		NOP4	NA
ORF19.290::CAN1U_1	4.391	0.548	0.717	0.08	KRE5	orf19.7922|IPF27067.1|IPF3818.3|Contig4-3050_0020|orf6.4303|orf6.4819|CA2786|GPT1|CaO19.290|KRE5.3eoc|IPF3818.2	ORF|Verified	Ca21chr3_C_albicans_SC5314	634858	630515	C	CAL0004102	CAL0006583	Predicted UDP-glucose:glycoprotein glucosyltransferase; required for wild-type 1,6-beta-D-glucan biosynthesis, hyphal growth, and virulence in mouse IV infection; production in S. cerevisiae partially complements defects of a kre5 mutant	25/10/2004	2010-04-06			NA
ORF19.6621::CAN1U	0.73	0.545	1.079	2.661	MHP1	orf19.13942|orf19.8092|IPF26876.1|IPF18690.1|IPF20500.1|IPF2566.2|Contig4-2675_0002|orf6.2853|orf6.6518|CA1377|CA4069|orf19.461|CaO19.13942|CaO19.6621	ORF|Verified	Ca21chrR_C_albicans_SC5314	1242892	1239263	C	CAL0003977		Protein similar to S. cerevisiae Mhp1p, which is involved in microtubule stabilization; transposon mutation affects filamentous growth; possibly transcriptionally regulated upon hyphal formation; possibly an essential gene (by UAU1 method)	25/10/2004	2008-07-11			NA
ORF19.1156::CAN1U	1.845	0.542	0.81	0.201	FUS1	orf19.8748|orf6.3131|IPF26166.1|IPF7613.1|Contig4-2834_0008|CA1567|CaO19.1156|CaO19.8748|IPF7613	ORF|Uncharacterized	Ca21chr1_C_albicans_SC5314	2552283	2551129	C	CAL0002050	CAL0006529	Probable ortholog of S. cerevisiae Fus1p, a membrane protein required for mating; transcription is activated by Cph1p in mating type a cells, homozygous for the MTLa locus; alpha factor induced	25/10/2004	25/11/2008			NA
ORF19.2735::CAN1U	-0.061	0.542	-0.669	0.596	SEN2	orf19.10249|IPF24615.1|IPF9170.2|Contig4-2731_0002|orf6.4691|CaO19.10249|CaO19.2735|CA2695|IPF9070	ORF|Verified	Ca21chr4_C_albicans_SC5314	549178	548009	C	CAL0004215		Predicted ORF in Assemblies 19, 20 and 21; mutation confers hypersensitivity to toxic ergosterol analog, and to amphotericin B; has intron in 5'-UTR	25/10/2004	2008-07-11		SEN2	NA
ORF19.4478::CAN1U	1.41	0.541	0.169	1.314		orf19.11958|IPF22767.1|IPF17203.2|orf6.4309|CA2415|CaO19.4478|MSD1|CaO19.11958	ORF|Uncharacterized	Ca21chr1_C_albicans_SC5314	846723	848819	W	CAL0001963		S. cerevisiae ortholog MSD1 has aspartate-tRNA ligase activity, has role in mitochondrial aspartyl-tRNA aminoacylation and localizes to mitochondrion	25/10/2004	2008-07-11		MSD1	NA
ORF19.3564::CAN1U	0.399	0.54	-0.186	0.368	RPC40	orf19.11048|IPF23728.1|IPF3191.1|Contig4-3023_0023|orf6.5765|CA3491|CaO19.11048|CaO19.3564	ORF|Uncharacterized	Ca21chr2_C_albicans_SC5314	1099029	1098019	C	CAL0005950		Predicted ORF in Assemblies 19, 20 and 21; protein level decreased in stationary phase cultures	25/10/2004	2008-07-11		RPC40	NA
ORF19.3218::CAN1U	0.968	0.538	0.295	0.42		orf19.10729|IPF14540|IPF24097.1|IPF14540.2|Contig4-2205_0008|orf6.3199|CA1615|CaO19.3218|CaO19.10729	ORF|Uncharacterized	Ca21chr5_C_albicans_SC5314	865191	863725	C	CAL0003229		Putative multidrug resistance protein; upregulated by Efg1p	25/10/2004	2008-07-11		YJR124C	NA
ORF19.7660::CAN1U	-0.562	0.536	-0.398	0.8	VPS52	IPF4928.1|Contig4-3003_0026|orf6.9008|CA6044|CaO19.7660|SAC2|IPF4928	ORF|Verified	Ca21chrR_C_albicans_SC5314	2269109	2267538	C	CAL0000940		Protein required for hyphal growth; has similarity to S. cerevisiae Vps52p	25/10/2004	2008-07-11		VPS52	NA
ORF19.2485::CAN1U	0.281	0.533	-0.336	-0.036		orf19.10021|IPF24880.1|IPF9224.2|Contig4-2966_0010|Contig4-2966_0011|orf6.6166|CA3806|CaO19.2485|NUP170|CaO19.10021|IPF9224	ORF|Uncharacterized	Ca21chr1_C_albicans_SC5314	1187646	1183366	C	CAL0001635		S. cerevisiae ortholog NUP170 has role in protein import into nucleus, docking, protein targeting to membrane, nuclear pore complex assembly, chromosome segregation and localizes to karyopherin docking complex	25/10/2004	2008-07-11		NUP170	NA
ORF19.1834::CAN1U	0.273	0.531	1.735	-0.002		orf19.9392|IPF25484.1|IPF10335.2|Contig4-2756_0008|Contig4-2756_0009|orf6.4252|CA2372|CaO19.1834|CaO19.9392|IPF10335	ORF|Uncharacterized	Ca21chr1_C_albicans_SC5314	2356937	2354205	C	CAL0001654			25/10/2004	25/11/2008			NA
ORF19.984::CAN1U	0.646	0.524	0.797	1.814	PHO8	orf19.8599|orf6.5814|IPF26293.1|IPF9926.2|Contig4-2694_0008|CA3530|CaO19.8599|CaO19.984|IPF9926	ORF|Uncharacterized	Ca21chr1_C_albicans_SC5314	2309139	2310647	W	CAL0003811		Protein of unknown function; transcription is positively regulated by Rim101p; regulated by Tsa1p, Tsa1Bp in minimal media at 37 deg; possibly adherence-induced	25/10/2004	25/11/2008			NA
ORF19.5820::CAN1U_1	1.311	0.523	-0.243	1.437	UGA6	orf19.13242|IPF5691.3|IPF27909.1|Contig4-2836_0014|orf6.4039|orf6.6158|CA3798|UGA42|CaO19.5820|CA2224|UGA6.3eoc|IPF19944.1	ORF|Uncharacterized	Ca21chr2_C_albicans_SC5314	570159	571793	W	CAL0002297	CAL0006759	Predicted ORF in Assemblies 19, 20 and 21; decreased transcription is observed upon benomyl treatment or in an azole-resistant strain that overexpresses MDR1	25/10/2004	2008-07-11			NA
ORF19.3255::CAN1U	0.667	0.523	0.412	-0.419	TEN1	orf19.10765|IPF24070.1|IPF244.1|Contig4-3062_0001|orf6.8255|CaO19.3255|CaO19.10765	ORF|Verified	Ca21chrR_C_albicans_SC5314	227661	228041	W	CAL0003343		Protein involved in telomere maintenance; forms a complex with Stn1p; transcription is regulated upon yeast-hyphal switch	25/10/2004	2008-07-11			NA
ORF19.5280::CAN1U	2.636	0.522	0.578	-0.148	MUP1	orf19.12745|IPF21939.1|IPF4701.2|Contig4-3082_0038|orf6.7662|CA4972|CaO19.5280|CaO19.12745	ORF|Uncharacterized	Ca21chr1_C_albicans_SC5314	2600273	2601934	W	CAL0003639		Alkaline upregulated by Rim101p	25/10/2004	25/11/2008		MUP1	NA
ORF19.4841::CAN1U	0.157	0.516	0.52	0.249	SHY1	orf19.12304|IPF22446.1|IPF4494.1|Contig4-3078_0016|orf6.7370|CA4742|CaO19.4841|CaO19.12304	ORF|Verified	Ca21chr1_C_albicans_SC5314	2141907	2140828	C	CAL0005374	CAL0006704	Cytochrome c oxidase biosynthesis protein; transcription is regulated by Nrg1p and Mig1p	25/10/2004	25/11/2008		SHY1	NA
ORF19.3922::CAN1D	0.434	0.515	0.026	0.08		orf19.11404|IPF16228.2|IPF28565.1|Contig4-2398_0010|orf6.4054|orf6.823|CA0194|SDT1|CaO19.3922|IPF16228	ORF|Uncharacterized	Ca21chr5_C_albicans_SC5314	964315	963452	C	CAL0002898		Predicted ORF in Assemblies 19, 20 and 21; protein detected by mass spec in exponential and stationary phase cultures	25/10/2004	2008-07-11		SDT1	NA
ORF19.7598::CAN1U	0.34	0.511	0.376	0.369		IPF670.2|Contig4-3108_0032|orf6.8946|CA5998|AHC1|CaO19.7598|IPF670	ORF|Uncharacterized	Ca21chrR_C_albicans_SC5314	2182918	2184237	W	CAL0000258			25/10/2004	2008-07-11			NA
ORF19.6353::CAN1U_1	0.279	0.509	0.526	0.799		orf19.13710|IPF20797.1|IPF11374.2|orf6.5782|CA3506|LPF40|CaO19.6353|CaO19.13710|IFA5	ORF|Uncharacterized	Ca21chr1_C_albicans_SC5314	2767835	2769913	W	CAL0001337			25/10/2004	25/11/2008			NA
ORF19.2436::CAN1U	0.573	0.508	0.062	-0.061		orf19.9972|IPF24821.1|IPF13772.2|Contig4-2388_0008|orf6.3614|CA1912|SKY1|CaO19.9972|CaO19.2436	ORF|Uncharacterized	Ca21chr1_C_albicans_SC5314	1277567	1274919	C	CAL0001525			25/10/2004	2008-07-11			NA
ORF19.505::CAN1U	0.619	0.507	0.154	0.089	SRV2	orf19.8135|CAP|CAP1|IPF26777.1|IPF10389.2|Contig4-2663_0003|orf6.7066|CA4503|CaO19.8135|CAP001|CaO19.505	ORF|Verified	Ca21chrR_C_albicans_SC5314	937213	938850	W	CAL0000048		Adenylate cyclase-associated protein that regulates adenylate cyclase activity; required for wild-type germ tube formation and for virulence in mouse systemic infection; mutant defects in filamentous growth are rescued by cAMP or dbcAMP	25/10/2004	2008-07-11		SRV2	NA
ORF19.4602::CAN1U	-0.186	0.507	-0.944	-0.134	MDH1-1	orf19.12072|IPF22614.1|IPF6025.2|Contig4-2931_0017|orf6.7901|CA5164|MDH1|CaO19.4602|CaO19.12072	ORF|Uncharacterized	Ca21chr4_C_albicans_SC5314	371508	370510	C	CAL0003583		Predicted malate dehydrogenase; macrophage-induced protein	25/10/2004	2008-07-11		MDH1	NA
ORF19.679::CAN1U_1	0.74	0.506	0.535	0.648	FGR39	orf19.8296|IPF26643.1|IPF7704.2|Contig4-2776_0010|orf6.6572|CA4114|CaO19.8296|CaO19.679|IPF7704	ORF|Verified	Ca21chr1_C_albicans_SC5314	2469859	2470422	W	CAL0001107		Protein lacking an ortholog in S. cerevisiae; transposon mutation affects filamentous growth	25/10/2004	25/11/2008			NA
ORF19.1409.1::CAN1U_1	0.617	0.506	2.728	0.578			ORF|Uncharacterized	Ca21chr4_C_albicans_SC5314	936933	937879	W	CAF0007454		S. cerevisiae ortholog RPL22B has structural constituent of ribosome, has role in translation and localizes to cytosolic large ribosomal subunit	16/05/2007	2008-07-11		RPL22B	NA
ORF19.4735::CAN1U	0.576	0.506	0.282	0.21		orf19.12197|IPF22444.1|IPF11764.2|Contig4-2643_0006|orf6.2086|CA0891|CaO19.12197|CaO19.4735|IPF11764	ORF|Uncharacterized	Ca21chr1_C_albicans_SC5314	1910244	1911296	W	CAL0004427		Ortholog of S. cerevisiae YGL159W	25/10/2004	25/11/2008		YGL159W	NA
ORF19.6891::CAN1D	0.751	0.505	1.649	1.949	RFC1	orf19.14180|IPF19208.2|IPF14308.2|Contig4-2509_0005|Contig4-2509_0007|orf6.632|orf6.7155|CA4578	ORF|Uncharacterized	Ca21chr2_C_albicans_SC5314	1185303	1182572	C	CAL0005916		Protein likely to be essential for growth, based on an insertional mutagenesis strategy; similar to S. cerevisiae Rfc1, which is a subunit of DNA replication factor C	25/10/2004	2008-07-11		RFC1	NA
ORF19.4506::CAN1U_1	-0.719	0.504	-0.463	0.151	LYS22	orf19.11982|IPF18482.1|IPF15851.2|Contig4-2894_0013|orf6.4198|orf6.5005|CA2335|CaO19.4506|LYS211|LYS21	ORF|Uncharacterized	Ca21chr2_C_albicans_SC5314	932070	933323	W	CAL0002622		Putative homocitrate synthase; fungal-specific (no human or murine homolog); repressed by nitric oxide and by hypoxia; protein level decreased in stationary phase cultures; induced by ketoconazole	25/10/2004	2008-07-11			NA
ORF19.1978::CAN1U	2.733	0.503	2.707	2.35	GIT2	orf19.9534|IPF18978.2|IPF8692.2|orf6.2482|CA1138|CaO19.1978|IFN3	ORF|Uncharacterized	Ca21chr5_C_albicans_SC5314	207953	206349	C	CAL0002675		Putative glycerophosphoinositol permease; fungal-specific (no human or murine homolog); transcription is repressed in response to alpha pheromone in SpiderM medium	25/10/2004	19/09/2007			NA
ORF19.1232::CAN1U	2.542	0.503	-0.231	0.365	VRG4	orf19.8817|IPF26079.1|IPF13284.2|Contig4-2208_0006|orf6.5085|CA2980|CaO19.1232|CaO19.8817|GOG5	ORF|Verified	Ca21chr1_C_albicans_SC5314	1675356	1674241	C	CAL0002875		GDP-mannose transporter; essential; required for glycosylation, hyphal growth; functional homolog of S. cerevisiae Vrg4p, which imports GDP-mannose from cytoplasm to Golgi for protein and lipid mannosylation; no mammalian homolog	25/10/2004	25/11/2008		VRG4	NA
ORF19.3765::CAN1U	2.112	0.501	1.821	0.095	RAX2	orf19.11249|IPF23515.1|IPF15377.2|Contig4-2657_0017|orf6.3954|CA2172|CaO19.3765|CaO19.11249|IPF15377	ORF|Verified	Ca21chr1_C_albicans_SC5314	2729519	2733700	W	CAL0001245		Protein of unknown function; detected at yeast-form cell plasma membrane by mass spectrometry; transcription is filament induced and negatively regulated by Rim101p, Tup1p	25/10/2004	25/11/2008		RAX2	NA
ORF19.1064::CAN1D	0.54	0.501	0.261	-0.594	ACS2	orf19.8666|IPF26246.1|IPF7057.2|Contig4-2199_0001|orf6.4925|CA2858|CaO19.8666|CaO19.1064	ORF|Verified	Ca21chr1_C_albicans_SC5314	889191	886084	C	CAL0001207		Probable acetyl-CoA synthetase; antigenic during murine systemic infection; antigenic in human; upregulated by Efg1p; macrophage-induced protein; soluble protein in hyphae; gene contains an intron	25/10/2004	2010-01-12		ACS2	NA
ORF19.4355::CAN1U	0.131	0.499	0.99	0.634		orf19.11833|orf6.2811|orf6.3783|CA2041|CaO19.4355|IPF12944|IPF12944.1	ORF|Uncharacterized	Ca21chrR_C_albicans_SC5314	858505	857993	C	CAL0001041			25/10/2004	2008-07-11			NA
ORF19.3744::CAN1U	-0.252	0.497	-0.028	-0.227		orf19.11229|IPF4730.2|IPF28654.1|Contig4-3070_0001|orf6.5474|CA3256|CaO19.3744|IPF4730	ORF|Uncharacterized	Ca21chrR_C_albicans_SC5314	507024	504787	C	CAL0001199		S. cerevisiae ortholog CEX1 has tRNA binding, has role in tRNA export from nucleus and localizes to cytoplasm, nuclear pore	25/10/2004	2008-07-11		CEX1	NA
ORF19.6859::CAN1U	0.668	0.496	0.543	1.057		orf19.14149|IPF20287.1|IPF17251.1|Contig4-1532_0003|Contig4-2307_0006|orf6.7008|CA4462|CaO19.6859|IPF17251	ORF|Uncharacterized	Ca21chr4_C_albicans_SC5314	1127599	1127126	C	CAL0005810			25/10/2004	2008-07-11			NA
ORF19.4247::CAN1U	0.615	0.496	0.469	0.617		orf19.11722|IPF22991.1|IPF6880.2|Contig4-2928_0005|orf6.3977|orf6.6598|CA2185|CaO19.4247|IPF6880	ORF|Uncharacterized	Ca21chr5_C_albicans_SC5314	532696	531752	C	CAL0000226			25/10/2004	2008-07-11			NA
ORF19.3582::CAN1U_1	-0.311	0.496	-0.058	2.821		orf19.11066|IPF23740.1|IPF3229.1|Contig4-2234_0003|orf6.5747|CA3477|CaO19.11066|CaO19.3582|IPF3229	ORF|Uncharacterized	Ca21chr2_C_albicans_SC5314	1125339	1126138	W	CAL0005994		S. cerevisiae ortholog SEE1 has protein-lysine N-methyltransferase activity, has role in vesicle-mediated transport, peptidyl-lysine dimethylation and localizes to cytoplasm	25/10/2004	2008-07-11		SEE1	NA
ORF19.5388::CAN1U_1	0.325	0.495	0.11	0.262	SWD1	orf19.12843|IPF21735.1|IPF1055.2|Contig4-2666_0002|orf6.8624|CA5752|CaO19.5388|CaO19.12843|IPF1055	ORF|Uncharacterized	Ca21chr3_C_albicans_SC5314	118292	116949	C	CAL0004413		S. cerevisiae ortholog SWD1 has histone methyltransferase activity (H3-K4 specific), has role in telomere maintenance, histone H3-K4 methylation, chromatin silencing at telomere and localizes to Set1C/COMPASS complex	25/10/2004	19/09/2007		SWD1	NA
ORF19.7356::CAN1U_1	0.062	0.495	0.904	1.109		IPF15543.2|Contig4-2029_0008|orf6.8516|CA5654|CaO19.7356|IPF15543	ORF|Uncharacterized	Ca21chr3_C_albicans_SC5314	1288553	1288221	C	CAL0004677			25/10/2004	2010-04-06			NA
ORF19.220::CAN1U	0.174	0.494	2.951	0.78	PIR1	orf19.7851|orf6.474|PIR2|IPF15363.2|IPF19968.1|orf6.5153|CA3030|CaO19.220|IPF19968	ORF|Verified	Ca21chr2_C_albicans_SC5314	1801743	1800703	C	CAL0003915		Structural protein of cell wall; 1,3-beta-glucan-linked; O-glycosylated by Pmt1p; N-mannosylated; tandem repeats; heterozygous mutant has cell wall defects; hyphal repressed; Hog1p, fluconazole, hypoxia induced; iron, Efg1p, Plc1p regulated	25/10/2004	2008-07-11		PIR1	NA
ORF19.3084::CAN1U	-0.669	0.491	0.979	0.334		orf19.10596|IPF24184.1|IPF1719.2|Contig4-2594_0011|orf6.3737|CaO19.10596|CaO19.3084	ORF|Uncharacterized	Ca21chr4_C_albicans_SC5314	1589891	1590772	W	CAL0001503			25/10/2004	2008-07-11			NA
ORF19.972::CAN1U_1	0.719	0.487	0.417	-0.753		orf19.8587|IPF26339.1|IPF1588.1|Contig4-3103_0014|orf6.8221|CA5422|CaO19.972|SLX1|CaO19.8587|IPF1588	ORF|Uncharacterized	Ca21chr5_C_albicans_SC5314	40126	39266	C	CAL0003774		S. cerevisiae ortholog SLX1 has 5'-flap endonuclease activity, has role in DNA-dependent DNA replication, response to DNA damage stimulus and localizes to Slx1-Slx4 complex	25/10/2004	19/09/2007		SLX1	NA
ORF19.5258::CAN1U	0.698	0.487	-0.625	1.102		orf19.12723|IPF21937.1|IPF2039.1|Contig4-2701_0004|orf6.7684|CA4990|CaO19.12723|CaO19.5258|IPF2039	ORF|Uncharacterized	Ca21chr1_C_albicans_SC5314	2641174	2639294	C	CAL0003571		Predicted ORF in Assemblies 19, 20 and 21; induced by nitric oxide	25/10/2004	25/11/2008			NA
ORF19.1683::CAN1U	0.519	0.487	0.881	0.654	PPH21	orf19.9252|IPF11679.2|IPF11680.3|Contig4-2363_0004|orf6.1330|orf6.890|CA0425|CaO19.1683	ORF|Uncharacterized	Ca21chr3_C_albicans_SC5314	351846	352928	W	CAL0000149		Putative protein phosphatase of the Type 2A-related family (serine/threonine-specific), similar to S. cerevisiae Pph21p; caspofungin repressed; possibly an essential gene, disruptants not obtained by UAU1 method	25/10/2004	2008-07-11		PPH21	NA
ORF19.841::CAN1U	0.097	0.485	0.713	-0.141		orf19.8461|IPF26400.1|IPF3406.3|Contig4-2739_0006|orf6.3753|orf6.3852|CA2093|CaO19.841|IPF3406|IPF3406.2	ORF|Uncharacterized	Ca21chr2_C_albicans_SC5314	804110	802020	C	CAL0002748		S. cerevisiae ortholog COY1 has role in Golgi vesicle transport and localizes to Golgi membrane	25/10/2004	2008-07-11		COY1	NA
ORF19.5875::CAN1U	2.218	0.483	-0.136	0.123	VAM3	orf19.13296|IPF21246.1|IPF1834.2|Contig4-3084_0015|orf6.9162|CA6161|CaO19.13296|PEP12|CaO19.5875|IPF1834	ORF|Verified	Ca21chr3_C_albicans_SC5314	899621	900481	W	CAL0002435		Predicted target membrane receptor (t-SNARE) involved in vacuolar transport, endocytosis, and secretion; required for biofilm formation and virulence	25/10/2004	2010-04-06			NA
ORF19.1011::CAN1U	-0.471	0.483	-0.641	0.102		orf19.8625|IPF26282.1|IPF3740.1|Contig4-3028_0018|orf6.2169|CA0951|MNN21|CaO19.8625|CaO19.1011|MNN6	ORF|Uncharacterized	Ca21chrR_C_albicans_SC5314	1141357	1139375	C	CAL0001040		S. cerevisiae ortholog MNN2 has alpha-1,2-mannosyltransferase activity, has role in protein glycosylation and localizes to Golgi apparatus	25/10/2004	2008-07-11		MNN2	NA
ORF19.996::CAN1U	0.665	0.48	0.766	1.506		orf19.8611|IPF26290.1|IPF6784.2|Contig4-2932_0013|Contig4-2932_0014|orf6.5802|CA3521|LPF7|CaO19.8611|CaO19.996|IFA15	ORF|Uncharacterized	Ca21chr1_C_albicans_SC5314	2327422	2329275	W	CAL0003847		Predicted ORF in Assemblies 19, 20 and 21; possibly an essential gene, disruptants not obtained by UAU1 method	25/10/2004	25/11/2008			NA
ORF19.3571::CAN1U	0.558	0.477	0.688	0.708		orf19.11055|IPF23754.1|IPF3204.1|Contig4-3023_0016|orf6.5758|CaO19.3571|CaO19.11055	ORF|Uncharacterized	Ca21chr2_C_albicans_SC5314	1108503	1108087	C	CAL0005970			25/10/2004	2008-07-11			NA
ORF19.4378::CAN1U	0.344	0.475	0.126	-0.017		orf19.11828|orf19.11856|IPF22894.1|IPF13700.2|IPF22893.1|IPF12918.1|Contig4-2577_0002|Contig4-2849_0022|orf6.2806|orf6.4543|CA1348|CA2590|orf19.4350|CaO19.11856|CaO19.4378|PPH32.3f|PPH3.3b	ORF|Uncharacterized	Ca21chrR_C_albicans_SC5314	848828	847833	C	CAL0001121		S. cerevisiae ortholog PPH3 has protein serine/threonine phosphatase activity, has role in protein dephosphorylation, response to drug, nitrogen compound metabolic process and localizes to cytoplasm, nucleus	25/10/2004	2008-07-11		PPH3	NA
ORF19.1185::CAN1U	0.616	0.471	0.581	0.254		orf19.8776|IPF13090.3|IPF13899.2|Contig4-2980_0017|Contig4-2980_0018|orf6.1751|orf6.4622|orf6.515|CA2646|CaO19.1185|IPF13089	ORF|Uncharacterized	Ca21chr6_C_albicans_SC5314	28821	29930	W	CAL0002130		S. cerevisiae ortholog DMA1 has ubiquitin-protein ligase activity and has role in mitotic cell cycle spindle assembly checkpoint, establishment of mitotic spindle orientation, protein autoubiquitination, septin ring assembly	25/10/2004	2008-07-11		DMA1	NA
ORF19.6840::CAN1U	0.422	0.471	0.239	0.675		orf19.14130|IPF20288.1|IPF3535.2|Contig4-3051_0005|orf6.6989|CA4443|CaO19.14130|CaO19.6840|IPF3535	ORF|Uncharacterized	Ca21chr1_C_albicans_SC5314	920753	920232	C	CAL0005757		Predicted ORF in Assemblies 19, 20 and 21; transcription is induced in response to alpha pheromone in SpiderM medium; transcription detected in high-resolution tiling array experiments	25/10/2004	2008-07-11			NA
ORF19.649::CAN1U	2.464	0.469	-0.618	-1.177		orf19.8264|IPF26659.1|IPF12611.2|orf6.3533|CA1854|CaO19.649|CaO19.8264|IPF12611	ORF|Uncharacterized	Ca21chrR_C_albicans_SC5314	1087289	1090201	W	CAL0001014			25/10/2004	2008-07-11			NA
ORF19.2128::CAN1U	1.331	0.469	-0.002	0.192		orf19.9675|IPF25188.1|IPF12246.2|Contig4-2687_0001|orf6.5362|CA3179|CaO19.2128|CaO19.9675|YLF2	ORF|Uncharacterized	Ca21chr6_C_albicans_SC5314	991541	992731	W	CAL0005309		S. cerevisiae ortholog YLF2 localizes to mitochondrion	25/10/2004	2008-07-11		YLF2	NA
ORF19.756::CAN1U	1.187	0.466	2.068	-0.323	SAP7	orf19.8376|IPF19935.1|IPF29700.1|Contig4-2608_0006|orf6.3635|CA1929|CaO19.8376|CaO19.756	ORF|Verified	Ca21chr1_C_albicans_SC5314	1013057	1014823	W	CAL0001866	CAL0006695	Member of the secreted aspartyl proteinase family; expression detected during human oral infection; regulated by Ssn6p; role in murine intravenous infection; induced during, but not required for, murine vaginal infection	25/10/2004	2008-07-11			NA
ORF19.1203::CAN1U_1	0.638	0.465	0.842	0.733	SRO77	orf19.8794|IPF26148.1|IPF12463.2|Contig4-3055_0006|orf6.2942|CA1434|CaO19.1203|CaO19.8794|SNI2	ORF|Uncharacterized	Ca21chr6_C_albicans_SC5314	73882	70652	C	CAL0002765		Predicted ORF in Assemblies 19, 20 and 21; filament induced; fungal-specific (no human or murine homolog)	25/10/2004	2008-07-11		SRO77	NA
ORF19.6754::CAN1U	0.089	0.465	1.387	1.012		orf19.14046|IPF20417.1|IPF3490.2|Contig4-3006_0006|orf6.8877|CA5943|CaO19.14046|CaO19.6754|IPF3490	ORF|Uncharacterized	Ca21chr3_C_albicans_SC5314	1693772	1694353	W	CAL0004889			25/10/2004	2010-04-06			NA
ORF19.5190::CAN1U_1	2.464	0.461	2.327	0.661		orf19.12657|IPF22082.1|IPF17727.1|Contig4-1794_0007|Contig4-2965_0002|Contig4-3084_0003|orf6.3501|CA1832|CaJ7.0312|CaO19.12657|CaO19.5190|IPF17727	ORF|Dubious	Ca21chr7_C_albicans_SC5314	590363	590788	W	CAL0002722			25/10/2004	2008-07-11			NA
ORF19.6570::CAN1U	-0.379	0.459	-0.097	-0.191	NUP	orf19.13923|orf6.7558|IPF20601.1|IPF1651.1|Contig4-2887_0014|CA4882|CaJ7.0175|NUP32|CaO19.6570|CaO19.13923|CaJ7_0175|CaO19_6570|IPF1651	ORF|Verified	Ca21chr7_C_albicans_SC5314	337899	336679	C	CAL0003267		Nucleoside permease; adenosine and guanosine are substrates, whereas cytidine, adenine, guanine, uridine, uracil are not; similar to a nucleoside permease of S. pombe; possibly processed by Kex2p	25/10/2004	2008-07-11			NA
ORF19.6734::CAN1U	0.482	0.457	0.416	-0.574	TCC1	orf19.14026|IPF20318.1|IPF6067.1|Contig4-3034_0002|orf6.6883|CA4358|CaO19.14026|CaO19.6734|IPF6067	ORF|Verified	Ca21chr3_C_albicans_SC5314	1730058	1732304	W	CAL0004828		Protein involved in regulation of filamentous growth and virulence; interacts with Tup1p; acts in transcriptional regulation of hypha-specific genes; contains 4 tetratricopeptide repeat (TPR) motifs; flucytosine repressed; Tbp1p-activated	25/10/2004	2010-04-06			NA
ORF19.3806::CAN1U	-1.012	0.457	2.08	0.407		orf19.11287|IPF10359.2|IPF19367.2|Contig4-2432_0005|orf6.1869|orf6.261|CA0753|CaO19.3806|IPF10359	ORF|Uncharacterized	Ca21chr4_C_albicans_SC5314	1015974	1017470	W	CAL0001908			25/10/2004	2008-07-11			NA
ORF19.3371::CAN1U	1.029	0.454	0.55	1.211		orf19.10879|orf19.10880|IPF23892.1|IPF15627.2|Contig4-2147_0005|orf6.140|orf6.2889|orf6.2888|CA1405|CA1404|orf19.3372|IPF19554.3f	ORF|Uncharacterized	Ca21chr4_C_albicans_SC5314	723842	722013	C	CAL0004187			25/10/2004	2008-07-11			NA
ORF19.4056::CAN1U	1.421	0.453	0.263	0.613	BRG1	orf19.11538|IPF23188.1|IPF7666.2|Contig4-2593_0012|orf6.2451|CA1120|CaO19.11538|CaO19.4056|IPF7666|GAT2	ORF|Verified	Ca21chr1_C_albicans_SC5314	1082678	1083949	W	CAL0004848		Putative DNA-binding transcription factor; similar to S. cerevisiae Gat2p; transposon mutation affects filamentous growth	25/10/2004	2008-07-11	13/04/2010		NA
ORF19.2810::CAN1U	0.638	0.453	1.226	0.35	AAP1	orf19.10328|IPF24528.1|IPF9490.2|Contig4-1993_0003|orf6.4583|CA2619|CaO19.2810|GAP32|CaO19.10328|IPF9490	ORF|Uncharacterized	Ca21chr3_C_albicans_SC5314	830587	828674	C	CAL0005050		Putative amino acid permease; fungal-specific (no human or murine homolog); possibly an essential gene, disruptants not obtained by UAU1 method	25/10/2004	2010-04-06			NA
ORF19.3336::CAN1U_1	0.368	0.453	0.962	0.804		IPF23980.1|IPF19377.1|orf6.239|CA0036|CaO19.3336|IPF19377	ORF|Dubious	Ca21chr1_C_albicans_SC5314	296059	296517	W	CAL0004124			25/10/2004	2008-07-11			NA
ORF19.4703::CAN1U	0.972	0.449	0.807	0.029		IPF14519.1|IPF16379.2|Contig4-2960_0009|Contig4-2960_0010|orf6.3518|orf6.1755|CA6288|CaO19.4703|IPF14519.3f	ORF|Uncharacterized	Ca21chr4_C_albicans_SC5314	166832	165126	C	CAL0004344		Predicted ORF in Assemblies 19, 20 and 21; has similarity to mutator-like element (MULE) transposase	25/10/2004	2008-07-11			NA
ORF19.882::CAN1U	0.634	0.449	-0.585	0.127	HSP78	orf19.8501|orf19.8503|IPF26442.1|IPF26425.1|IPF9007.2|IPF9010.2|Contig4-2772_0009|Contig4-2772_0010|orf6.7293|orf6.7295|CA4684|CA4683|orf19.884|HSP78.5f	ORF|Uncharacterized	Ca21chr2_C_albicans_SC5314	709618	707180	C	CAL0002893	CAL0006565	Putative heat-shock protein; transcriptionally regulated by macrophage response; transcription is regulated by Nrg1p, Mig1p, Gcn2p, Gcn4p, Mnl1p; heavy metal (cadmium) stress-induced	25/10/2004	2008-07-11		HSP78	NA
ORF19.2818::CAN1U	0.625	0.447	0.745	0.994		orf19.10336|IPF24524.1|IPF19698.1|Contig4-2405_0001|Contig4-2405_0002|orf6.1526|CA0537|CaO19.10336|PRP16|CaO19.2818	ORF|Uncharacterized	Ca21chrR_C_albicans_SC5314	581285	578073	C	CAL0005059			25/10/2004	2008-07-11			NA
ORF19.6993::CAN1U	0.289	0.446	0.494	0.184	GAP2	orf6.7739|IPF4523.2|Contig4-2640_0013|CA5039|GAP13|CaO19.6993	ORF|Uncharacterized	Ca21chr3_C_albicans_SC5314	1248655	1246889	C	CAL0000413		Protein similar to amino acid permeases; ketoconazole, flucytosine repressed; induced by histidine, and induction requires Ssy1p; regulated by Nrg1p, Tup1p; shows colony morphology-related gene regulation by Ssn6p	25/10/2004	2010-04-06		GAP1	NA
ORF19.6525::CAN1U	-0.178	0.444	-0.449	0.175		orf19.13878|IPF20552.1|IPF4567.2|Contig4-3089_0049|Contig4-3089_0050|orf6.7635|CA4953|CaJ7.0223|IPF4567.3f|IPF4567.3	ORF|Uncharacterized	Ca21chr7_C_albicans_SC5314	419932	421986	W	CAL0003119		Predicted ORF in Assemblies 19, 20 and 21; transcriptionally activated by Mnl1p under weak acid stress	25/10/2004	2008-07-11			NA
ORF19.4239::CAN1U	0.285	0.443	0.6	1.002		orf19.11714|IPF22950.1|IPF20163.1|Contig4-2209_0003|orf6.6606|CA4135|CaO19.4239|CaO19.11714|IPF20163	ORF|Uncharacterized	Ca21chr5_C_albicans_SC5314	513644	511629	C	CAL0000186			25/10/2004	2008-07-11			NA
ORF19.3008::CAN1U_1	-0.068	0.442	2.235	0.386	COQ4	orf19.10526|IPF24323.1|IPF5361.2|Contig4-3096_0016|orf6.5281|CA3118|CaO19.3008|CaO19.10526	ORF|Uncharacterized	Ca21chr1_C_albicans_SC5314	658608	657637	C	CAL0001333		Protein described as having role in coenzyme Q biosynthesis; transcriptionally induced by interaction with macrophage	25/10/2004	2008-07-11		COQ4	NA
ORF19.4310::CAN1U_1	1.154	0.439	1.09	0.758		IPF2915.2|IPF28467.1|Contig4-2902_0013|orf6.4615|CaO19.4310	ORF|Dubious	Ca21chr5_C_albicans_SC5314	641235	640753	C	CAL0000914			25/10/2004	2008-07-11			NA
ORF19.7503::CAN1U	0.007	0.439	0.69	1.7	CDA2	IPF408.1|Contig4-3107_0044|orf6.8755|CA5847|CaO19.7503	ORF|Uncharacterized	Ca21chrR_C_albicans_SC5314	73423	74526	W	CAL0006353		Putative protein of unknown function, transcription is positively regulated by Tbf1p	25/10/2004	19/09/2007		CDA2	NA
ORF19.7635::CAN1U	0.823	0.437	-0.058	-0.737	DRS1	IPF603.1|Contig4-3108_0103|orf6.8983|CA6029|CaO19.7635	ORF|Verified	Ca21chrR_C_albicans_SC5314	2240886	2242727	W	CAL0000864		Predicted ORF in Assemblies 19, 20 and 21; mutation confers hypersensitivity to 5-fluorouracil (5-FU), tubercidin (7-deazaadenosine); transcription is positively regulated by Tbf1p; downregulated during core stress response	25/10/2004	2008-07-11		DRS1	NA
ORF19.5390::CAN1U	1.635	0.436	0.958	0.874		orf19.12845|orf6.8625|IPF1059.2|IPF21770.1|IPF1060.2|Contig4-3071_0030|orf6.8626|CA5753|CaO19.12845|CaO19.5390|CA5754|IPF1060|FKH1|FKH2	ORF|Uncharacterized	Ca21chr3_C_albicans_SC5314	113604	113161	C	CAL0004424			25/10/2004	19/09/2007			NA
ORF19.7478::CAN1U	1.189	0.436	0.719	-0.001		IPF2493.1|Contig4-2988_0006|orf6.8730|CA5823|COQ1|CaO19.7478	ORF|Uncharacterized	Ca21chrR_C_albicans_SC5314	134047	135579	W	CAL0005672		S. cerevisiae ortholog COQ1 has trans-hexaprenyltranstransferase activity, has role in ubiquinone biosynthetic process and localizes to mitochondrion	25/10/2004	19/09/2007		COQ1	NA
ORF19.3153::CAN1D	0.154	0.435	0.526	0.468	MSS4	orf19.10663|IPF24141.1|IPF15141.2|Contig4-2116_0004|orf6.1660|CA0623|CaO19.3153|MSS4.3f|MSS4.3	ORF|Verified	Ca21chr3_C_albicans_SC5314	236577	238733	W	CAL0002340		Phosphatidylinositol-4-phosphate 5-kinase; activity induced by phosphatidic acid (Pld1p product); macrophage/pseudohyphal-repressed; mRNA binds to She3p and is localized to buds of yeast-form cells and hyphal tips	25/10/2004	2008-07-11		MSS4	NA
ORF19.2527::CAN1U	1.078	0.433	1.458	0.444		orf19.10062|IPF24756.1|IPF4983.1|Contig4-2933_0017|orf6.3370|CA1736|CaO19.2527|CaO19.10062|IPF4983	ORF|Uncharacterized	Ca21chrR_C_albicans_SC5314	334487	333201	C	CAL0002419		Predicted ORF in Assemblies 19, 20 and 21; induced upon biofilm formation	25/10/2004	2008-07-11		YNL035C	NA
ORF19.2775::CAN1U	0.584	0.432	-0.556	-0.321	IDI1	orf19.12027|orf19.10291|IPF24623.1|IPF11947.2|IPF22675.1|IPF1053.1|Contig4-2553_0008|orf6.3090|orf6.6577|CA4116|orf19.4558|CaO19.10291|CaO19.2775|CA1538|IDI1.3eoc	ORF|Uncharacterized	Ca21chr4_C_albicans_SC5314	450184	451038	W	CAL0004272		S. cerevisiae ortholog IDI1 has isopentenyl-diphosphate delta-isomerase activity, has role in farnesyl diphosphate biosynthetic process and localizes to cytoplasm, nucleus	25/10/2004	2008-07-11		IDI1	NA
ORF19.7414::CAN1U_1	0.743	0.431	0.561	0.338	ALS6	ALS97|IPF2663.2|Contig4-2957_0018|orf6.2110|CA5713|CaO19.7414|orf6.8574	ORF|Verified	Ca21chr3_C_albicans_SC5314	1411973	1407873	C	CAL0005457		ALS family protein; expression in S. cerevisiae confers adhesion to gelatin; macrophage-induced gene; N-terminal adhesion domain; ALS family includes cell-surface glycoproteins, some with adhesin function	25/10/2004	2010-04-06			NA
ORF19.2886::CAN1U	0.211	0.431	1.165	0.223	CEK1	orf19.10404|ERK1|IPF14791.2|IPF28947.1|Contig4-2827_0013|orf6.1819|CA0722|CaO19.2886	ORF|Verified	Ca21chr4_C_albicans_SC5314	1439056	1437788	C	CAL0005224		ERK-family protein kinase, required for wild-type yeast-hyphal switching, mating efficiency, and virulence in a mouse model; Cst20p-Hst7p-Cek1p-Cph1p MAPK pathway regulates mating, and invasive hyphal growth under some conditions	25/10/2004	2008-07-11		FUS3	NA
ORF19.5849::CAN1U	1.168	0.429	0.882	0.993	CWT1	orf19.13271|IPF21361.1|IPF3781.2|Contig4-2975_0008|Contig4-2975_0009|orf6.4951|CA2880|CaO19.13271|CaO19.5849|IPF3781	ORF|Verified	Ca21chrR_C_albicans_SC5314	1178837	1177101	C	CAL0002363		Putative transcription factor; mutant has cell wall defects; transcription increased at stationary phase; has predicted PAS domain and Zn(II) Cys(6)-type DNA-binding region; similar to S. cerevisiae Rds2p	25/10/2004	2008-07-11		RDS2	NA
ORF19.7489.3::CAN1U	-0.056	0.429	0.105	1.968		IPF429.1|Contig4-3107_0011|CA5835|IPF429	ORF|Uncharacterized	Ca21chrR_C_albicans_SC5314	107864	107595	C	CAF0007125		S. cerevisiae ortholog FRA2 has role in negative regulation of transcription from RNA polymerase II promoter in response to iron and localizes to nucleus, cytosol	25/04/2005	19/09/2007		FRA2	NA
ORF19.3674::CAN1U	0.886	0.425	0.584	0.271	GAL102	orf19.11158|IPF23603.1|IPF5291.1|Contig4-3059_0023|orf6.6485|CA4043|TGD99|CaO19.3674|CaO19.11158|IPF5291	ORF|Verified	Ca21chr1_C_albicans_SC5314	455845	454883	C	CAL0000450		Predicted ORF in Assemblies 19, 20 and 21; mutation confers hypersensitivity to toxic ergosterol analog; overlaps orf19.3673	25/10/2004	2008-07-11			NA
ORF19.5221::CAN1U_1	2.764	0.424	1.051	1.856		orf19.12688|IPF19391.2|IPF10863.2|orf6.3682|orf6.210|orf6.3683|CA1969|CA1970|orf19.5222|IPF18579.3f	ORF|Uncharacterized	Ca21chr1_C_albicans_SC5314	2704703	2707654	W	CAL0003519			25/10/2004	25/11/2008			NA
ORF19.1457::CAN1U	2.111	0.424	0.354	1.748		orf19.9032|IPF25773.1|IPF6250.1|Contig4-3018_0004|orf6.7116|CA4545|CaO19.9032|SSL1|CaO19.1457	ORF|Uncharacterized	Ca21chr2_C_albicans_SC5314	270403	268985	C	CAL0004620		Predicted ORF in Assemblies 19, 20 and 21; possibly an essential gene, disruptants not obtained by UAU1 method	25/10/2004	2008-07-11		SSL1	NA
ORF19.6781::CAN1U	0.717	0.424	2.872	1.099		orf19.14073|IPF20371.1|IPF2822.1|Contig4-2943_0009|orf6.8850|CA5924|CaO19.6781|ZFU2|CaO19.14073|IPF2822	ORF|Uncharacterized	Ca21chr3_C_albicans_SC5314	1651364	1649784	C	CAL0004980		Putative transcription factor with zinc finger DNA-binding motif	25/10/2004	2010-04-06			NA
ORF19.2971::CAN1D	0.955	0.423	0.675	0.568		orf19.10488|IPF7316.2|IPF18834.2|Contig4-1985_0001|orf6.5718|CA3451|CaO19.2971|IPF7316	ORF|Uncharacterized	Ca21chr1_C_albicans_SC5314	593755	595524	W	CAL0006103			25/10/2004	2008-07-11			NA
ORF19.2695::CAN1U	0.279	0.423	-0.876	0.05	UBR1	orf19.10210|IPF24638.1|IPF5026.2|Contig4-2782_0002|orf6.5483|CA3262|CaO19.10210|CaO19.2695|UBR11.3f|UBR11.3	ORF|Verified	Ca21chr4_C_albicans_SC5314	620665	615302	C	CAL0003550		Protein similar to S. cerevisiae Ubr1p ubiquitin-protein ligase; transposon mutation affects filamentous growth	25/10/2004	2008-07-11		UBR1	NA
ORF19.3043::CAN1U_1	0.075	0.423	-1.146	-0.124		orf19.10561|IPF24317.1|IPF3594.2|Contig4-3098_0039|orf6.7780|CA5070|CaO19.10561|TGL2|CaO19.3043|IPF3594	ORF|Uncharacterized	Ca21chr1_C_albicans_SC5314	719686	720741	W	CAL0001409		S. cerevisiae ortholog TGL2 has triglyceride lipase activity, has role in triglyceride catabolic process and localizes to mitochondrion	25/10/2004	2008-07-11		TGL2	NA
ORF19.7154::CAN1U	0.555	0.422	0.097	0.626	UTP18	IPF1948.1|Contig4-3083_0005|orf6.8054|CA5292|CaJ7.0484|CaO19.7154|CaJ7_0484|CaO19_7154|IPF1948	ORF|Verified	Ca21chr7_C_albicans_SC5314	904056	902398	C	CAL0003002		Predicted ORF in Assemblies 19, 20 and 21; downregulated during core stress response; physically interacts with TAP-tagged Nop1p	25/10/2004	2008-07-11		UTP18	NA
ORF19.5806::CAN1U	0.625	0.421	2.265	0.858	ALD5	orf19.13228|YER73|IPF17030.2|IPF27910.1|Contig4-2921_0012|orf6.6640|CA4159|ALD99|CaO19.5806	ORF|Verified	Ca21chr2_C_albicans_SC5314	592987	591488	C	CAL0002252		Protein described as an aldehyde dehydrogenase; decreased expression in fluconazole-resistant isolate, or in hyphae; biofilm induced;fluconazole-downregulated; protein abundance is affected by URA3 expression in the CAI-4 strain background	25/10/2004	2008-07-11		ALD5	NA
ORF19.964::CAN1U	2.862	0.419	0.456	0.777	SMC4	orf19.8579|IPF26364.1|IPF1574.1|Contig4-3103_0030|orf6.8213|CA5415|CaO19.964|CaO19.8579	ORF|Uncharacterized	Ca21chr5_C_albicans_SC5314	53010	48904	C	CAL0003745		S. cerevisiae ortholog SMC4 has chromatin binding, has role in tRNA gene clustering, mitotic chromosome condensation and localizes to cohesin loading complex, nuclear condensin complex	25/10/2004	19/09/2007		SMC4	NA
ORF19.4347::CAN1U	0.629	0.413	2.016	0.944		orf19.11824|PRR1|IPF14273.2|IPF19462.2|Contig4-2514_0005|orf6.3991|orf6.50|CA2193|CaO19.4347|IPF14273	ORF|Uncharacterized	Ca21chr5_C_albicans_SC5314	709994	711913	W	CAL0001018		Predicted ORF in Assemblies 19, 20 and 21; Hog1p-induced	25/10/2004	2008-07-11		PRR1	NA
ORF19.284::CAN1U	0.778	0.402	0.534	0.09		orf19.7916|IPF27036.1|IPF3805.2|orf6.4813|CA2781|CaO19.284|CaO19.7916|IPF3821	ORF|Uncharacterized	Ca21chr3_C_albicans_SC5314	624287	624943	W	CAL0004085			25/10/2004	2010-04-06			NA
ORF19.3213::CAN1U	0.543	0.401	0.036	-0.196		orf19.10725|IPF24092.1|IPF12819.3|Contig4-2443_0003|orf6.3195|orf6.495|orf6.847|CA0094|CaO19.3213|IPF12819|IPF12819.2	ORF|Uncharacterized	Ca21chr5_C_albicans_SC5314	876524	879001	W	CAL0003219			25/10/2004	2008-07-11			NA
ORF19.4404::CAN1U	0.068	0.4	1.619	0.932	PGA49	orf19.11882|IPF11851.3|IPF14598.2|Contig4-2866_0003|orf6.2824|orf6.657|CA1360|CaO19.4404|IPF14598	ORF|Uncharacterized	Ca21chr4_C_albicans_SC5314	1315160	1312956	C	CAL0001713		Putative GPI-anchored protein of unknown function	25/10/2004	2008-07-11			NA
ORF19.5924::CAN1D	-0.396	0.4	0.046	1.032	ZCF31	orf19.13345|IPF21328.1|IPF143.2|Contig4-2867_0017|orf6.9113|CA6126|CaO19.5924|CaO19.13345|IPF143	ORF|Verified	Ca21chr3_C_albicans_SC5314	985125	988517	W	CAL0003299		Predicted zinc-finger protein of unknown function; null mutant displays sensitivity to copper and SDS, and resistance to Calcofluor White	25/10/2004	2010-04-06	2005-11-02		NA
ORF19.5209::CAN1U	-0.923	0.4	-0.028	-0.681		orf19.12676|IPF21999.1|IPF11261.2|Contig4-3052_0001|orf6.3452|CA1795|COG6|CaO19.12676|CaO19.5209|IPF11261	ORF|Uncharacterized	Ca21chr2_C_albicans_SC5314	1198572	1196257	C	CAL0003489		S. cerevisiae ortholog COG6 has role in intra-Golgi vesicle-mediated transport and localizes to Golgi transport complex	25/10/2004	2008-07-11		COG6	NA
ORF19.2272::CAN1U	-0.061	0.398	1.65	0.277	AFT2	orf19.9812|IPF25037.1|IPF10298.2|Contig4-2395_0001|Contig4-3049_0034|orf6.3569|CA1878|CaO19.9812|CaO19.2272|IPF10298	ORF|Verified	Ca21chr2_C_albicans_SC5314	1464540	1462144	C	CAL0006340		Putative transcription factor with a role in colony morphology and virulence; functionally complements S. cerevisiae aft1 mutant growth defect	25/10/2004	2008-07-11			NA
ORF19.3952::CAN1U	1.756	0.395	1.097	1.771		orf19.11434|IPF19895.1|IPF19901.2|Contig4-2292_0006|orf6.2275|orf6.2419|orf6.928|CA1011|CaO19.3952|SRP101	ORF|Uncharacterized	Ca21chr5_C_albicans_SC5314	1013452	1015059	W	CAL0003010		S. cerevisiae ortholog SRP101 has signal recognition particle binding, GTP binding, has role in protein targeting to ER and localizes to endoplasmic reticulum membrane	25/10/2004	2008-07-11		SRP101	NA
ORF19.4375::CAN1U	0.632	0.395	-0.424	0.423		orf19.11853|IPF22895.1|IPF9435.1|Contig4-2849_0013|orf6.4540|CA2586|CaO19.4375|CaO19.11853|IPF9435	ORF|Uncharacterized	Ca21chrR_C_albicans_SC5314	839137	839925	W	CAL0001114		S. cerevisiae ortholog NNT1 has role in nicotinamide metabolic process, chromatin silencing at rDNA and localizes to cytoplasm	25/10/2004	2008-07-11		NNT1	NA
ORF19.7481::CAN1U	-0.299	0.393	0.791	0.782	MDH1	orf6.8733|IPF2486.1|MDH1-2|Contig4-2988_0011|CA5826|CaO19.7481|MDH2|MDH11	ORF|Verified	Ca21chrR_C_albicans_SC5314	128189	127176	C	CAL0005697	CAL0006598	Protein described as malate dehydrogenase, mitochondrial; transcription regulated by Mig1p and Tup1p, white-opaque switching; induced in high iron, biofilm; regulated upon phagocytosis; antigenic during murine or human infection	25/10/2004	19/09/2007			NA
ORF19.1082::CAN1U	0.884	0.392	0.371	2.527		orf19.8683|orf6.1531|orf6.2152|CA0937|CaO19.1082|IPF19892|IPF19892.1	ORF|Uncharacterized	Ca21chr6_C_albicans_SC5314	936223	936738	W	CAL0001250			25/10/2004	2008-07-11			NA
ORF19.7083::CAN1U	-0.35	0.392	0.631	-0.005	DCC1	IPF520.1|Contig4-3106_0044|orf6.8470|CA5615|CaJ7.0049|CaO19_7083|CaJ7_0049|CaO19.7083|IPF520	ORF|Uncharacterized	Ca21chr7_C_albicans_SC5314	60279	61298	W	CAL0002173		Predicted ORF in Assemblies 19, 20 and 21; cell-cycle regulated periodic mRNA expression	25/10/2004	19/09/2007		DCC1	NA
ORF19.2038::CAN1U_1	1.683	0.391	1.267	1.283		orf19.9586|IPF25271.1|IPF4129.1|Contig4-2863_0018|Contig4-2863_0019|orf6.5977|CA3647|CaO19.9586|CaO19.2038|IPF4129	ORF|Uncharacterized	Ca21chr2_C_albicans_SC5314	147409	146153	C	CAL0004391			25/10/2004	2008-07-11			NA
ORF19.5265::CAN1U	0.139	0.389	0.002	0.021	KIP4	orf19.12730|KINH|IPF21924.1|IPF2050.1|Contig4-3082_0007|Contig4-3082_0008|orf6.7677|CA4985|CaO19.5265|SMY1|CaO19.12730|IPF2050	ORF|Verified	Ca21chr1_C_albicans_SC5314	2629381	2626667	C	CAL0003594		Transposon mutation affects filamentous growth; filament induced; shows Mob2p-dependent hyphal regulation; regulated by Nrg1p, Tup1p	25/10/2004	25/11/2008		SMY1	NA
ORF19.6873.1::CAN1U	-0.166	0.389	-0.291	0.404		IPF20221.1|IPF6566.1|Contig4-3086_0017|CA4563|IPF6566	ORF|Uncharacterized	Ca21chr2_C_albicans_SC5314	1143299	1143511	W	CAF0007089		S. cerevisiae ortholog KTI11 has electron carrier activity, zinc ion binding, iron ion binding and has role in tRNA wobble uridine modification, peptidyl-diphthamide biosynthetic process from peptidyl-histidine	25/04/2005	2008-07-11		KTI11	NA
ORF19.301::CAN1U	0.578	0.387	0.915	2.284	PGA18	orf19.7933|IPF26975.1|IPF3844.2|Contig4-3050_0006|orf6.4292|CA2405|CaO19.301|CaO19.7933|IPF3844	ORF|Uncharacterized	Ca21chr3_C_albicans_SC5314	646394	644133	C	CAL0004624		Putative GPI-anchored protein of unknown function; regulated by Nrg1p, Tup1p	25/10/2004	2010-04-06			NA
ORF19.938::CAN1U_1	0.745	0.386	0.555	1.303		orf19.8553|IPF26329.1|IPF9401.1|Contig4-2726_0005|orf6.8187|CA5395|CaO19.8553|Gal11|CaO19.938|IPF9401	ORF|Uncharacterized	Ca21chr5_C_albicans_SC5314	103156	104601	W	CAL0003664			25/10/2004	19/09/2007			NA
ORF19.5579::CAN1U	0.529	0.383	0.392	0.442		orf19.13025|IPF21608.1|IPF17545.2|Contig4-2246_0001|Contig4-2246_0002|orf6.1646|CA0612|CaO19.5579|CaO19.13025|IPF17545	ORF|Uncharacterized	Ca21chr6_C_albicans_SC5314	621078	620272	C	CAL0006245			25/10/2004	2008-07-11			NA
ORF19.2434::CAN1D	1.188	0.382	0.591	0.893	NPL4	orf19.9970|IPF19684.1|IPF15600.2|Contig4-2898_0001|orf6.1397|orf6.761|CA0175|CaO19.2434	ORF|Uncharacterized	Ca21chr1_C_albicans_SC5314	1282994	1281198	C	CAL0001521		Predicted ORF in Assemblies 19, 20 and 21; regulated by Gcn2p and Gcn4p	25/10/2004	2008-07-11		NPL4	NA
ORF19.4778::CAN1U_1	0.64	0.381	0.107	0.147	LYS142	orf19.12242|IPF22385.1|IPF11777.2|Contig4-2888_0007|orf6.1907|CA0777|CaO19.12242|CaO19.4778|IPF11777	ORF|Uncharacterized	Ca21chr1_C_albicans_SC5314	2020314	2022383	W	CAL0004560		Putative transcription factor with zinc cluster DNA-binding motif; has similarity to S. cerevisiae Lys14p, which is a transcription factor involved in the regulation of lysine biosynthesis genes; fungal-specific	25/10/2004	25/11/2008	2005-11-02		NA
ORF19.1153::CAN1U	-0.033	0.381	0.992	0.497	GAD1	orf19.8745|IPF11712.3|IPF7609.1|Contig4-2834_0001|orf6.2779|orf6.3128|CA1564|CaO19.1153	ORF|Uncharacterized	Ca21chr1_C_albicans_SC5314	2555881	2557587	W	CAL0002044		Protein described as glutamate decarboxylase; macrophage-downregulated gene; alkaline downregulated; amphotericin B induced; transcriptionally activated by Mnl1p under weak acid stress	25/10/2004	25/11/2008		GAD1	NA
ORF19.2483::CAN1U	-0.377	0.381	-0.132	0.033	RIM1	orf19.10019|IPF24873.1|IPF12405.2|Contig4-2966_0015|orf6.6164|CA3804|CaO19.10019|CaO19.2483	ORF|Uncharacterized	Ca21chr1_C_albicans_SC5314	1190013	1189582	C	CAL0001631		Predicted ORF in Assemblies 19, 20 and 21; protein level decreased in stationary phase cultures	25/10/2004	2008-07-11		RIM1	NA
ORF19.5300::CAN1U_1	0.737	0.38	-0.596	1.295		orf19.12759|IPF18102.2|IPF8537.2|Contig4-2961_0019|Contig4-2961_0020|Contig4-2961_0021|orf6.3934|orf6.8288|CA2157|CNE1|CaO19.5300|IPF8537	ORF|Uncharacterized	Ca21chr4_C_albicans_SC5314	878564	876819	C	CAL0004243		Predicted ORF in Assemblies 19, 20 and 21; caspofungin induced	25/10/2004	2008-07-11			NA
ORF19.3820::CAN1U_2	0.511	0.38	0.025	0.08		orf19.11301|IPF23456.1|IPF3257.2|Contig4-3009_0010|orf6.1534|orf6.7515|orf6.1854|CA4850|CTN2|CaO19.3820|CaO19.11301|Cirt2	ORF|Uncharacterized	Ca21chr4_C_albicans_SC5314	997715	996165	C	CAL0001980		Predicted ORF in Assemblies 19, 20 and 21; clade-associated gene expression	25/10/2004	2008-07-11			NA
ORF19.1394::CAN1U	0.432	0.379	1.831	1.016		orf19.8972|IPF11063.2|IPF29472.1|orf6.2246|orf6.5347|YCR090|CA0992|CaO19.1394|IPF11063	ORF|Uncharacterized	Ca21chr2_C_albicans_SC5314	1966535	1966035	C	CAL0003971		Protein not essential for viability; protein level decreased in stationary phase cultures	25/10/2004	2008-07-11		YCR090C	NA
ORF19.3561::CAN1U	-0.051	0.377	1.115	0.831	CDC7	orf19.11045|IPF19636.2|IPF19635.2|Contig4-3023_0026|orf6.1601|orf6.5768|CA3493|CaO19.3561|IPF19635.1	ORF|Uncharacterized	Ca21chr2_C_albicans_SC5314	1093604	1095574	W	CAL0005945		Predicted ORF in Assemblies 19, 20 and 21; cell-cycle regulated periodic mRNA expression; S. cerevisiae ortholog is not cell-cycle regulated; possibly an essential gene, disruptants not obtained by UAU1 method	25/10/2004	2008-07-11		CDC7	NA
ORF19.87::CAN1U_1	0.294	0.376	0.723	1.804	GPX1	orf19.7732|IPF27176.1|IPF13211.1|GPX3|Contig4-1857_0003|Contig4-1857_0004|orf6.1560|orf6.3698|CA0560|GPS3|CaO19.87	ORF|Uncharacterized	Ca21chr6_C_albicans_SC5314	169171	169860	W	CAL0000684			25/10/2004	2008-07-11			NA
ORF19.3843::CAN1U	-0.356	0.376	0.112	-0.159		orf19.11324|IPF23471.1|IPF4083.1|Contig4-3060_0028|orf6.7538|CA4866|CaO19.11324|SEC66|CaO19.3843|IPF4083	ORF|Uncharacterized	Ca21chr4_C_albicans_SC5314	950420	951226	W	CAL0002063		S. cerevisiae ortholog SEC66 has role in filamentous growth, posttranslational protein targeting to membrane, translocation and localizes to Sec62/Sec63 complex	25/10/2004	2008-07-11		SEC66	NA
ORF19.6673::CAN1U	0.522	0.374	0.817	1.233	HEX1	IPF2308.1|Contig4-2760_0001|orf6.6782|CA4276|CaO19.6673	ORF|Verified	Ca21chr5_C_albicans_SC5314	805379	807067	W	CAL0004108		Beta-N-acetylhexosaminidase/chitobiase, highly glycosylated enzyme that is secreted to the periplasm and culture medium; required for full virulence; may have role in carbon or nitrogen scavenging; possibly an essential gene (UAU1 method)	25/10/2004	2008-07-11			NA
ORF19.451::CAN1D	0.557	0.372	0.442	0.634	SOK1	orf19.8081|IPF26853.1|IPF13595.2|Contig4-2243_0005|orf6.3088|CA1536|CaO19.451|CaO19.8081	ORF|Uncharacterized	Ca21chrR_C_albicans_SC5314	1274197	1276674	W	CAL0005724	CAF0007424	Putative protein kinase: mutants are sensitive to growth on hydrogen peroxide medium; transcription is induced in response to alpha pheromone in SpiderM medium	25/10/2004	2008-07-11		SOK1	NA
ORF19.1668::CAN1D	0.358	0.372	0.321	0.365		orf19.9237|IPF25608.1|IPF6305.2|Contig4-3069_0018|orf6.5743|CA3473|CaO19.1668|CaO19.9237|IPF6305|IPF6305.exon1	ORF|Uncharacterized	Ca21chr3_C_albicans_SC5314	390090	388219	C	CAL0000074		Predicted ORF in Assemblies 19, 20 and 21; decreased expression observed in an ssr1 homozygous null mutant	25/10/2004	2010-04-06			NA
ORF19.6659::CAN1U_1	-0.148	0.372	1.436	0.794	GAP6	IPF2282.1|GAP5|Contig4-3038_0008|orf6.6768|CA4265|CaO19.6659|GAP22	ORF|Uncharacterized	Ca21chr5_C_albicans_SC5314	785599	787305	W	CAL0004074		Putative general amino acid permease; Plc1p-regulated; Gcn4p-regulated; fungal-specific (no human or murine homolog)	25/10/2004	2008-07-11			NA
ORF19.7602::CAN1U	0.227	0.371	1.298	0.014		IPF661.1|Contig4-3108_0039|orf6.8950|CA6002|CaO19.7602|AHA1|IPF661	ORF|Uncharacterized	Ca21chrR_C_albicans_SC5314	2190483	2189443	C	CAL0000794		Predicted ORF in Assemblies 19, 20 and 21; heavy metal (cadmium) stress-induced; oxidative stress-induced via Cap1p	25/10/2004	2008-07-11		AHA1	NA
ORF19.2054::CAN1U	0.227	0.361	0.227	-0.086	FGR15	orf19.9601|IPF25258.1|IPF1235.1|Contig4-3065_0012|orf6.7501|CAS2|CA4840|CaO19.2054|CaO19.9601|IPF1235	ORF|Verified	Ca21chr2_C_albicans_SC5314	122850	121294	C	CAL0004440		Putative transcription factor with zinc finger DNA-binding motif; lacks an ortholog in S. cerevisiae; transposon mutation affects filamentous growth; caspofungin induced; mutation causes marginal increase in caspofungin sensitivity	25/10/2004	19/09/2007			NA
ORF19.4393::CAN1U	0.694	0.353	1.854	0.698	CIT1	orf19.11871|orf6.6314|IPF22877.1|IPF28424.1|Contig4-3077_0009|CA3909|CIT1.exon2|IPF3299.1	ORF|Verified	Ca21chrR_C_albicans_SC5314	777837	779333	W	CAL0001178		Protein described as citrate synthase; soluble protein in hyphae; biofilm induced; expression greater in high iron; upregulated upon phagocytosis; Hog1p-downregulated; regulated by Efg1p under yeast-form but not hyphal growth conditions	25/10/2004	2008-07-11		CIT1	NA
ORF19.3426::CAN1D	0.35	0.35	0.667	0.387	ANB1	orf19.10930|IPF23859.1|IPF20144.1|Contig4-2520_0008|orf6.6099|CA3752|TIF51|TIF51.3f|TIF51.3	ORF|Uncharacterized	Ca21chr6_C_albicans_SC5314	331257	332450	W	CAL0004932		Putative translation initiation factor; decreased expression in hyphae compared to yeast-form cells; genes encoding ribosomal subunits, translation factors, and tRNA synthetases are downregulated upon phagocytosis by murine macrophage	25/10/2004	2008-07-11		HYP2	NA
ORF19.4001::CAN1U	0.937	0.349	0.789	3.024		orf19.11484|IPF23254.1|IPF9384.2|Contig4-2616_0008|orf6.7414|CA4769|MSS2|CaO19.11484|CaO19.4001|IPF9384	ORF|Uncharacterized	Ca21chr5_C_albicans_SC5314	1121602	1122867	W	CAL0004638		S. cerevisiae ortholog MSS2 has role in protein insertion into mitochondrial membrane from inner side and localizes to extrinsic to mitochondrial inner membrane, mitochondrial matrix	25/10/2004	2008-07-11		MSS2	NA
ORF19.4844::CAN1U	0.174	0.349	-0.259	0.075		orf19.12307|IPF22442.1|IPF4497.2|Contig4-3078_0012|orf6.7367|CA4740|CaO19.12307|CaO19.4844|IPF4497	ORF|Uncharacterized	Ca21chr1_C_albicans_SC5314	2146676	2145531	C	CAL0005378		Ortholog of S. cerevisiae AIR2	25/10/2004	25/11/2008		AIR2	NA
ORF19.6396::CAN1U	0.586	0.348	-0.123	0.657		orf19.13754|orf6.7858|IPF20776.1|IPF5124.1|CA5131|IPF5124|CaO19.6396|CaO19.13754	ORF|Verified	Ca21chrR_C_albicans_SC5314	1800743	1796583	C	CAL0001431		Putative patatin-like phospholipase; similar to S. cerevisiae Yml059p, which is predicted to be a membrane protein: antigenic during human oral infection	25/10/2004	2008-07-11		NTE1	NA
ORF19.6931::CAN1U	0.521	0.348	0.287	0.464		orf19.14193|IPF20191.1|IPF4212.2|Contig4-2365_0004|Contig4-2365_0005|Contig4-2365_0007|orf6.7317|CA4703|CLP1|CaO19.6931|CaO19.14193	ORF|Verified	Ca21chr3_C_albicans_SC5314	806088	804619	C	CAL0000231		Putative protein of unknown function; heterozygous null mutant exhibits hypersensitivity to parnafungin and cordycepin in the C. albicans fitness test	25/10/2004	2010-04-06		CLP1	NA
ORF19.1606::CAN1U_1	0.498	0.348	0.257	-0.592		orf19.9174|IPF19678.2|IPF19688.1|Contig4-2260_0002|orf6.1087|CA0301|CaO19.1606|IPF19688	ORF|Uncharacterized	Ca21chr3_C_albicans_SC5314	524220	525845	W	CAL0006315		Predicted ORF in Assemblies 19, 20 and 21; Plc1p-regulated	25/10/2004	2010-04-06			NA
ORF19.4889::CAN1U	-0.419	0.346	-0.605	-0.611		orf19.12354|IPF22405.1|IPF7544.2|Contig4-2934_0016|orf6.3333|CA1709|HOL1|CaO19.4889|CaO19.12354|HOL2	ORF|Uncharacterized	Ca21chr1_C_albicans_SC5314	2248267	2246513	C	CAL0005508		Predicted membrane transporter, member of the drug:proton antiporter (12 spanner) (DHA1) family, major facilitator superfamily (MFS)	25/10/2004	25/11/2008		HOL1	NA
ORF19.7079::CAN1U	0.461	0.344	0.381	1.202		IPF514.1|Contig4-3106_0049|orf6.8474|CA5619|CaJ7.0054|BUD3|CaO19.7079|CaJ7_0054|CaO19_7079|IPF514	ORF|Uncharacterized	Ca21chr7_C_albicans_SC5314	68746	65303	C	CAL0002148			25/10/2004	19/09/2007			NA
ORF19.3333::CAN1U	0.095	0.343	0.25	-0.048		orf19.10844|IPF23938.1|IPF14410.1|Contig4-2144_0005|orf6.3340|CA1714|CaO19.10844|NAB2|CaO19.3333	ORF|Uncharacterized	Ca21chr1_C_albicans_SC5314	288046	289341	W	CAL0004117		S. cerevisiae ortholog NAB2 has poly(A) RNA binding, has role in regulation of mRNA stability, mRNA polyadenylation, poly(A)+ mRNA export from nucleus and localizes to cytoplasm, nucleus	25/10/2004	2008-07-11		NAB2	NA
ORF19.3845::CAN1U	0.86	0.338	0.034	1.119	FGR3	orf19.11326|IPF23458.1|IPF4078.1|Contig4-3060_0032|orf6.7540|CA4868|CaO19.11326|CaO19.3845|IPF4078	ORF|Verified	Ca21chr4_C_albicans_SC5314	947694	949217	W	CAL0002065		Protein lacking an ortholog in S. cerevisiae; transposon mutation affects filamentous growth	25/10/2004	2008-07-11			NA
CAALFMP03::CAN1U_2	1.16	0.337	-0.77	0.234	NAD1		ORF|Uncharacterized	Ca19-mtDNA	4571	5524	W	CAF0007362		Subunit 6 of NADH:ubiquinone oxidoreductase (NADH:ubiquinone dehydrogenase), a multisubunit enzyme complex (complex I) of the mitochondrial inner membrane that catalyzes the first step in mitochondrial respiration	26/04/2006	2000-06-07			NA
ORF19.1624::CAN1U	0.485	0.337	1.073	0.685		orf19.9192|IPF17282.3|IPF4245.2|orf6.6448|orf6.786|CA4010|MAK10.3f|MAK10.3	ORF|Uncharacterized	Ca21chr3_C_albicans_SC5314	477389	474904	C	CAL0006371		S. cerevisiae ortholog MAK10 has peptide alpha-N-acetyltransferase activity, has role in N-terminal protein amino acid acetylation and localizes to NatC complex	25/10/2004	2010-04-06		MAK10	NA
ORF19.1335::CAN1U	0.345	0.337	2.688	0.542		orf19.8915|IPF8020.2|IPF29491.1|Contig4-3068_0020|Contig4-3068_0022|Contig4-3068_0024|orf6.223|orf6.3888|CA2119|CaJ7.0392|MTR4|CaO19.1335|CaO19_1335|CaJ7_0392|CaO19.8915	ORF|Uncharacterized	Ca21chr7_C_albicans_SC5314	749033	745845	C	CAL0003794		Ortholog of S. cerevisiae MTR4	25/10/2004	2008-07-11		MTR4	NA
ORF19.3292::CAN1U	-0.641	0.337	1.187	-1.151		orf19.10802|IPF6231.2|IPF12596.2|Contig4-2295_0006|Contig4-2918_0002|orf6.1782|orf6.7187|CA4602|CaO19.3292|IPF6231	ORF|Uncharacterized	Ca21chr1_C_albicans_SC5314	206484	206927	W	CAL0003438		S. cerevisiae ortholog MXR2 has peptide-methionine (R)-S-oxide reductase activity and has role in cellular response to oxidative stress	25/10/2004	2008-07-11		MXR2	NA
ORF19.6548::CAN1U	0.553	0.335	0.274	-0.094	ISU1	orf19.13901|orf6.5266|IPF20648.1|IPF11829.1|Contig4-2620_0004|CA3109|CaJ7.0199|CaO19_6548|CaJ7_0199|CaO19.6548|CaO19.13901|IPF11829	ORF|Uncharacterized	Ca21chr7_C_albicans_SC5314	377787	377224	C	CAL0003195		Protein with similarity to NifU; possible role in iron-sulfur cluster biogenesis; transcriptionally regulated by iron; expression greater in low iron; transcription is upregulated in both intermediate and mature biofilms	25/10/2004	2008-07-11		ISU1	NA
ORF19.1403::CAN1U	0.282	0.335	0.144	1.027		orf19.8981|IPF25937.1|IPF11587.2|Contig4-2113_0002|orf6.5356|CA3175|CaO19.8981|CaO19.1403|IPF11587	ORF|Uncharacterized	Ca21chr2_C_albicans_SC5314	1945393	1943675	C	CAL0004453		S. cerevisiae ortholog SAL1 has calcium ion binding, ATP:ADP antiporter activity, has role in ADP transport, ATP transport, mitochondrial transport and localizes to mitochondrion	25/10/2004	2008-07-11		SAL1	NA
ORF19.5061::CAN1U	1.056	0.334	0.57	-0.234	ADE5,7	orf19.12528|IPF13495.2|IPF19378.2|Contig4-1920_0002|orf6.1608|orf6.238|CA6294|CA0585|orf19.5062|ADE5,7.3f|ADE5,7.5f	ORF|Verified	Ca21chr1_C_albicans_SC5314	1720995	1718587	C	CAL0001714		Enzyme of adenine biosynthesis; interacts with Vps34p; required for hyphal growth and virulence; flucytosine induced; not induced during GCN response, in contrast to the S. cerevisiae ortholog	25/10/2004	25/11/2008		ADE5,7	NA
ORF19.5569::CAN1U_1	0.475	0.332	-0.039	0.42		orf19.13015|orf19.13017|IPF12473|IPF12478.1|IPF16667.3|Contig4-2518_0001|Contig4-2518_0002|orf6.1358|orf6.1360|orf6.3242|CA0439|orf19.5571|SCRC1|CA0440|IPF12473.2|IPF12478	ORF|Uncharacterized	Ca21chr6_C_albicans_SC5314	603574	606523	W	CAL0006219		S. cerevisiae ortholog SRC1 has role in mitotic sister chromatid segregation, maintenance of rDNA and localizes to nuclear envelope	25/10/2004	22/10/2010		SRC1	NA
ORF19.1959::CAN1U	-0.221	0.331	0.537	-0.57		orf19.9514|IPF25377.1|IPF15485.2|Contig4-2473_0003|orf6.4080|CA2253|CaO19.9514|CaO19.1959|IPF15485	ORF|Uncharacterized	Ca21chr5_C_albicans_SC5314	253350	254321	W	CAL0002605		S. cerevisiae ortholog OTU2 localizes to ribosome, cytoplasm	25/10/2004	19/09/2007		OTU2	NA
ORF19.7018::CAN1U	1.223	0.325	-0.369	0.552	RPS18	IPF2353.1|RPS18A|Contig4-3091_0033|orf6.7944|CA5203|CaJ7.0114	ORF|Uncharacterized	Ca21chr7_C_albicans_SC5314	202217	203082	W	CAL0001937		Predicted ribosomal protein; genes encoding cytoplasmic ribosomal subunits, translation factors, and tRNA synthetases are downregulated upon phagocytosis by murine macrophage; repressed by nitric oxide	25/10/2004	2008-07-11		RPS18A|RPS18B	NA
ORF19.3330::CAN1U_1	0.083	0.324	0	0.038	CRL1	orf19.10840|RHO4|IPF23945.1|IPF11512.1|Contig4-2976_0002|orf6.5024|CA2933|CaO19.3330|CaO19.10840|IPF11512	ORF|Verified	Ca21chr1_C_albicans_SC5314	279273	278233	C	CAL0004109		Predicted GTPase of RHO family; CAAX motif geranylgeranylated; expression in S. cerevisiae causes dominant-negative inhibition of pheromone response	25/10/2004	2008-07-11		RHO4	NA
ORF19.751::CAN1D	1.131	0.322	0	0.347		orf19.8371|IPF26527.1|IPF13409.2|Contig4-2145_0005|orf6.500|CA0096|CaO19.751|CaO19.8371|IPF13409|IPF13409.1	ORF|Uncharacterized	Ca21chr1_C_albicans_SC5314	1022435	1021734	C	CAL0001861			25/10/2004	2008-07-11			NA
ORF19.1276::CAN1U	0.66	0.319	0.745	-0.171		orf19.8863|IPF26090.1|IPF12292.2|orf6.2899|YOR054|CA6187|CaO19.1276|CaO19.8863|IPF12292	ORF|Uncharacterized	Ca21chr4_C_albicans_SC5314	1304540	1305046	W	CAL0003021		Predicted ORF in Assemblies 19, 20 and 21; not essential for viability; similar to S. cerevisiae Vhs3p, which is a putative phosphopantothenoylcysteine decarboxylase	25/10/2004	2008-07-11			NA
ORF19.5535::CAN1U	0.522	0.314	0.031	0.784		orf19.12981|IPF14381.1|IPF16655.3|Contig4-1697_0004|Contig4-2229_0002|Contig4-2229_0004|orf6.1141|orf6.1550|CA0332|FEN2|CaO19.5535	ORF|Uncharacterized	Ca21chr6_C_albicans_SC5314	540796	539339	C	CAL0006143		Predicted membrane transporter, member of the anion:cation symporter (ACS) family, major facilitator superfamily (MFS)	25/10/2004	2008-07-11		FEN2	NA
ORF19.4044::CAN1U	0.526	0.313	0.167	0.304	MUM2	orf19.11526|IPF23292.1|IPF7220.2|Contig4-3094_0002|orf6.4410|CA2490|CaO19.4044|CaO19.11526	ORF|Uncharacterized	Ca21chr5_C_albicans_SC5314	1175905	1175225	C	CAL0004813	CAL0006616	Protein similar to S. cerevisiae Mum2p; transcription is induced in response to alpha pheromone in SpiderM medium; transcription is regulated by Tup1p	25/10/2004	2008-07-11			NA
ORF19.7523::CAN1U	0.295	0.309	0.031	-0.192	MKC1	IPF363.1|Contig4-2252_0001|orf6.8775|CA5865|CaO19.7523	ORF|Verified	Ca21chrR_C_albicans_SC5314	32402	30873	C	CAL0000003		MAP kinase; role in biofilm formation, contact-induced invasive filamentation, systemic virulence in mouse, cell wall structure/maintenance, caspofungin response; phosphorylated on surface contact, membrane perturbation, or cell wall stress	25/10/2004	19/09/2007		SLT2	NA
ORF19.2216::CAN1U_1	0.518	0.308	1.401	0.147	PDS5	orf19.9761|IPF25164.1|IPF4073.2|Contig4-1620_0001|orf6.4261|CA2379|CaO19.9761|CaO19.2216|IPF4073	ORF|Uncharacterized	Ca21chr2_C_albicans_SC5314	1562086	1565997	W	CAL0006191		Predicted ORF in Assemblies 19, 20 and 21; cell-cycle regulated periodic mRNA expression	25/10/2004	2008-07-11		PDS5	NA
ORF19.1515::CAN1U	-0.294	0.308	0.012	0.157	CHT4	orf19.9090|IPF25787.1|IPF8245.2|Contig4-1806_0001|orf6.3398|orf6.3966|CA1753|CaO19.1515|IPF8245	ORF|Verified	Ca21chr2_C_albicans_SC5314	389302	388136	C	CAL0005409		Chitinase; similar to S. cerevisiae sporulation-specific Cts2p; functionally complements A. gossypii cts2 mutant sporulation defect; homozygous null mutation causes no obvious defects; transcription decreases upon yeast-to-hyphal switch	25/10/2004	2008-07-11		CTS2	NA
ORF19.2166::CAN1D	0.458	0.307	0.046	0.076	VMA5	orf19.9712|IPF13718.3|IPF29174.1|Contig4-2572_0004|orf6.1314|orf6.1803|CA0711|CaO19.2166|IPF13718.2	ORF|Verified	Ca21chr2_C_albicans_SC5314	1660762	1661928	W	CAL0005394		Putative vacuolar H(+)-ATPase; plasma membrane localized	25/10/2004	2008-07-11		VMA5	NA
ORF19.4086::CAN1U	-0.047	0.307	1.536	1.859		orf19.11567|IPF23158.1|IPF2083.1|Contig4-3095_0019|orf6.6850|CA4333|CaO19.4086|CaO19.11567|IPF2083	ORF|Uncharacterized	Ca21chr2_C_albicans_SC5314	1893508	1894158	W	CAL0004939		S. cerevisiae ortholog OCA2 localizes to cytoplasm	25/10/2004	2008-07-11		OCA2	NA
ORF19.6913::CAN1U	-0.286	0.306	0.29	0.543	GCN2	IPF2209.2|Contig4-2889_0013|orf6.7177|CA4595|CaJ7.0147|CaO19_6913|CaJ7_0147|CaO19.6913	ORF|Verified	Ca21chr7_C_albicans_SC5314	273403	268109	C	CAL0000160		Translation initiation factor 2-alpha (eIF2alpha) kinase; has nonessential role in amino acid starvation response, in contrast to S. cerevisiae homolog; similar to S. cerevisiae Gcn2p	25/10/2004	2008-07-11		GCN2	NA
ORF19.6415.1::CAN1U	0.231	0.305	0.426	0.248		IPF20724.1|IPF27718.1	ORF|Uncharacterized	Ca21chrR_C_albicans_SC5314	1831363	1831193	C	CAF0007079		S. cerevisiae ortholog RPS29A has structural constituent of ribosome and localizes to cytosolic small ribosomal subunit	25/04/2005	2008-07-11		RPS29A	NA
ORF19.5346::CAN1U	0.076	0.303	0.505	-0.079		orf19.12806|IPF21852.1|IPF758.1|Contig4-3102_0038|orf6.8335|CA5504|CaO19.5346|TAF65|CaO19.12806	ORF|Uncharacterized	Ca21chr2_C_albicans_SC5314	2197387	2198598	W	CAL0004317		S. cerevisiae ortholog TAF8 has general RNA polymerase II transcription factor activity, has role in general transcription from RNA polymerase II promoter and localizes to transcription factor TFIID complex	25/10/2004	2008-07-11		TAF8	NA
ORF19.1948::CAN1U	0.553	0.302	0.189	0.448		orf19.9504|IPF25376.1|IPF12135.2|Contig4-2375_0006|orf6.1974|orf6.5591|CA0818|CaO19.1948|IPF12135|CA3351|IPF18347|IPF18347.1	ORF|Uncharacterized	Ca21chr5_C_albicans_SC5314	273059	274360	W	CAL0002588			25/10/2004	19/09/2007			NA
ORF19.6821::CAN1U	1.631	0.298	0.42	0.767		orf19.14113|IPF20313.1|IPF2415.1|Contig4-2745_0004|orf6.8810|CA5887|APC2|CaO19.14113|CaO19.6821|IPF2415	ORF|Uncharacterized	Ca21chr3_C_albicans_SC5314	1552317	1554740	W	CAL0005690		S. cerevisiae ortholog APC2 has role in anaphase-promoting complex-dependent proteasomal ubiquitin-dependent protein catabolic process, protein ubiquitination and localizes to anaphase-promoting complex	25/10/2004	2010-04-06		APC2	NA
ORF19.562::CAN1U	0.177	0.297	0.237	0.583	FGR13	orf19.8197|orf19.8621|IPF26285.1|IPF19213.1|IPF26748.1|IPF3748.2|Contig4-2885_0021|Contig4-3028_0029|orf6.2141|orf6.614|CA0931|orf19.1006|CaO19.8197|CaO19.562|IPF3748	ORF|Verified|transposable element gene	Ca21chrR_C_albicans_SC5314	1134755	1132929	C	CAL0000265		Protein encoded in retrotransposon Zorro3 with a potential zinc finger; lacks an ortholog in S. cerevisiae; transposon mutation affects filamentous growth	25/10/2004	2008-07-11			NA
ORF19.6231::CAN1U	0.541	0.293	1.324	0.475	MRPL19	orf19.13611|IPF14569.2|IPF12523.3|Contig4-2906_0017|orf6.1587|orf6.5125|CA3009|CaO19.6231	ORF|Uncharacterized	Ca21chr1_C_albicans_SC5314	1450368	1449937	C	CAL0000474		Protein described as a ribosomal protein; induced upon adherence to polystyrene	25/10/2004	2008-07-11		MRPL19	NA
ORF19.6553::CAN1U_1	0.545	0.29	0.252	0.449		orf19.13906|IPF20605.1|IPF12083.2|Contig4-2437_0010|Contig4-2620_0015|orf6.5261|CA3105|CaJ7.0194|CaJ7_0194|CaO19_6553|CaO19.13906|CaO19.6553|IPF12083	ORF|Verified	Ca21chr7_C_albicans_SC5314	371483	372664	W	CAL0003209		Membrane-localized protein	25/10/2004	2008-07-11			NA
ORF19.3368::CAN1U	-0.125	0.29	-0.192	0.99		IPF28792.1|orf6.2892|CaO19.3368	ORF|Dubious	Ca21chr4_C_albicans_SC5314	713682	713377	C	CAL0004178			25/10/2004	2008-07-11			NA
ORF19.6176::CAN1U	-0.139	0.284	0.097	2.149	SEC61	orf6.5397|IPF3431.1|Contig4-3079_0009|CA3197|CaO19.6176	ORF|Verified	Ca21chr3_C_albicans_SC5314	1775463	1774024	C	CAL0006099		ER protein-translocation complex subunit; essential; similar to S. cerevisiae Sec61p; 10 transmembrane regions predicted; chimeric mutant partially functionally complements S. cerevisiae sec61 defects	25/10/2004	2010-04-06		SEC61	NA
ORF19.993::CAN1U	0.265	0.282	0.139	-0.047		orf19.8608|IPF26298.1|IPF20135.1|Contig4-2932_0019|orf6.5805|CA3523|DOP98|CaO19.993|CaO19.8608|IPF20135	ORF|Uncharacterized	Ca21chr1_C_albicans_SC5314	2324072	2324596	W	CAL0003844			25/10/2004	25/11/2008			NA
ORF19.88::CAN1U_1	0.505	0.28	1.018	1.337	ILV5	orf19.7733|IPF9595.2|IPF19137.2|Contig4-2691_0001|orf6.3699|orf6.810|CA1983|CaO19.88	ORF|Verified	Ca21chr6_C_albicans_SC5314	171374	170172	C	CAL0000685		Protein described as ketol-acid reductoisomerase; antigenic during human or murine infection; regulated by Gcn4p; amino acid starvation (3-aminotriazole) induced; biofilm induced; macrophage-downregulated protein; no human or murine homolog	25/10/2004	2008-07-11		ILV5	NA
ORF19.1246::CAN1U	2.097	0.279	-0.318	0.988		orf19.8830|IPF15574.3|IPF9880.2|Contig4-2415_0005|Contig4-2415_0007|orf6.2682|orf6.3013|CA1263|CaO19.1246|IPF9880	ORF|Uncharacterized	Ca21chr4_C_albicans_SC5314	1237024	1233893	C	CAL0002917		Predicted ORF in Assemblies 19, 20 and 21; greater mRNA abundance observed in a cyr1 homozygous null mutant than in wild type	25/10/2004	2008-07-11			NA
ORF19.1177::CAN1U_1	0.444	0.279	0.24	-0.121		orf19.8769|IPF26139.1|IPF15134.2|Contig4-2980_0004|orf6.1744|orf6.817|CA0192|RTT106|CaO19.1177|IPF15134	ORF|Uncharacterized	Ca21chr6_C_albicans_SC5314	21616	22896	W	CAL0002099		Ortholog of S. cerevisiae RTT106	25/10/2004	2008-07-11		RTT106	NA
ORF19.804::CAN1U	0.321	0.279	0.137	0.107		orf19.8422|IPF26439.1|IPF5064.2|Contig4-2544_0004|orf6.2547|CA1179|CaO19.804|CaO19.8422|IPF5064	ORF|Uncharacterized	Ca21chr2_C_albicans_SC5314	878202	877222	C	CAL0002609		S. cerevisiae ortholog YPR011C localizes to mitochondrion	25/10/2004	2008-07-11		YPR011C	NA
ORF19.5798::CAN1U	1.097	0.277	1.081	1.874	LIG4	orf19.13220|CDC9|IPF21371.1|IPF6823.2|Contig4-3045_0005|orf6.6632|CA4153|CaO19.13220|CaO19.5798|DNLI	ORF|Verified	Ca21chr2_C_albicans_SC5314	610758	613544	W	CAL0001558		DNA ligase; mRNA detected in yeast-form and pseudohyphal cells, induced upon hyphal induction; suppresses S. cerevisiae ime1-1 mutant IME2 transcription defect; required for wild-type filamentous growth and wild-type pathogenesis	25/10/2004	2008-07-11		DNL4	NA
ORF19.5363::CAN1U	-0.14	0.277	-0.206	-0.247		orf19.12823|IPF21873.1|IPF728.1|Contig4-3102_0019|orf6.8352|CA5515|CaO19.12823|CaO19.5363|SAT2	ORF|Uncharacterized	Ca21chr2_C_albicans_SC5314	2216084	2215425	C	CAL0004350		S. cerevisiae ortholog ALG14 has protein anchor, N-acetylglucosaminyldiphosphodolichol N-acetylglucosaminyltransferase activity and has role in dolichol-linked oligosaccharide biosynthetic process	25/10/2004	2008-07-11		ALG14	NA
ORF19.5580::CAN1U	-0.197	0.276	0.099	0.305	TEL1	orf19.13026|IPF21605.1|IPF15888.3|orf6.1647|orf6.4422|CA2497|CaO19.5580|TEL1.3eoc|IPF15888.2	ORF|Uncharacterized	Ca21chr6_C_albicans_SC5314	621290	629911	W	CAL0006254		S. cerevisiae ortholog TEL1 has protein kinase activity, telomeric DNA binding and has role in double-strand break repair, telomere maintenance, histone phosphorylation, DNA damage induced protein phosphorylation	25/10/2004	2008-07-11		TEL1	NA
ORF19.21::CAN1U	0.319	0.275	0.906	0.88		orf19.7692|IPF3866.2|IPF29978.1|Contig4-3047_0007|orf6.2654|CA1248|SYM1|CaO19.21|CaO19.7692|IPF3866	ORF|Uncharacterized	Ca21chr2_C_albicans_SC5314	1310415	1309828	C	CAL0000519		S. cerevisiae ortholog SYM1 has role in ethanol metabolic process and localizes to mitochondrial inner membrane	25/10/2004	2008-07-11		SYM1	NA
ORF19.1418::CAN1U	0.285	0.273	0.213	-0.646	SEC15	orf19.8994|orf19.8995|IPF25910.1|IPF11238.2|Contig4-2563_0007|Contig4-2563_0009|orf6.6387|orf6.6388|CA3959|CA3960|orf19.1419|CaO19.8994|CaO19.1418|IPF11236.3f	ORF|Verified	Ca21chr4_C_albicans_SC5314	915503	918181	W	CAL0004495		Predicted exocyst subunit; ortholog of S. cerevisiae SEC15	25/10/2004	2008-07-11		SEC15	NA
ORF19.7487::CAN1U	-0.643	0.272	-0.053	-0.515		IPF437.1|Contig4-3107_0004|orf6.8739|CA5832|POL91|CaO19.7487|Zorro1c	ORF|Uncharacterized	Ca21chrR_C_albicans_SC5314	116823	118079	W	CAL0005713			25/10/2004	19/09/2007			NA
ORF19.2911::CAN1D	-0.408	0.27	1.596	0.1	SEC3	orf19.10430|IPF28948.1|Contig4-2490_0006|orf6.1789|orf6.6111|CA6271|CA0702|orf19.2913|IPF11812.5f	ORF|Verified	Ca21chr4_C_albicans_SC5314	1395682	1393310	C	CAL0005966		Predicted subunit of the exocyst complex, involved in exocytosis; required for hyphal growth after the first septin ring formation; interacts with septins Cdc3p, Cdc10p, and Cdc11p; localizes to a crescent on the surface of the hyphal tip	25/10/2004	2008-07-11			NA
ORF19.1985::CAN1U	0.228	0.266	0.149	0.021		IPF19000.1|IPF14674.2|IPF14859.2|Contig4-2574_0011|orf6.1283|orf6.1875|orf6.1284|CA0756|orf19.1984|orf19.3488	ORF|Uncharacterized	Ca21chrR_C_albicans_SC5314	1671193	1672404	W	CAL0002707			25/10/2004	2008-07-11			NA
ORF19.133::CAN1U	0.62	0.265	0.575	0.054		IPF29964.1|Contig4-2900_0011|orf6.3481|CaO19.133	ORF|Dubious	Ca21chr6_C_albicans_SC5314	242064	242387	W	CAL0003073		Predicted ORF in Assemblies 19, 20 and 21; induced by nitric oxide in yhb1 mutant	25/10/2004	2008-07-11			NA
ORF19.69.2::CAN1D	-0.376	0.263	-0.144	-0.187		IPF27195.1|IPF29971.1|Contig4-1654_0004|orf6.6543	ORF|Dubious	Ca21chr1_C_albicans_SC5314	2719038	2718745	C	CAF0006888			25/04/2005	25/11/2008			NA
ORF19.6947::CAN1U	0.841	0.262	0.027	0.05	GTT11	orf19.14209|IPF20202.1|IPF5904.1|Contig4-3085_0018|orf6.7333|CA4712|GTT1|GTT1.3	ORF|Verified	Ca21chr3_C_albicans_SC5314	784808	785634	W	CAL0000275		Glutathione S-transferase, localized to ER; induced in exponentially growing cells, under oxidative stress; induced by nitric oxide	25/10/2004	2010-04-06			NA
ORF19.2261::CAN1U	0.397	0.259	0.061	0.368		orf19.9801|IPF25070.1|IPF11104.2|Contig4-2843_0018|orf6.5885|CA3579|CaO19.9801|SAP49|CaO19.2261|HSH49	ORF|Uncharacterized	Ca21chr2_C_albicans_SC5314	1442849	1443628	W	CAL0006311		S. cerevisiae ortholog HSH49 has RNA binding, has role in nuclear mRNA splicing, via spliceosome and localizes to U2-type prespliceosome, U2 snRNP	25/10/2004	2008-07-11		HSH49	NA
ORF19.6741::CAN1U	1.146	0.258	0.184	0.271		orf19.14033|IPF20373.1|IPF3506.2|Contig4-3006_0020|orf6.8890|CA5953|CaO19.6741|CaO19.14033|IPF3506	ORF|Uncharacterized	Ca21chr3_C_albicans_SC5314	1707801	1709048	W	CAL0004854		Predicted ORF in Assemblies 19, 20 and 21; regulated by Nrg1p, Tup1p	25/10/2004	2010-04-06			NA
ORF19.3171::CAN1U	-0.002	0.254	0.78	-0.137	ACH1	orf19.10681|IPF12009.2|IPF28861.1|Contig4-1566_0005|orf6.1164|orf6.1238|CA0345|CaO19.3171	ORF|Verified	Ca21chr5_C_albicans_SC5314	448569	446995	C	CAL0002388		Acetyl-coA hydrolase; acetate utilization; nonessential; soluble protein in hyphae; antigenic in human; induced on polystyrene adherence; farnesol-, ketoconazole-induced; no human or murine homolog	25/10/2004	2008-07-11		ACH1	NA
ORF19.794::CAN1U	-0.294	0.252	0.111	-0.474	SSN3	orf19.8413|IPF26407.1|IPF5080.2|Contig4-2905_0013|orf6.2994|CA1468|CaO19.794|CaO19.8413|SRB10	ORF|Uncharacterized	Ca21chr2_C_albicans_SC5314	893154	894980	W	CAL0002024		Predicted ORF in Assemblies 19, 20 and 21; mutants are sensitive to growth on H2O2 medium	25/10/2004	2008-07-11		SSN3	NA
ORF19.4732::CAN1U	0.711	0.251	0.563	0.389	SEC24	orf19.12194|IPF14321.2|IPF11772.2|Contig4-2484_0008|orf6.2083|orf6.2185|CA0958|CaO19.4732	ORF|Uncharacterized	Ca21chr1_C_albicans_SC5314	1907202	1904416	C	CAL0004422		Possible role in ER to Golgi transport; induced upon yeast-hyphal switch	25/10/2004	25/11/2008		SEC24	NA
ORF19.7038::CAN1U	0.526	0.251	0.378	0.554		IPF3075.1|IPF3076.1|Contig4-1858_0003|orf6.7964|orf6.7965|CA5220|CaJ7.0093|orf19.7039|MVP1|CA5221|MVP1.exon1|MVP1.exon2	ORF|Uncharacterized	Ca21chr7_C_albicans_SC5314	150850	153243	W	CAL0002020		S. cerevisiae ortholog MVP1 has phosphatidylinositol-3-phosphate binding, has role in protein targeting to vacuole and localizes to cytoplasm	25/10/2004	19/09/2007		MVP1	NA
ORF19.2602::CAN1U	0.486	0.251	0.251	0.208	OPT1	orf19.10133|IPF24733.1|IPF14139.2|Contig4-1813_0003|Contig4-2970_0016|orf6.3597|CA1902|CaO19.2602|CaO19.10133	ORF|Verified	Ca21chrR_C_albicans_SC5314	443243	440892	C	CAL0003352		Oligopeptide transporter; transports 3-to-5-residue peptides; alleles are distinct, one has intron; not ABC or PTR type transporter; suppresses S. cerevisiae ptr2-2 mutant defects; induced by BSA or peptides; Stp3p, Hog1p regulated	25/10/2004	2008-07-11			NA
ORF19.2514::CAN1U	-0.196	0.246	0.117	0.163		orf19.10050|IPF24853.1|IPF12800.1|Contig4-2437_0007|orf6.3919|CA2145|CaO19.10050|CaO19.2514|IPF12800	ORF|Uncharacterized	Ca21chr3_C_albicans_SC5314	226037	227098	W	CAL0002386			25/10/2004	2008-07-11			NA
ORF19.3971::CAN1U	-0.73	0.246	-1.05	-1.175		orf19.11454|IPF23290.1|IPF13617.2|Contig4-3081_0043|orf6.5647|CA3396|CaO19.11454|CaO19.3971|IPF13617	ORF|Uncharacterized	Ca21chr5_C_albicans_SC5314	1059086	1059844	W	CAL0003093			25/10/2004	2008-07-11			NA
ORF19.2770.1::CAN1U	0.241	0.245	0.259	0.084	SOD1	orf19.10286.2|IPF24645.1|IPF7082.2|CA4120|SOD1.3	ORF|Verified	Ca21chr4_C_albicans_SC5314	461741	461032	C	CAL0006717		Cytosolic copper- and zinc-containing superoxide dismutase, involved in protection from oxidative stress and required for full virulence; alkaline upregulated by Rim101p; upregulated in the presence of human blood	25/10/2004	2008-07-11		SOD1	NA
ORF19.4236::CAN1U	0.691	0.243	0.8	0.47	RET2	orf19.11711|IPF22965.1|IPF7005.2|Contig4-2209_0001|orf6.6609|CA4136|CaO19.4236|CaO19.11711	ORF|Uncharacterized	Ca21chr5_C_albicans_SC5314	511369	509648	C	CAL0000185	CAL0006673	Protein that interacts with Crk1p in the two-hybrid system; potential ortholog of S. cerevisiae Ret2p	25/10/2004	2008-07-11		RET2	NA
ORF19.7494::CAN1U	0.51	0.242	0.295	0.307		IPF423.1|Contig4-3107_0017|orf6.8746|CA5839|CaO19.7494|IPF423	ORF|Uncharacterized	Ca21chrR_C_albicans_SC5314	96961	102075	W	CAL0005740		Predicted ORF in Assemblies 19, 20 and 21; cell-cycle regulated periodic mRNA expression	25/10/2004	19/09/2007			NA
ORF19.1330::CAN1U_1	0.545	0.236	2.814	1.04		orf19.8910|IPF25994.1|IPF15703.1|orf6.4357|orf6.959|orf6.6812|CA0240|CaJ7.0397|CaO19.8910|LPF15|CaO19.1330|IFB3	ORF|Uncharacterized	Ca21chr7_C_albicans_SC5314	762348	764168	W	CAL0003784			25/10/2004	2008-07-11			NA
ORF19.6197::CAN1D	0.603	0.235	0.201	0.235		orf19.13577|IPF20903.1|IPF19979.1|Contig4-2590_0004|Contig4-2590_0005|orf6.5427|CA3217|CaO19.13577|DHH1|CaO19.6197	ORF|Uncharacterized	Ca21chr1_C_albicans_SC5314	1511622	1509973	C	CAL0006152		Ortholog of S. cerevisiae DHH1	25/10/2004	25/11/2008		DHH1	NA
ORF19.4455::CAN1U	1.453	0.234	1.423	0.384		orf19.11935|IPF22807.1|IPF6542.1|Contig4-1998_0002|orf6.7268|CA4666|CaO19.4455|CaO19.11935|IPF6542	ORF|Uncharacterized	Ca21chr1_C_albicans_SC5314	1530826	1529021	C	CAL0001874			25/10/2004	25/11/2008			NA
ORF19.3876::CAN1U	0.484	0.234	0.363	-0.135	ZCF19	orf19.11357|IPF23387.1|IPF13229.2|orf6.5847|CA3551|CaO19.3876|CaO19.11357|IPF13229	ORF|Uncharacterized	Ca21chrR_C_albicans_SC5314	1330126	1328267	C	CAL0002153		Predicted zinc-finger protein of unknown function	25/10/2004	2008-07-11	2005-11-02		NA
ORF19.3242::CAN1U	-0.116	0.233	0.321	0.8		orf19.10752|IPF18106.2|IPF224.1|Contig4-3062_0026|orf6.8242|CA5439|CaO19.3242|TAF10|CaO19.10752|TAF25	ORF|Uncharacterized	Ca21chrR_C_albicans_SC5314	254003	253269	C	CAL0003312		Predicted ORF in Assemblies 19, 20 and 21; possibly an essential gene, disruptants not obtained by UAU1 method	25/10/2004	2008-07-11		TAF10	NA
ORF19.6649::CAN1U	0.325	0.231	0.501	0.225	BRF1	orf19.13970|IPF20505.1|IPF5007.2|Contig4-3035_0013|orf6.6546|CA4090|CaO19.6649|CaO19.13970	ORF|Uncharacterized	Ca21chrR_C_albicans_SC5314	1203310	1204971	W	CAL0004048		Component of the general transcription factor for RNA polymerase III (TFIIIB); possibly an essential gene, disruptants not obtained by UAU1 method	25/10/2004	2008-07-11		BRF1	NA
ORF19.6422::CAN1U	0.462	0.229	0.534	0.615	SSY5	orf19.13780|IPF20706.1|IPF1345.1|Contig4-3073_0034|orf6.7832|CA5111|CaO19.13780|CaO19.6422	ORF|Uncharacterized	Ca21chrR_C_albicans_SC5314	1844840	1842333	C	CAL0002166		S. cerevisiae ortholog SSY5 has serine-type endopeptidase activity, has role in response to amino acid stimulus, protein processing and localizes to extrinsic to plasma membrane	25/10/2004	2008-07-11		SSY5	NA
ORF19.4590::CAN1U	0.326	0.229	0.01	0.134	RFX2	orf19.12059|IPF22684.1|IPF1009.1|Contig4-3104_0040|Contig4-3104_0041|Contig4-3104_0043|orf6.7889|CA5151|CaO19.4590|CaO19.12059|IPF1009	ORF|Verified	Ca21chr4_C_albicans_SC5314	405150	408485	W	CAL0002933		Transcriptional repressor; regulator of filamentation, response to DNA damage, adhesion, virulence in murine mucosal, systemic infections; RFX domain; regulated by Nrg1p, UV-induced; partially complements S. cerevisiae rfx1 mutant defects	25/10/2004	2008-07-11			NA
ORF19.7187::CAN1U	0.425	0.225	-0.254	1.085	MAM33	IPF2157.1|Contig4-3097_0036|orf6.8087|CA5316|CaJ7.0451|CaO19_7187|CaJ7_0451|CaO19.7187	ORF|Uncharacterized	Ca21chr7_C_albicans_SC5314	862917	862123	C	CAL0003133		Predicted ORF in Assemblies 19, 20 and 21; regulated by Ssn6p; protein detected by mass spec in exponential and stationary phase cultures	25/10/2004	2008-07-11		MAM33	NA
ORF19.2540::CAN1U	0.087	0.225	0.096	-0.095	SAS3	orf19.10074|IPF24731.1|IPF16878.2|Contig4-2043_0003|orf6.2349|CA1054|CaO19.10074|CaO19.2540	ORF|Uncharacterized	Ca21chrR_C_albicans_SC5314	353353	355770	W	CAL0002456	CAL0006696	Similar to silencing proteins; increased transcription is observed upon fluphenazine treatment	25/10/2004	2008-07-11			NA
ORF19.3159.4::CAN1U_1	0.511	0.224	-0.292	0.196		IPF3152.1|IPF28869.1|Contig4-2734_0009	ORF|Dubious	Ca21chr5_C_albicans_SC5314	467497	467790	W	CAF0006976			25/04/2005	2008-07-11			NA
ORF19.5285::CAN1U_1	0.726	0.223	0.377	2.007	PST3	IPF27467.1|Contig4-2561_0001|CA6239|CaO19.5285|PST2	ORF|Uncharacterized	Ca21chrR_C_albicans_SC5314	1158020	1158619	W	CAL0003649		Putative flavodoxin; biofilm induced; fungal-specific (no human or murine homolog); protein detected by mass spec in stationary phase cultures	25/10/2004	2008-07-11		PST2	NA
ORF19.5705::CAN1U_1	0.183	0.223	0.36	0.045	NAM2	orf19.13128|IPF17896.2|IPF19955.1|Contig4-2522_0005|Contig4-2522_0006|orf6.150|orf6.4635|CA2656|CaO19.5705	ORF|Uncharacterized	Ca21chr6_C_albicans_SC5314	730537	727952	C	CAL0001358		Putative mitochondrial leucyl-tRNA synthetase	25/10/2004	2008-07-11		NAM2	NA
ORF19.1826::CAN1U	-0.721	0.223	-0.197	-1.124	MDM34	orf19.9385|IPF25496.1|IPF14510.2|Contig4-2618_0001|Contig4-2753_0016|orf6.3433|CA1779|CaO19.1826|CaO19.9385|IPF14510	ORF|Uncharacterized	Ca21chr1_C_albicans_SC5314	1302625	1300757	C	CAL0001630		Putative transcription factor with zinc finger DNA-binding motif; macrophage-downregulated gene	25/10/2004	2008-07-11			NA
ORF19.5906::CAN1U	1.375	0.222	1.184	3.111	ADE2	orf19.13327|IPF21193.1|IPF1883.1|Contig4-2874_0013|orf6.9131|CA6139|CaO19.5906|CaO19.13327	ORF|Verified	Ca21chr3_C_albicans_SC5314	945231	943525	C	CAL0003241		Phosphoribosylaminoimadazole carboxylase; enzyme of adenine biosynthesis; required for wild-type growth and virulence in immunosuppressed mouse systemic infection; not induced during GCN response, in contrast to S. cerevisiae ortholog	25/10/2004	2010-04-06		ADE2	NA
ORF19.7469::CAN1U	0.143	0.222	0.172	0.201	ARG1	IPF2508.1|Contig4-3027_0013|orf6.8721|CA5818|CaO19.7469	ORF|Verified	Ca21chrR_C_albicans_SC5314	151359	149878	C	CAL0005634	CAL0006433	Similar to argininosuccinate synthase; enzyme of arginine biosynthesis; increased transcription is observed upon benomyl treatment; regulated by Gcn4p, Rim101p; induced in response to amino acid starvation (3-aminotriazole treatment)	25/10/2004	19/09/2007		ARG1	NA
ORF19.4268::CAN1U	0.887	0.221	0.645	-0.152	UTP13	orf19.11744|IPF22940.1|IPF9525.2|Contig4-2550_0003|orf6.3489|CA1822|CaO19.4268|CaO19.11744|IPF9525	ORF|Verified	Ca21chr5_C_albicans_SC5314	570509	568110	C	CAL0000293		Predicted ORF in Assemblies 19, 20 and 21; downregulated in core stress response; physically interacts with TAP-tagged Nop1p	25/10/2004	2008-07-11		UTP13	NA
ORF19.5508::CAN1U_1	-0.095	0.221	0.746	0.53		IPF2589.1|Contig4-3088_0044|orf6.4356|CA2450|CaJ7.0423|CaO19.5508|LPF37|CaJ7_0423|CaO19_5508|IPF2589	ORF|Uncharacterized	Ca21chr7_C_albicans_SC5314	820514	821224	W	CAL0006069			25/10/2004	2008-07-11			NA
ORF19.3900::CAN1U	-0.562	0.219	-0.349	-0.823		orf19.11381|IPF20126.1|IPF20071.1|Contig4-2263_0006|orf6.2339|orf6.5148|CA3027|UGO1|CaO19.3900|IPF20126	ORF|Uncharacterized	Ca21chr5_C_albicans_SC5314	928268	929875	W	CAL0002811		S. cerevisiae ortholog UGO1 has role in mitochondrial genome maintenance, filamentous growth, mitochondrial fusion and localizes to mitochondrial outer membrane	25/10/2004	2008-07-11		UGO1	NA
ORF19.1220::CAN1U	0.13	0.218	-0.39	0.383	RVS167	orf19.8807|IPF26118.1|IPF9505.1|Contig4-2488_0001|orf6.3078|CA1531|CaO19.8807|CaO19.1220	ORF|Verified	Ca21chr6_C_albicans_SC5314	879364	878042	C	CAL0002827		SH3-domain- and BAR domain-containing protein involved in endocytosis; null mutant exhibits defects in hyphal growth, virulence, cell wall integrity, and actin patch localization; cosediments with phosphorylated Myo5p	25/10/2004	2008-07-11		RVS167	NA
ORF19.3345::CAN1U	-0.085	0.218	-0.182	0.381	SIZ1	orf19.10853|IPF23962.1|IPF4805.2|Contig4-2944_0001|Contig4-2944_0002|orf6.4736|CA2723|CaO19.10853|CaO19.3345|IPF4805	ORF|Uncharacterized	Ca21chr1_C_albicans_SC5314	313177	317814	W	CAL0004141		Protein of unknown function; transcription is negatively regulated by Rim101p	25/10/2004	2008-07-11			NA
ORF19.4145::CAN1U	1.455	0.215	0.777	0.386	ZCF20	orf19.11621|IPF9826.2|IPF19172.2|Contig4-2294_0005|Contig4-2911_0001|orf6.236|orf6.5234|orf6.720|CA3088|CaO19.4145|IPF9826	ORF|Uncharacterized	Ca21chr5_C_albicans_SC5314	336412	333155	C	CAL0005716		Predicted zinc-finger protein of unknown function	25/10/2004	2008-07-11	2005-11-02		NA
ORF19.3517::CAN1U	0.129	0.215	0.031	0.032		IPF12567.2|Contig4-2428_0011|CA0806|CaO19.3517|IPF12567|orf6.1950	ORF|Uncharacterized	Ca21chrR_C_albicans_SC5314	1163640	1164479	W	CAL0005814		Ortholog of S. cerevisiae YOR223W	25/10/2004	2008-07-11		YOR223W	NA
ORF19.2289::CAN1U	-0.213	0.212	-0.514	-0.93	ARP3	orf19.9829|IPF25056.1|IPF9988.2|Contig4-3049_0002|orf6.2449|CA1117|CaO19.9829|CaO19.2289	ORF|Verified	Ca21chr2_C_albicans_SC5314	1488790	1490049	W	CAL0006384		Protein with Myo5p-dependent localization to cortical actin patches at hyphal tip; mutation confers hypersensitivity to cytochalasin D	25/10/2004	2008-07-11		ARP3	NA
ORF19.1955::CAN1U	0.018	0.211	-0.081	-0.19		orf19.9510|IPF16837.1|IPF14758.2|Contig4-2077_0002|Contig4-2143_0001|orf6.4084|orf6.914|CA2257|SHR5|CaO19.1955	ORF|Uncharacterized	Ca21chr5_C_albicans_SC5314	266079	266809	W	CAL0002601		S. cerevisiae ortholog SHR5 has protein-cysteine S-palmitoleyltransferase activity and has role in protein palmitoylation, protein targeting to membrane	25/10/2004	19/09/2007		SHR5	NA
ORF19.6928::CAN1U	0.157	0.209	0.099	-0.024	SAP9	orf19.14190|IPF20187.1|IPF4215.2|Contig4-2390_0003|orf6.7314|CA4700|YPS1|CaO19.14190|CaO19.6928	ORF|Verified	Ca21chr3_C_albicans_SC5314	810378	808744	C	CAL0000212		Secreted aspartyl proteinase; roles in adhesion, cell surface integrity; induced by antifungal drugs, stationary phase, or in white-phase cells; farnesol-downregulated in biofilm; autocatalytic processing; GPI-anchor; N-glycosylated	25/10/2004	2010-04-06	2006-06-04	YPS3	NA
ORF19.6112::CAN1U_1	2.098	0.207	0.979	-0.149	CTA2	orf19.13531|IPF21081.1|IPF10779.1|orf6.6229|CA3851|CTA21|TLO3|CTA210|CaO19.6112|CaO19.13531	ORF|Verified	Ca21chr1_C_albicans_SC5314	10718	11485	W	CAL0005957		Putative transcriptional activator, activates transcription in 1-hybrid assay in S. cerevisiae; downregulated by Efg1p; member of a family of telomere-proximal genes; transcription is positively regulated by Tbf1p	25/10/2004	19/09/2007			NA
ORF19.2737::CAN1U	-0.494	0.206	-0.431	-0.75		orf19.10251|IPF24588.1|IPF9167.2|Contig4-2731_0006|orf6.4693|CA2697|CaO19.10251|CaO19.2737|IPF9167|CA1296|IPF18712|IPF18712.1	ORF|Uncharacterized	Ca21chr4_C_albicans_SC5314	546002	543774	C	CAL0004219		Ortholog of S. cerevisiae YDR109C	25/10/2004	2008-07-11		YDR109C	NA
ORF19.7601::CAN1U	-0.878	0.205	0.041	0.495		IPF662.1|Contig4-3108_0038|orf6.8949|CA6001|MRM2|CaO19.7601|IPF662	ORF|Uncharacterized	Ca21chrR_C_albicans_SC5314	2188567	2189382	W	CAL0000793		S. cerevisiae ortholog MRM2 has rRNA (uridine-2'-O-)-methyltransferase activity, has role in rRNA methylation and localizes to mitochondrion	25/10/2004	2008-07-11		MRM2	NA
ORF19.4560::CAN1D	-0.053	0.204	0.124	-0.268	BFR1	orf19.12029|IPF22590.1|IPF1051.1|Contig4-3104_0002|orf6.3092|CA1539|CaO19.12029|CaO19.4560	ORF|Uncharacterized	Ca21chr4_C_albicans_SC5314	449240	447852	C	CAL0002819		Predicted ORF in Assemblies 19, 20 and 21; protein detected by mass spec in stationary phase cultures	25/10/2004	2008-07-11		BFR1	NA
ORF19.1569::CAN1U_1	1.078	0.202	-0.434	0.847	UTP22	orf19.9142|IPF8275.2|IPF29445.1|Contig4-2925_0002|Contig4-2925_0003|Contig4-2925_0005|orf6.6426|CA3993|CaO19.1569|IPF8275	ORF|Verified	Ca21chr2_C_albicans_SC5314	491423	487896	C	CAL0005569		Predicted ORF in Assemblies 19, 20 and 21; decreased expression observed in an ssr1 homozygous null mutant; decreased expression in response to prostaglandins; heterozygous null mutant exhibits resistance to parnafungin	25/10/2004	2008-07-11		UTP22	NA
ORF19.2671::CAN1D	0.183	0.2	0.072	0.121		orf19.10186|orf6.154|IPF24612.1|IPF10564.2|Contig4-2584_0001|orf6.5563|CA3328|CaO19.2671|CaO19.10186|IPF10564	ORF|Uncharacterized	Ca21chr4_C_albicans_SC5314	671384	672727	W	CAL0003510		Predicted ORF in Assemblies 19, 20 and 21; Plc1p-regulated; possibly an essential gene, disruptants not obtained by UAU1 method	25/10/2004	2008-07-11			NA
ORF19.340::CAN1U	0.353	0.198	0.145	0.036		orf19.7973|IPF27045.1|IPF1526.1|Contig4-3090_0013|orf6.7224|CA4634|CaO19.340|SRN2|CaO19.7973|IPF1526	ORF|Uncharacterized	Ca21chr3_C_albicans_SC5314	726275	725676	C	CAL0004784			25/10/2004	2010-04-06			NA
ORF19.5975::CAN1U	0.748	0.197	0.699	0.08		orf19.13396|IPF21248.1|IPF29.1|Contig4-3042_0024|orf6.9062|CA6084|CaO19.5975|CaO19.13396|IPF29	ORF|Uncharacterized	Ca21chr3_C_albicans_SC5314	1087656	1088516	W	CAL0003428		Putative transcription factor with zinc finger DNA-binding motif; fluconazole-downregulated; expression regulated during planktonic growth; increased expression observed in an ssr1 homozygous null mutant	25/10/2004	2010-04-06			NA
ORF19.6710::CAN1U	-0.085	0.197	0.233	-0.223	UTP9	orf19.14002|IPF20369.1|IPF3618.2|Contig4-1879_0002|orf6.6859|CA4339|CaO19.6710|CaO19.14002|IPF3618	ORF|Verified	Ca21chr3_C_albicans_SC5314	1765415	1766752	W	CAL0004741		Predicted ORF in Assemblies 19, 20 and 21; decreased expression observed in an ssr1 homozygous null mutant; decreased expression in response to prostaglandins; physically interacts with TAP-tagged Nop1p	25/10/2004	2010-04-06			NA
ORF19.5616::CAN1U	-0.866	0.197	0.826	-0.702		orf19.13061|IPF16804.1|IPF19168.1|Contig4-1981_0003|orf6.4775|orf6.724|CA0162|CaO19.5616|IPF19168	ORF|Uncharacterized	Ca21chr6_C_albicans_SC5314	688419	689228	W	CAL0000564			25/10/2004	2008-07-11			NA
ORF19.4624::CAN1U	0.573	0.195	-0.137	0.197	HRT2	orf19.12094|IPF22589.1|IPF10162.2|Contig4-2945_0020|Contig4-2945_0021|orf6.7923|CA5186|CaO19.12094|CaO19.4624	ORF|Uncharacterized	Ca21chr4_C_albicans_SC5314	336398	335040	C	CAL0003640		Protein described as having a role in Ty3 transposition; decreased expression in hyphae compared to yeast-form cells; protein detected by mass spec in stationary phase cultures	25/10/2004	2008-07-11		YMR027W	NA
ORF19.7326::CAN1U	0.025	0.194	0	0.128		IPF1977.2|Contig4-3033_0007|Contig4-3033_0008|orf6.8407|CA5562|IPF1977|CaO19.7326	ORF|Uncharacterized	Ca21chrR_C_albicans_SC5314	1974889	1976628	W	CAL0004578		S. cerevisiae ortholog RKM1 has protein-lysine N-methyltransferase activity, has role in peptidyl-lysine dimethylation and localizes to cytoplasm, nucleus	25/10/2004	2008-07-11		RKM1	NA
ORF19.2829::CAN1D	-0.027	0.194	0.051	-0.014		orf19.10347|IPF24510.1|IPF16924.2|Contig4-1817_0003|orf6.4490|CA2544|CaO19.10347|CaO19.2829|IPF16924	ORF|Uncharacterized	Ca21chrR_C_albicans_SC5314	620009	620392	W	CAL0005091		S. cerevisiae ortholog PGA2 has role in protein transport and localizes to endoplasmic reticulum, nuclear envelope	25/10/2004	2008-07-11		PGA2	NA
CAALFMP10::CAN1U_1	-0.295	0.194	0.166	1.03	NAD3		ORF|Uncharacterized	Ca19-mtDNA	22849	23238	W	CAF0007384		Subunit 3 of NADH:ubiquinone oxidoreductase (NADH:ubiquinone dehydrogenase), a multisubunit enzyme complex (complex I) of the mitochondrial inner membrane that catalyzes the first step in mitochondrial respiration	26/04/2006	2000-06-07			NA
ORF19.56::CAN1U	-0.349	0.192	0.648	0.315	ARG2	orf19.7717|IPF19457.2|IPF12823.1|Contig4-2475_0007|orf6.4550|orf6.57|CA2595|CaO19.56	ORF|Uncharacterized	Ca21chr1_C_albicans_SC5314	1053794	1052052	C	CAL0000606		Putative enzyme of arginine biosynthesis; transcription of genes of arginine biosynthesis pathway, except for ARG2, is induced upon phagocytosis by macrophage	25/10/2004	2008-07-11		ARG2	NA
ORF19.3261::CAN1U	-0.768	0.191	-0.087	-0.623		orf19.10771|IPF24052.1|IPF257.1|Contig4-2987_0011|orf6.8261|CA5454|AFF6|CaO19.3261|CaO19.10771|IPF257.3f|IPF257.3	ORF|Uncharacterized	Ca21chrR_C_albicans_SC5314	215629	216156	W	CAL0003357			25/10/2004	2008-07-11			NA
ORF19.705::CAN1U_1	0.426	0.19	0.159	2.313	GCN5	orf19.8324|IPF26604.1|IPF7983.2|Contig4-2984_0012|orf6.3329|CA1705|CaO19.8324|CaO19.705	ORF|Verified	Ca21chrR_C_albicans_SC5314	1443358	1442009	C	CAL0001703		Predicted ORF in Assemblies 19, 20 and 21; mutation confers hypersensitivity to 5-fluorouracil (5-FU); possibly an essential gene, disruptants not obtained by UAU1 method	25/10/2004	2008-07-11		GCN5	NA
ORF19.3034::CAN1U	2.607	0.189	-0.158	0.446	RLI1	orf19.10552|IPF24273.1|IPF8493.1|Contig4-3098_0053|orf6.7771|CA5063|CaO19.10552|CaO19.3034|IPF8493	ORF|Uncharacterized	Ca21chr1_C_albicans_SC5314	699468	697600	C	CAL0001388		Member of RNase L inhibitor (RLI) subfamily of ABC family; predicted not to be a transporter	25/10/2004	2008-07-11		RLI1	NA
ORF19.5045::CAN1U	-0.145	0.188	0.077	0.174		orf19.12512|IPF22192.1|IPF19279.2|IPF18627.1|IPF15681.2|Contig4-2568_0005|orf6.3322|orf6.427|CA1698|IPF15681	ORF|Uncharacterized	Ca21chr4_C_albicans_SC5314	826204	828471	W	CAL0001669		Predicted ORF in Assemblies 19, 20 and 21; transcriptionally activated by Mnl1p under weak acid stress	25/10/2004	2008-07-11			NA
ORF19.3936::CAN1U	0.322	0.187	1.433	0.316		orf19.11418|IPF23353.1|IPF10184.2|Contig4-2929_0005|Contig4-2929_0006|orf6.2299|CA1025|CaO19.3936|IPF10184	ORF|Verified	Ca21chr5_C_albicans_SC5314	984182	987670	W	CAL0002940		Predicted ORF in Assemblies 19, 20 and 21; mutation confers hypersensitivity to 5-fluorouracil (5-FU); induced upon biofilm formation	25/10/2004	2008-07-11		GDE1	NA
ORF19.1842::CAN1U	0.217	0.187	1.073	-0.065		orf19.9401|CDC25|IPF18345.2|IPF16030.2|Contig4-2086_0003|orf6.1252|orf6.5609|orf6.5610|CA0382|CaO19.1842|IPF16030	ORF|Uncharacterized	Ca21chrR_C_albicans_SC5314	1479657	1484333	W	CAL0001675		S. cerevisiae ortholog BUD5 localizes to cellular bud neck, incipient cellular bud site	25/10/2004	2008-07-11		BUD5	NA
ORF19.6012::CAN1U	-0.419	0.186	0.939	-0.037		orf19.13433|IPF21122.1|IPF5092.2|orf6.5092|CA2990|CaO19.13433|CaO19.6012|IPF5092	ORF|Uncharacterized	Ca21chr1_C_albicans_SC5314	181410	185246	W	CAL0005044		S. cerevisiae ortholog YOR296W localizes to cytoplasm	25/10/2004	2008-07-11		YOR296W	NA
ORF19.7576::CAN1U	0.663	0.185	0.073	0.307		IPF918|IPF918.1|Contig4-3105_0062|orf6.8924|CA5980|CaO19.7576	ORF|Uncharacterized	Ca21chrR_C_albicans_SC5314	2144797	2144339	C	CAL0000178		Protein not essential for viability	25/10/2004	2008-07-11			NA
ORF19.4494::CAN1U	1.803	0.184	-0.172	1.876	KTR2	orf19.11970|MNT5|IPF18483.2|IPF4778.2|Contig4-2993_0007|orf6.2955|orf6.4186|CA1444|CaO19.4494	ORF|Verified	Ca21chr2_C_albicans_SC5314	955166	956605	W	CAL0002037		Putative mannosyltransferase; transcription is elevated in chk1, nik1, and sln1 homozygous null mutants; fungal-specific (no human or murine homolog); possibly an essential gene, disruptants not obtained by UAU1 method	25/10/2004	2008-07-11		KTR2	NA
ORF19.3099::CAN1U	0.583	0.183	-0.029	0.423	TRP4	orf19.10611|IPF19292.2|IPF1754.2|Contig4-2877_0001|orf6.416|orf6.6946|CA4410|CaO19.3099	ORF|Uncharacterized	Ca21chr4_C_albicans_SC5314	1567955	1566846	C	CAL0001533		Predicted enzyme of amino acid biosynthesis; upregulated in biofilm; regulated by Gcn2p and Gcn4p; S. cerevisiae ortholog is Gcn4p regulated	25/10/2004	2008-07-11		TRP4	NA
ORF19.3263::CAN1D_1	0.147	0.183	0.122	0.154		orf19.10773|IPF24061.1|IPF263.1|Contig4-2987_0006|orf6.8263|CA5455|CaO19.10773|AFF7|CaO19.3263|IPF263.3	ORF|Uncharacterized	Ca21chrR_C_albicans_SC5314	210190	210642	W	CAL0003362			25/10/2004	2008-07-11			NA
ORF19.1718::CAN1U	0.394	0.182	0.263	0.031	ZCF8	orf19.9286|IPF25589.1|IPF19769.1|orf6.4842|CA2799|CaO19.1718|CaO19.9286|IPF19769	ORF|Uncharacterized	Ca21chr3_C_albicans_SC5314	285487	288234	W	CAL0000786	CAL0006829	Predicted zinc-finger protein of unknown function; decreased transcription is observed upon fluphenazine treatment	25/10/2004	2008-07-11	2005-11-02		NA
ORF19.328::CAN1U	1.995	0.181	1.801	2.091	NPR2	orf19.7960|IPF26980.1|IPF8357.2|Contig4-2705_0009|orf6.5630|CA3381|CaO19.7960|CaO19.328	ORF|Uncharacterized	Ca21chr3_C_albicans_SC5314	696523	694541	C	CAL0004714		Putative urea transporter; induced during infection of murine kidney, compared to growth in vitro; has murine homolog	25/10/2004	2010-04-06		NPR2	NA
ORF19.2265::CAN1U_1	-0.033	0.181	0.246	-0.629		orf19.9805|IPF25054.1|IPF11108.2|Contig4-2843_0011|orf6.5881|CA3575|CaO19.9805|SNF12|CaO19.2265|IPF11108	ORF|Uncharacterized	Ca21chr2_C_albicans_SC5314	1447816	1449225	W	CAL0006320		S. cerevisiae ortholog SNF12 has role in nucleosome mobilization and localizes to SWI/SNF complex	25/10/2004	2008-07-11		SNF12	NA
ORF19.5716::CAN1D_1	0.306	0.18	0.251	0.06	SAP4	orf19.13139|IPF21464.1|IPF8099.1|Contig4-2038_0003|orf6.3803|CA2055|CaO19.13139|CaO19.5716	ORF|Verified	Ca21chr6_C_albicans_SC5314	746383	745130	C	CAL0001377		Secreted aspartyl proteinase; sap4 sap5 sap6 triple mutant is defective in protein utilization for nitrogen; assessment of virulence role complicated by URA3 effects; expressed during mucosal and systemic infections	25/10/2004	2008-07-11			NA
ORF19.4346::CAN1U_1	-0.211	0.178	0.215	0.958		orf19.11823|IPF19511.2|IPF28465.1|Contig4-2617_0002|orf6.1844|orf6.2802|orf6.394|orf6.3990|orf6.446|CA2192|SEC16|CaO19.4346|CA0737|SEC16.53f.eoc|IPF19510.1|CA0738|SEC16.3f|orf6.1846|IPF14620.2	ORF|Uncharacterized	Ca21chr5_C_albicans_SC5314	705913	699638	C	CAL0001016		S. cerevisiae ortholog SEC16 has protein anchor, has role in COPII vesicle coating and localizes to ER to Golgi transport vesicle membrane	25/10/2004	2008-07-11		SEC16	NA
ORF19.6798::CAN1D	-0.233	0.177	0.012	-0.055	SSN6	orf19.14090|IPF20461.1|IPF5957.1|Contig4-2796_0009|orf6.8833|CA5907|CaO19.14090|CYC8|CaO19.6798	ORF|Verified	Ca21chr3_C_albicans_SC5314	1608041	1611283	W	CAL0005010		Functional homolog of S. cerevisiae Cyc8p/Ssn6p; Ssn6p and Tup1p regulate distinct sets of genes; hyphal growth regulator; overexpression or mutation causes avirulence in mouse IV infection; TPR motifs; repressed during hyphal growth	25/10/2004	2010-04-06			NA
ORF19.7258::CAN1U	0.267	0.174	0.149	-0.036	DDI1	IPF5241.2|Contig4-2986_0012|orf6.8158|CA5374|CaO19.7258	ORF|Uncharacterized	Ca21chr1_C_albicans_SC5314	3170037	3171008	W	CAL0003905		Predicted ORF in Assemblies 19, 20 and 21; macrophage/pseudohyphal-repressed	25/10/2004	25/11/2008		DDI1	NA
ORF19.6305::CAN1U	-0.115	0.174	0.022	-0.006		orf19.13682|IPF20831.1|IPF12223.2|Contig4-3056_0040|orf6.5498|CA3271|CaO19.13682|GLY12|CaO19.6305|GLY2	ORF|Verified	Ca21chrR_C_albicans_SC5314	1056992	1058101	W	CAL0001235		Hydroxytrimethyllysine aldolase, the second enzyme in the carnitine biosynthesis pathway	25/10/2004	2008-07-11		GLY1	NA
ORF19.596.1::CAN1U	1.258	0.173	2.058	-0.104	NOP10	IPF26697.1|IPF3544.2|CA3424	ORF|Uncharacterized	Ca21chrR_C_albicans_SC5314	1753003	1752824	C	CAF0006902		ORF Predicted by Annotation Working Group; flucytosine induced	25/04/2005	2008-07-11		NOP10	NA
ORF19.2105::CAN1U	0.664	0.173	0.308	0.173		orf19.9653|IPF25303.1|IPF10632.1|Contig4-2610_0004|orf6.4756|CA2741|CaO19.9653|CWC24|CaO19.2105|IPF10632	ORF|Uncharacterized	Ca21chr2_C_albicans_SC5314	36407	35757	C	CAL0005267		Predicted ORF in Assemblies 19, 20 and 21; possibly an essential gene, disruptants not obtained by UAU1 method	25/10/2004	19/09/2007		CWC24	NA
ORF19.5567::CAN1U	0.327	0.173	0.026	0.035	POP4	orf19.13013|IPF21607.1|IPF16662.2|Contig4-3002_0001|orf6.3244|CA1648|CaO19.5567|CaO19.13013|IPF16662	ORF|Uncharacterized	Ca21chr6_C_albicans_SC5314	601481	602320	W	CAL0006215		Protein likely to be essential for growth, based on an insertional mutagenesis strategy; similar to S. cerevisiae Pop4p, which is a subunit of both RNase MRP and nuclear RNase P; filament induced; regulated by Nrg1p, Tup1p	25/10/2004	2008-07-11		POP4	NA
ORF19.7490::CAN1U	0.242	0.173	0.211	0.211		IPF428.1|Contig4-3107_0012|orf6.8742|CA5836|CaO19.7490|IPF428	ORF|Uncharacterized	Ca21chrR_C_albicans_SC5314	105871	107460	W	CAL0005731		Predicted membrane transporter, member of the fucose:proton symporter (FHS) family, major facilitator superfamily (MFS)	25/10/2004	19/09/2007		BSC6	NA
ORF19.4786::CAN1U	-0.259	0.171	-0.771	-0.334	FGR43	orf19.12250|IPF22408.1|IPF12093.1|Contig4-2482_0003|orf6.4896|CA2834|CaO19.12250|CaO19.4786|IPF12093	ORF|Verified	Ca21chr1_C_albicans_SC5314	2036879	2038543	W	CAL0004591		Protein lacking an S. cerevisiae ortholog; transposon mutation affects filamentous growth; transcriptionally activated by Mnl1p under weak acid stress	25/10/2004	25/11/2008			NA
ORF19.5486::CAN1U	-0.327	0.171	-0.275	-0.714		orf19.12941|IPF21656.1|IPF10981.1|Contig4-2604_0006|orf6.4180|CA2322|CaO19.12941|YSH1|CaO19.5486	ORF|Verified	Ca21chr2_C_albicans_SC5314	1269397	1272009	W	CAL0005344		Putative protein of unknown function; heterozygous null mutant exhibits hypersensitivity to parnafungin and cordycepin in the C. albicans fitness test	25/10/2004	2008-07-11		YSH1	NA
ORF19.2075::CAN1U	-0.048	0.17	0.266	0.193	DFG5	orf19.9622|IPF25260.1|IPF1199.1|Contig4-3072_0022|orf6.7480|CA4822|CaO19.2075|CaO19.9622	ORF|Verified	Ca21chr2_C_albicans_SC5314	82837	84192	W	CAL0004498		N-linked mannoprotein of cell wall and membrane; possible signal transducer; role in hyphal growth and HWP1 induction in alkaline pH; GPI modification predicted; dfg5 dcw1 double mutant is inviable; caspofungin-induced, fungal-specific	25/10/2004	19/09/2007		DFG5	NA
ORF19.4311::CAN1U	0.048	0.168	0.061	0.112	YNK1	orf19.11786|IPF18653.1|IPF2914.1|Contig4-2902_0014|orf6.3163|orf6.4616|CA2645|CaO19.4311	ORF|Verified	Ca21chr5_C_albicans_SC5314	641794	642249	W	CAL0000917		Nucleoside diphosphate kinase (NDP kinase); homo-hexameric; soluble protein in hyphae; flucytosine induced; biofilm induced; macrophage-induced protein; protein detected by mass spec in stationary phase cultures	25/10/2004	2008-07-11		YNK1	NA
ORF19.420::CAN1D	-0.058	0.168	0.038	0		IPF26886.1|IPF10489.2|orf6.3895	ORF|Uncharacterized	Ca21chr1_C_albicans_SC5314	1142135	1142629	W	CAF0006897			25/04/2005	2008-07-11			NA
ORF19.6132::CAN1U	2.714	0.167	0.851	1.058		orf19.13551|IPF21000.1|IPF8841.2|Contig4-2334_0001|orf6.5113|CA3001|CaO19.13551|CaO19.6132|IPF8841	ORF|Uncharacterized	Ca21chrR_C_albicans_SC5314	1603361	1603744	W	CAL0006005			25/10/2004	2008-07-11			NA
ORF19.4079::CAN1U	0.37	0.167	0.145	0.079	SLP2	orf19.11560|IPF23156.1|IPF2071.3|orf6.48|orf6.6857|CA4337|CaO19.4079|IPF2071|IPF2071.2	ORF|Uncharacterized	Ca21chr2_C_albicans_SC5314	1883770	1884561	W	CAL0004912		Predicted ORF in Assemblies 19, 20 and 21; similar to stomatin mechanoreception protein	25/10/2004	2008-07-11			NA
ORF19.3360::CAN1U_1	0.201	0.166	0.084	0.231		orf19.10868|IPF19902.1|IPF19845.1|Contig4-2197_0001|Contig4-2891_0002|orf6.2525|orf6.792|CA1165|CaO19.3360|IPF19902	ORF|Uncharacterized	Ca21chr1_C_albicans_SC5314	351115	353118	W	CAL0004167			25/10/2004	2008-07-11			NA
ORF19.5763::CAN1U	0.492	0.164	-0.136	0.187		orf19.13186|IPF21472.1|IPF10654.2|Contig4-3026_0020|orf6.6195|CA3825|CaO19.13186|CaO19.5763|SPS19|IPF10654	ORF|Uncharacterized	Ca21chr6_C_albicans_SC5314	844153	844935	W	CAL0001490			25/10/2004	2008-07-11			NA
ORF19.6544::CAN1U	0.929	0.16	0.765	1.41	LPI9	orf19.13897|IPF20671.1|IPF15433.2|Contig4-2763_0002|orf6.5271|CA3110|CaJ7.0205|CaJ7_0205|CaO19_6544|CaO19.6544|CaO19.13897	ORF|Uncharacterized	Ca21chr7_C_albicans_SC5314	380244	384338	W	CAL0003186		S. cerevisiae ortholog GIP3 has protein phosphatase type 1 regulator activity, protein phosphatase 1 binding and has role in regulation of phosphoprotein phosphatase activity, chromosome segregation	25/10/2004	2008-07-11		GIP3	NA
ORF19.5125::CAN1U	0.185	0.16	0.092	0.11		orf19.12590|IPF22049.1|IPF14744.2|Contig4-2402_0003|orf6.3406|CA1759|CaJ7.0379|CaO19_5125|CaJ7_0379|CaO19.12590|CaO19.5125|IPF14744	ORF|Uncharacterized	Ca21chr7_C_albicans_SC5314	715230	713515	C	CAL0002530		Predicted ORF in Assemblies 19, 20 and 21; expression regulated during planktonic growth; transcript induced by ketoconazole	25/10/2004	2008-07-11		YLR149C	NA
ORF19.2394::CAN1U_1	0.576	0.159	-0.08	0.343		orf19.9930|IPF18548.2|IPF11494.2|Contig4-2991_0002|orf6.3679|orf6.3854|CA1966|FZD1|CaO19.2394|IFR4	ORF|Uncharacterized	Ca21chrR_C_albicans_SC5314	741862	740777	C	CAL0000838		S. cerevisiae ortholog YNL134C localizes to cytoplasm, nucleus	25/10/2004	2008-07-11		YNL134C	NA
ORF19.2850::CAN1U	0.326	0.159	1.106	2.639		orf19.10369|IPF17450.3|IPF10699.3|Contig4-2389_0003|orf6.1274|orf6.3280|orf6.4944|CA0392|CaO19.2850|IPF17450|CA1671|IPF11391|IPF11391.2	ORF|Uncharacterized	Ca21chrR_C_albicans_SC5314	672973	678729	W	CAL0005150		Predicted ORF in Assemblies 19, 20 and 21; induced by nitric oxide in yhb1 mutant	25/10/2004	2008-07-11			NA
ORF19.1888::CAN1D	0.255	0.159	0.135	0.035		orf19.9444|IPF25442.1|IPF6462.1|Contig4-2743_0009|orf6.7032|CA4479|CaO19.1888|URH1|CaO19.9444	ORF|Uncharacterized	Ca21chr2_C_albicans_SC5314	1518360	1517368	C	CAL0001797		S. cerevisiae ortholog URH1 has role in pyrimidine nucleoside catabolic process, nicotinate nucleotide salvage, ER-associated protein catabolic process, NAD biosynthesis via nicotinamide riboside salvage pathway, pyrimidine salvage	25/10/2004	2008-07-11		URH1	NA
ORF19.2869::CAN1U	0.305	0.157	0.889	1.352		orf19.10387|IPF24449.1|IPF3251.2|Contig4-3009_0018|orf6.1537|CA0545|CaO19.10387|LDG10|CaO19.2869|IPF3251	ORF|Uncharacterized	Ca21chr4_C_albicans_SC5314	1482683	1482174	C	CAL0005178			25/10/2004	2008-07-11			NA
ORF19.2012::CAN1U	-0.829	0.156	0.927	0.26	NOT3	orf19.9563|IPF18023.2|IPF15994.2|Contig4-1979_0003|Contig4-1979_0004|orf6.6349|orf6.778|CA0181|NOT31|CaO19.2012	ORF|Verified	Ca21chr2_C_albicans_SC5314	183402	185798	W	CAL0004330		Protein with similarity to Not5p, putative transcriptional regulator; not required for adherence to buccal epithelial cells or for virulence in mouse systemic infection; null mutant colonies exhibit slightly decreased filamentation ratio	25/10/2004	2008-07-11			NA
ORF19.341::CAN1U	-0.402	0.155	1.104	2.112		orf19.7974|IPF26983.1|IPF1524.2|Contig4-3090_0015|orf6.7225|TPO3|CA4635|CaO19.7974|CaO19.341|IPF1524	ORF|Verified	Ca21chr3_C_albicans_SC5314	728409	726478	C	CAL0004786		Putative spermidine export pump; fungal-specific (no human or murine homolog)	25/10/2004	2010-04-06			NA
ORF19.4683::CAN1D	0.452	0.154	-0.377	0.339	MLP1	orf19.12152|IPF22637.1|IPF10559.2|Contig4-1629_0001|orf6.5453|orf6.68|CA3240|CaO19.4683|IPF10559	ORF|Uncharacterized	Ca21chr4_C_albicans_SC5314	209114	214612	W	CAL0003820		Ortholog of S. cerevisiae MLP1	25/10/2004	2008-07-11		MLP1	NA
ORF19.6506::CAN1U_2	-0.3	0.154	-0.52	0.132		orf19.13859|IPF20561.1|IPF3927.2|Contig4-2803_0009|orf6.7654|CA4967|CaJ7.0245|CaO19.6506|CaO19.13859|CaO19_6506|CaJ7_0245|IPF3927	ORF|Uncharacterized	Ca21chr7_C_albicans_SC5314	465070	467136	W	CAL0003038		S. cerevisiae ortholog RCO1 has histone deacetylase activity, has role in regulation of DNA-dependent DNA replication initiation, RNA elongation from RNA polymerase II promoter, histone deacetylation and localizes to Rpd3S complex	25/10/2004	2008-07-11		RCO1	NA
ORF19.6113::CAN1U	-0.773	0.154	0.133	1.378		orf19.13532|IPF21132.1|IPF10769.1|orf6.6228|CaO19.6113|CaO19.13532	ORF|Uncharacterized	Ca21chr1_C_albicans_SC5314	8908	8597	C	CAL0005958		Predicted ORF in Assemblies 19, 20 and 21; transcription detected in high-resolution tiling array experiments	25/10/2004	19/09/2007			NA
ORF19.1513::CAN1U	0.349	0.151	0.139	1.074	FAB1	orf19.9088|IPF9288.2|IPF29418.1|Contig4-2754_0006|Contig4-2754_0007|Contig4-2754_0009|orf6.3964|CA2179|CaO19.1513	ORF|Verified	Ca21chr2_C_albicans_SC5314	385840	377966	C	CAL0005404		Phosphatidylinositol 3-phosphate 5-kinase; required for hyphal growth on solid media, and for wild-type vacuolar morphology and acidification; not required for wild-type virulence in mouse systemic infection or for adherence to HeLa cells	25/10/2004	2008-07-11		FAB1	NA
ORF19.6818::CAN1U_1	0.724	0.15	0.787	-0.026		orf19.14110|IPF20440.1|IPF2409.2|Contig4-2745_0001|orf6.8813|CA5889|CaO19.14110|CaO19.6818|IPF2409	ORF|Uncharacterized	Ca21chr3_C_albicans_SC5314	1560674	1556562	C	CAL0005664		S. cerevisiae ortholog YLR419W localizes to mitochondrion	25/10/2004	2010-04-06		YLR419W	NA
ORF19.5087::CAN1U	0.188	0.15	0.223	0.76	BUD6	orf19.12553|IPF22122.1|IPF8707.2|Contig4-2085_0001|orf6.6289|CA3891|CaO19.5087|CaO19.12553	ORF|Verified	Ca21chr1_C_albicans_SC5314	1772735	1774846	W	CAL0001789		Protein required for Spitzenkorper formation in hyphal cells (wild-type localization of Mlc1p to the Spitzenkorper); localizes to polarisome	25/10/2004	25/11/2008		BUD6	NA
ORF19.4222::CAN1U	0.869	0.149	-0.22	1.073	SST2	orf19.11698|IPF22951.1|IPF3141.2|Contig4-2936_0006|orf6.2767|CA1321|CaO19.4222|CaO19.11698|IPF3141	ORF|Verified	Ca21chr5_C_albicans_SC5314	480271	482298	W	CAL0000136		Predicted regulator of G-protein signaling in mating pathway; homozygous null mutation causes alpha-factor hypersensitivity and mating defect (in an opaque MTLa/MTLa background); transcription induced by alpha factor	25/10/2004	2008-07-11		SST2	NA
ORF19.5804::CAN1D	0.848	0.149	-0.751	-0.02	HYU1	orf19.13226|IPF21434.1|IPF10288.2|Contig4-3045_0016|Contig4-3045_0017|orf6.6638|CA4157|CaO19.5804|CaO19.13226	ORF|Uncharacterized	Ca21chr2_C_albicans_SC5314	601474	597563	C	CAL0002248		Protein described as hydantoin utilization protein A; induced upon adherence to polystyrene; regulated by Gcn2p and Gcn4p	25/10/2004	2008-07-11			NA
ORF19.6461::CAN1U	0.954	0.148	0.17	-0.153		orf19.13819|IPF20643.1|IPF11435.1|Contig4-2613_0002|orf6.5998|CA3666|CaJ7.0290|CaO19.6461|COX20|CaO19.13819|CaO19_6461|CaJ7_0290|IPF11435	ORF|Uncharacterized	Ca21chr7_C_albicans_SC5314	533827	534342	W	CAL0002249		S. cerevisiae ortholog COX20 has unfolded protein binding, has role in mitochondrial respiratory chain complex IV assembly, protein processing, aerobic respiration and localizes to mitochondrial inner membrane	25/10/2004	2008-07-11		COX20	NA
ORF19.2461::CAN1U	0.377	0.147	1.302	0.133	PRN4	orf19.9998|IPF24852.1|IPF6694.2|Contig4-2709_0011|orf6.4974|CA2895|IFS1|CaO19.2461|CaO19.9998	ORF|Uncharacterized	Ca21chr1_C_albicans_SC5314	1221590	1222576	W	CAL0001579	CAL0006578	Protein with similarity to pirins; increased transcription is observed upon benomyl treatment	25/10/2004	2008-07-11			NA
ORF19.2726::CAN1U	0.312	0.146	-0.035	0.121		orf19.10240|IPF24621.1|IPF10262.2|orf6.2518|CA1160|CaO19.2726|CaO19.10240|IPF10262	ORF|Uncharacterized	Ca21chr4_C_albicans_SC5314	559897	558959	C	CAL0004202		Predicted ORF in Assemblies 19, 20 and 21; Plc1p-regulated	25/10/2004	2008-07-11		SFK1	NA
ORF19.5287::CAN1U	-0.512	0.145	0.082	-0.4		IPF3733.2|Contig4-3028_0003|orf6.3826|CA2074|CaO19.5287|IPF3733	ORF|Uncharacterized	Ca21chrR_C_albicans_SC5314	1153364	1151805	C	CAL0003652			25/10/2004	2008-07-11			NA
ORF19.5651::CAN1D_1	0.309	0.142	-0.205	-0.052		orf19.13096|IPF16104.2|IPF18451.2|Contig4-3054_0028|orf6.4520|orf6.6891|CA4361|CaO19.5651|IPF16104	ORF|Uncharacterized	Ca21chr4_C_albicans_SC5314	36910	39081	W	CAL0000662		S. cerevisiae ortholog JHD2 has histone demethylase activity (H3-K4 specific), has role in histone demethylation and localizes to cytoplasm, nucleus	25/10/2004	19/09/2007		JHD2	NA
ORF19.3946::CAN1D	0.03	0.142	0.009	-0.019		orf19.11428|IPF23271.1|IPF13798.1|Contig4-1800_0004|orf6.2413|CA1090|CaO19.11428|COX18|CaO19.3946	ORF|Uncharacterized	Ca21chr5_C_albicans_SC5314	1004587	1003703	C	CAL0002981		S. cerevisiae ortholog COX18 has membrane insertase activity, has role in protein insertion into mitochondrial membrane from inner side and localizes to integral to mitochondrial inner membrane	25/10/2004	2008-07-11		COX18	NA
ORF19.2706::CAN1U	0.012	0.141	0.064	0.135	CRH11	orf19.10221|orf6.1231|IPF24611.1|IPF14360.2|Contig4-1894_0003|CA0375|CRH1|CaO19.2706|CaO19.10221	ORF|Verified	Ca21chr4_C_albicans_SC5314	600732	599371	C	CAL0004169		GPI-anchored cell wall protein, putative ortholog of S. cerevisiae Crh1p; predicted glycosyl hydrolase domain; similar to Csf4p and to antigenic A. fumigatus Aspf9; predicted Kex2p substrate; caspofungin-induced	25/10/2004	2008-07-11		CRH1	NA
ORF19.5026::CAN1D_1	0.136	0.14	0.258	0.206		orf19.12493|IPF22331.1|IPF3021.1|Contig4-3075_0021|orf6.7983|CA5237|CaO19.5026|CaO19.12493|ZMS1	ORF|Uncharacterized	Ca21chr1_C_albicans_SC5314	3057052	3053519	C	CAL0001620		Putative transcription factor with zinc finger DNA-binding motif	25/10/2004	25/11/2008		YML081W	NA
ORF19.7091::CAN1U	-0.323	0.14	-0.962	-0.24		IPF538.1|Contig4-3106_0026|orf6.8462|CA5609|CaJ7.0041|CaO19.7091|CaJ7_0041|CaO19_7091|IPF538	ORF|Uncharacterized	Ca21chr7_C_albicans_SC5314	47988	47152	C	CAL0002189		Predicted ORF in Assemblies 19, 20 and 21; induced by nitric oxide	25/10/2004	19/09/2007			NA
ORF19.1611::CAN1U	1.212	0.138	0.222	0.716		orf19.9179|IPF18870.2|IPF14827.2|orf6.1338|orf6.1937|CA0429|CaO19.1611|IPF14827	ORF|Uncharacterized	Ca21chr3_C_albicans_SC5314	510705	509773	C	CAL0006332			25/10/2004	2010-04-06			NA
ORF19.1223::CAN1D	-0.029	0.137	0.074	0.028	DBF2	orf19.8809|IPF26112.1|IPF13853.2|Contig4-1569_0001|orf6.851|CA0205|CaO19.8809|CaO19.1223	ORF|Verified	Ca21chr2_C_albicans_SC5314	1360034	1357902	C	CAL0002833		Essential serine/threonine protein kinase involved in mitotic spindle formation and cytokinesis; required for septum formation, exit from mitosis, and normal hyphal morphogenesis; virulence-group-correlated expression	25/10/2004	2008-07-11		DBF20	NA
ORF19.5934::CAN1U_1	0.241	0.135	0.099	0.014		orf19.13355|IPF21187.1|IPF116.2|Contig4-3022_0019|Contig4-3022_0020|orf6.9103|CA6116|TOP3|CaO19.13355|CaO19.5934	ORF|Uncharacterized	Ca21chr3_C_albicans_SC5314	1006282	1004393	C	CAL0003329		S. cerevisiae ortholog TOP3 has DNA topoisomerase type I activity and has role in regulation of DNA recombination, mitotic sister chromatid cohesion, reciprocal meiotic recombination, telomere maintenance via telomerase	25/10/2004	2010-04-06		TOP3	NA
ORF19.2746::CAN1U	-0.031	0.134	0.099	0.099		orf19.10260|IPF14444.3|IPF28996.1|Contig4-3001_0019|orf6.4702|CA2702|EMP70|CaO19.2746|IPF14444.2	ORF|Uncharacterized	Ca21chr4_C_albicans_SC5314	529387	527495	C	CAL0004231		S. cerevisiae ortholog EMP70 has role in invasive growth in response to glucose limitation, cellular copper ion homeostasis, pseudohyphal growth and localizes to endosome, fungal-type vacuole membrane	25/10/2004	2008-07-11		EMP70	NA
ORF19.2150::CAN1D	0.612	0.133	0.417	0.417		orf19.9697|IPF25190.1|IPF11603.2|Contig4-2063_0006|Contig4-2303_0006|orf6.5384|CA3190|CaO19.9697|CaO19.2150|IPF11603	ORF|Uncharacterized	Ca21chr6_C_albicans_SC5314	1015905	1016894	W	CAL0005361		S. cerevisiae ortholog AIM45 localizes to mitochondrion	25/10/2004	2008-07-11		AIM45	NA
ORF19.3742::CAN1U	0.137	0.132	0.107	0.032		orf19.11227|IPF4728.1|IPF19450.2|Contig4-3070_0005|orf6.5472|orf6.81|CA3254|CaO19.3742|IPF4728	ORF|Uncharacterized	Ca21chrR_C_albicans_SC5314	509367	508642	C	CAL0001197		Predicted ORF in Assemblies 19, 20 and 21; expression regulated during planktonic growth; greater mRNA abundance observed in a cyr1 homozygous null mutant than in wild type	25/10/2004	2008-07-11			NA
ORF19.1604::CAN1D_1	-0.083	0.132	0.025	0.075		orf19.9172|IPF25717.1|IPF6730.2|Contig4-3095_0062|Contig4-3095_0063|orf6.2453|CA1121|CaO19.1604|CaO19.9172|IPF6730	ORF|Uncharacterized	Ca21chr2_C_albicans_SC5314	1933514	1930310	C	CAL0006309		Predicted ORF in Assemblies 19, 20 and 21; Gal4p-like DNA-binding domain	25/10/2004	2008-07-11			NA
ORF19.3769::CAN1U	-1.124	0.132	1.448	1.278		orf19.11253|IPF23445.1|IPF13485.2|Contig4-2542_0016|Contig4-2542_0017|orf6.2286|orf6.2598|CA1019|ZRG17|CaO19.3769|IPF13485	ORF|Uncharacterized	Ca21chr4_C_albicans_SC5314	1086089	1084026	C	CAL0001249		S. cerevisiae ortholog ZRG17 has zinc ion transmembrane transporter activity, has role in zinc ion transport and localizes to endoplasmic reticulum	25/10/2004	2008-07-11		ZRG17	NA
ORF19.6817::CAN1U_1	0.676	0.131	0.377	0.432	FCR1	orf19.14109|IPF20357.1|IPF2404.1|Contig4-3076_0005|orf6.8814|CA5890|CaO19.14109|CaO19.6817	ORF|Verified	Ca21chr3_C_albicans_SC5314	1568560	1570113	W	CAL0005662	CAL0006520	Putative zinc cluster transcription factor; negative regulator of fluconazole, ketoconazole, brefeldin A resistance; transposon mutation affects filamentous growth; partially suppresses S. cerevisiae pdr1 pdr3 mutant fluconazole sensitivity	25/10/2004	2010-04-06			NA
ORF19.7235::CAN1D_1	0.173	0.131	0.076	0.117		IPF846.1|Contig4-3014_0006|orf6.8135|CA5358|CaO19.7235|IPF846	ORF|Verified	Ca21chr1_C_albicans_SC5314	3143753	3141075	C	CAL0003838		Predicted ORF in Assemblies 19, 20 and 21; mutation confers hypersensitivity to amphotericin B	25/10/2004	25/11/2008		YMR102C	NA
ORF19.925::CAN1D	0.006	0.131	0.025	0.023		orf19.8540|IPF26328.1|IPF8424.1|Contig4-2692_0012|orf6.2863|CA1385|CaO19.8540|CaO19.925|IPF8424	ORF|Uncharacterized	Ca21chr5_C_albicans_SC5314	146292	144766	C	CAL0003630			25/10/2004	19/09/2007			NA
ORF19.4720::CAN1U	0.447	0.13	0.992	-0.528	CTR2	orf19.12183|IPF22485.1|IPF15729.2|Contig4-2780_0006|orf6.3182|CA1600|orf19.72|CaO19.12183|CaO19.4720	ORF|Uncharacterized	Ca21chr1_C_albicans_SC5314	1886980	1887468	W	CAL0004393		Predicted ORF in Assemblies 19, 20 and 21; induced by nitric oxide; clade-associated gene expression	25/10/2004	25/11/2008		CTR2	NA
ORF19.5507::CAN1D	0.181	0.13	0.105	0.166	ENP1	IPF2587.2|Contig4-3088_0045|orf6.4355|CA2449|CaJ7.0424|CaO19.5507|CaJ7_0424|CaO19_5507	ORF|Verified	Ca21chr7_C_albicans_SC5314	824034	822607	C	CAL0006067		Protein similar to S. cerevisiae Enp1p; transposon mutation affects filamentous growth; decreased expression in response to prostaglandins	25/10/2004	2008-07-11		ENP1	NA
ORF19.5660::CAN1D	0.266	0.129	0.091	0.075		orf19.13105|IPF21541.1|IPF5275.1|Contig4-3054_0014|Contig4-3054_0015|orf6.6900|CA4368|PEX10|CaO19.5660|CaO19.13105|PEX10.3f|PEX10.3	ORF|Uncharacterized	Ca21chr4_C_albicans_SC5314	50512	49534	C	CAL0000687		S. cerevisiae ortholog PEX10 has ubiquitin-protein ligase activity, has role in protein import into peroxisome matrix, protein ubiquitination and localizes to peroxisomal membrane	25/10/2004	19/09/2007		PEX10	NA
ORF19.7205::CAN1U	0.044	0.129	0.126	0.116	DUR7	IPF901.1|Contig4-3075_0002|CA5331|DUR33.5eoc|DUR33|orf6.8105	ORF|Uncharacterized	Ca21chr1_C_albicans_SC5314	3083072	3081048	C	CAL0003739		Putative urea transporter; fungal-specific (no human or murine homolog)	25/10/2004	25/11/2008			NA
ORF19.2665::CAN1U	0.997	0.128	1.289	2.476	MSN5	orf19.10182|orf19.10183|IPF18929.1|IPF24579.1|IPF29005.1|IPF12426.2|Contig4-3083_0029|orf6.1628|orf6.1629|CA0601|CA0600|orf19.2666|MSN5.3f	ORF|Uncharacterized	Ca21chr4_C_albicans_SC5314	682600	686337	W	CAL0003494		S. cerevisiae ortholog MSN5 has importin-alpha export receptor activity, has role in tRNA re-export from nucleus, protein export from nucleus and localizes to nucleus	25/10/2004	2008-07-11		MSN5	NA
ORF19.3759::CAN1U	0.164	0.128	0.049	-0.031		orf19.11243|IPF23508.1|IPF8898.2|Contig4-2804_0009|orf6.2265|CA1005|CaO19.11243|CaO19.3759|LPG7	ORF|Uncharacterized	Ca21chr1_C_albicans_SC5314	2744638	2743298	C	CAL0001223		S. cerevisiae ortholog ELP4 has role in tRNA wobble uridine modification, regulation of transcription from RNA polymerase II promoter and localizes to Elongator holoenzyme complex, cytoplasm	25/10/2004	25/11/2008		ELP4	NA
ORF19.4972::CAN1U	0.148	0.127	0.027	0.046		orf19.12437|IPF7964.2|IPF15920.1|Contig4-2387_0006|orf6.1556|orf6.1893|orf6.3141|CA0556|CaO19.4972|IPF15920	ORF|Uncharacterized	Ca21chr1_C_albicans_SC5314	2937571	2935625	C	CAL0006395		Putative transcription factor with zinc finger DNA-binding motif	25/10/2004	25/11/2008			NA
ORF19.3016::CAN1U	0.145	0.127	0.147	0.07		orf19.10534|IPF24371.1|IPF3708.2|Contig4-3096_0040|orf6.7753|CA5052|CaO19.3016|CaO19.10534|IPF3708	ORF|Uncharacterized	Ca21chr1_C_albicans_SC5314	679856	680281	W	CAL0001350			25/10/2004	2008-07-11			NA
ORF19.1589::CAN1D	0.031	0.127	0.07	0.121		orf19.9162|IPF25783.1|IPF14455.1|Contig4-3005_0002|orf6.5331|CA3156|RRN7|CaO19.9162|CaO19.1589|IPF14455	ORF|Uncharacterized	Ca21chr2_C_albicans_SC5314	530098	531411	W	CAL0005647		Putative DNA-binding transcription factor	25/10/2004	2008-07-11			NA
ORF19.5880::CAN1U	0.801	0.126	0.272	0.055		orf19.13301|orf19.13302|IPF21249.1|IPF21205.1|IPF1844.1|IPF1841.1|Contig4-3084_0022|Contig4-3084_0024|orf6.9156|orf6.9157|CA6157|CA6156|orf19.5881|GEF1.5f	ORF|Uncharacterized	Ca21chr3_C_albicans_SC5314	905227	907533	W	CAL0002454		S. cerevisiae ortholog GEF1 has voltage-gated chloride channel activity and has role in cellular copper ion homeostasis, cellular iron ion homeostasis	25/10/2004	2010-04-06		GEF1	NA
ORF19.6568::CAN1D	-0.051	0.126	-0.008	0.086	SMC6	orf19.13921|IPF20688.1|IPF1656.2|Contig4-2941_0016|Contig4-2941_0018|orf6.7556|CA4880|CaJ7.0178|RHC18|CaO19.13921|CaO19.6568|CaJ7_0178|CaO19_6568	ORF|Uncharacterized	Ca21chr7_C_albicans_SC5314	340592	343978	W	CAL0003255		Predicted ORF in Assemblies 19, 20 and 21; cell-cycle regulated periodic mRNA expression; S. cerevisiae ortholog is not cell-cycle regulated	25/10/2004	2008-07-11		SMC6	NA
ORF19.1235::CAN1D	0.549	0.125	0.125	0.125	HOM3	orf19.8820|IPF26072.1|IPF14675.2|orf6.5082|CA2977|CaO19.8820|CaO19.1235	ORF|Uncharacterized	Ca21chr4_C_albicans_SC5314	1210282	1211916	W	CAL0002880		Putative L-aspartate 4-P-transferase; fungal-specific (no human or murine homolog); regulated by Gcn2p and Gcn4p	25/10/2004	2008-07-11		HOM3	NA
ORF19.3865::CAN1U_1	-0.005	0.125	0.078	0.169	RFX1	orf19.11346|IPF23376.1|IPF6593.2|Contig4-3046_0015|orf6.5255|CA3101|CaO19.3865|CaO19.11346|IPF6593	ORF|Uncharacterized	Ca21chrR_C_albicans_SC5314	1305024	1302469	C	CAL0002122			25/10/2004	2008-07-11			NA
ORF19.5384::CAN1U	1.353	0.124	0.036	-0.227	CHS8	orf19.12839|IPF21803.1|IPF11660.2|orf6.8620|CA5750|CHS3|CaO19.5384|CaO19.12839|CHS21	ORF|Verified	Ca21chr3_C_albicans_SC5314	123508	126825	W	CAL0004405		Chitin synthase required for synthesis of long-chitin fibrils; nonessential; 8 or 9 membrane spanning regions; mRNA present in yeast and hyphae; induced during cell wall regeneration; fungal-specific (no human or murine homologs)	25/10/2004	19/09/2007			NA
ORF19.7061::CAN1U	0.083	0.124	0.059	0.032		IPF477.1|orf6.8492|CA5634|CaJ7.0072|CaO19_7061|CaJ7_0072|CaO19.7061|IPF477	ORF|Uncharacterized	Ca21chr7_C_albicans_SC5314	96723	96043	C	CAL0002107			25/10/2004	19/09/2007			NA
ORF19.5722::CAN1U	0.13	0.123	-0.01	0.092		orf19.13145|IPF21455.1|IPF11027.2|Contig4-2277_0001|orf6.3797|CA2052|CaO19.13145|CaO19.5722|IPF11027	ORF|Uncharacterized	Ca21chr6_C_albicans_SC5314	755643	754024	C	CAL0001395			25/10/2004	2008-07-11			NA
ORF19.7646::CAN1U	-0.041	0.123	-0.022	0.057		IPF585.1|Contig4-3108_0116|orf6.8994|CA6036|CaO19.7646|IPF585	ORF|Uncharacterized	Ca21chrR_C_albicans_SC5314	2253226	2254167	W	CAL0000888			25/10/2004	2008-07-11			NA
ORF19.4557::CAN1D	-0.095	0.122	-0.033	0.023		orf19.8798|IPF26122.1|IPF19127.1|IPF15446.2|orf6.842|orf6.3076|CA1529|orf19.1209|SPC105.5eoc|SPC105	ORF|Uncharacterized	Ca21chr6_C_albicans_SC5314	897768	894484	C	CAL0002792		S. cerevisiae ortholog SPC105 has role in mitotic cell cycle spindle assembly checkpoint, protein localization to kinetochore, sister chromatid biorientation, microtubule nucleation	25/10/2004	2008-07-11		SPC105	NA
ORF19.4653::CAN1U	-0.088	0.121	0.029	-0.045		orf19.12123|orf4.4704|IPF22681.1|IPF12189.1|Contig4-2565_0007|orf6.4704|CaO19.4653|CaO19.12123	ORF|Uncharacterized	Ca21chr4_C_albicans_SC5314	273296	273625	W	CAL0003721		Transcriptionally regulated by iron; expression greater in low iron; similar to GPI-linked cell-wall proteins	25/10/2004	2008-07-11			NA
ORF19.4898::CAN1U	-0.602	0.121	-0.016	-0.156		orf19.12363|IPF8950.1|IPF28258.1|Contig4-2955_0025|orf6.4234|CA2361|CaO19.12363|CaO19.4898|IPF8950	ORF|Uncharacterized	Ca21chr1_C_albicans_SC5314	2269357	2268668	C	CAL0005529		Predicted ORF in Assemblies 19, 20 and 21; increased expression in response to prostaglandins	25/10/2004	25/11/2008		FMP52	NA
ORF19.1035::CAN1U	0.881	0.12	0.438	0.685	WAR1	orf19.8637|IPF6159.2|IPF17784.3|Contig4-2952_0016|orf6.2322|orf6.265|orf6.3216|CA1038|CaO19.1035|IPF6159	ORF|Verified	Ca21chr1_C_albicans_SC5314	781180	784023	W	CAL0001122		Predicted zinc cluster protein involved in resistance to weak organic acids; has similarity to S. cerevisiae War1p, which is a transcription factor involved in the regulation of weak acid stress response genes	25/10/2004	2008-07-11	2005-11-02	WAR1	NA
ORF19.6234::CAN1U_1	-0.125	0.12	-0.25	-0.017		orf19.13614|IPF12148.1|IPF12516.1|Contig4-2906_0007|orf6.1584|orf6.5122|CA3007|CaO19.6234|IPF12148	ORF|Verified	Ca21chr1_C_albicans_SC5314	1444495	1442891	C	CAL0000477		Predicted ORF in Assemblies 19, 20 and 21; mutation confers hypersensitivity to 5-fluorocytosine (5-FC), 5-fluorouracil (5-FU), and tubercidin (7-deazaadenosine)	25/10/2004	2008-07-11		IPI3	NA
ORF19.2693::CAN1U	-0.258	0.12	0.495	-0.429	GST2	orf19.10208|YNL229C|Contig4-2782_0006|IPF24629.1|IPF7968.2|IPF7968|Contig4-2865_0012|orf6.5481|CA3260|CaO19.10208|CaO19.2693	ORF|Uncharacterized	Ca21chr4_C_albicans_SC5314	623611	622952	C	CAL0003548	CAL0006857	Putative glutathione S transferase; increased transcription upon benomyl treatment transcription and in populations of cells exposed to fluconazole over multiple generations; regulated by Nrg1p, Tup1p; induced by nitric oxide	25/10/2004	2008-07-11			NA
ORF19.3470::CAN1U_1	0.869	0.119	1.637	0.206		orf19.10974|orf6.962|IPF16554.3|IPF15630.2|Contig4-2269_0004|orf6.256|orf6.4989|CA0241|CaO19.3470|IPF15630	ORF|Uncharacterized	Ca21chr6_C_albicans_SC5314	478131	475750	C	CAL0005055		Putative flavodoxin; similar to S. cerevisiae Ypl207p; predicted Kex2p substrate	25/10/2004	2008-07-11		TYW1	NA
ORF19.5178::CAN1U	0.191	0.119	0.126	0.027	ERG5	orf19.12645|IPF22052.1|IPF5398.1|Contig4-2348_0004|orf6.6958|CA4418|CaJ7.0323|CaO19.12645|CaO19.5178|CaO19_5178|CaJ7_0323	ORF|Verified	Ca21chr7_C_albicans_SC5314	613720	612167	C	CAL0002665	CAL0006512	Putative C-22 sterol desaturase; fungal C-22 sterol desaturases are cytochrome P450 enzymes of ergosterol biosynthesis, catalyze formation of the C-22(23) double bond in the sterol side chain; transposon mutation affects filamentous growth	25/10/2004	2008-07-11		ERG5	NA
ORF19.5678::CAN1D	0.177	0.119	0.139	0.126		orf19.13123|IPF21548.1|IPF8567.3|orf6.6918	ORF|Uncharacterized	Ca21chr4_C_albicans_SC5314	84045	85634	W	CAL0000723		S. cerevisiae ortholog DPH2 has role in peptidyl-diphthamide biosynthetic process from peptidyl-histidine and localizes to cytoplasm	25/10/2004	19/09/2007		DPH2	NA
ORF19.4795::CAN1U	0.112	0.119	0.112	0.168		orf19.12259|IPF16501.2|IPF16767.2|Contig4-1525_0003|Contig4-1525_0004|Contig4-1844_0004|Contig4-3040_0002|orf6.1471|orf6.3054|CA0501|CaO19.4795|IPF16501	ORF|Uncharacterized	Ca21chr1_C_albicans_SC5314	2059614	2056114	C	CAL0004615			25/10/2004	25/11/2008			NA
CAALFMP14::CAN1U_1	0.656	0.118	0.738	0.181	NAD4		ORF|Uncharacterized	Ca19-mtDNA	32120	33514	W	CAF0007395		Subunit 4 of NADH:ubiquinone oxidoreductase (NADH:ubiquinone dehydrogenase), a multisubunit enzyme complex (complex I) of the mitochondrial inner membrane that catalyzes the first step in mitochondrial respiration	26/04/2006	2000-06-07			NA
ORF19.4290::CAN1D	0.304	0.118	0.195	0.101	TRR1	orf19.11766|IPF2959.2|IPF28463.1|Contig4-3019_0014|orf6.5196|CA3059|CaO19.4290|CaO19.11766	ORF|Verified	Ca21chr5_C_albicans_SC5314	611366	612328	W	CAL0000375	CAL0006743	Putative thioredoxin reductase; upregulated in presence of human neutrophils; regulated by Tsa1p, Tsa1Bp; induced by nitric oxide; peroxide-induced; oxidative stress-induced via Cap1p; fungal-specific (no human/murine homolog)	25/10/2004	2008-07-11		TRR1	NA
ORF19.2611::CAN1U	0.058	0.118	0.048	-0.068	MCM6	orf19.10142|IPF24727.1|IPF8502.2|Contig4-2859_0007|orf6.4274|CA2388|CaO19.10142|CaO19.2611	ORF|Uncharacterized	Ca21chrR_C_albicans_SC5314	459676	462318	W	CAL0003376		Protein described as part of MCM DNA replication initiation complex; mRNA expression, peak at cell-cycle M/G1 phase; regulated by tyrosol and cell density; repressed in response to alpha pheromone in SpiderM medium	25/10/2004	2008-07-11		MCM6	NA
ORF19.6822::CAN1U	0.324	0.117	0.117	-0.092		orf19.14114|IPF20390.1|IPF2417.1|Contig4-2745_0005|orf6.8809|CA5886|CaO19.6822|CaO19.14114|IPF2417	ORF|Uncharacterized	Ca21chr3_C_albicans_SC5314	1551882	1550806	C	CAL0005691		S. cerevisiae ortholog DCN1 has NEDD8 ligase activity, ubiquitin binding and has role in protein neddylation, positive regulation of ubiquitin-protein ligase activity	25/10/2004	2010-04-06		DCN1	NA
ORF19.2238::CAN1D	0.031	0.117	-0.001	0.071	LTE1	orf19.9780|orf19.9781|IPF25036.1|IPF13694.2|IPF25034.1|IPF19721.1|Contig4-2781_0024|Contig4-2838_0001|Contig4-2838_0002|orf6.2394|orf6.2393|CA1077|CA1076|orf19.2239|CaO19.9780|LTE99|CaO19.2238|IPF13694	ORF|Uncharacterized	Ca21chr2_C_albicans_SC5314	1407349	1412304	W	CAL0006248		Protein similar to S. cerevisiae Lte1p; transcription is repressed in response to alpha pheromone in SpiderM medium	25/10/2004	2008-07-11			NA
ORF19.3405::CAN1D	0.029	0.117	0.067	0.032	ZCF18	orf19.10908|IPF23829.1|IPF9894.2|Contig4-2230_0002|orf6.4326|CA2428|IPF9894|IPF9894.3	ORF|Uncharacterized	Ca21chr6_C_albicans_SC5314	378225	376633	C	CAL0004869		Putative transcription factor with zinc finger DNA-binding motif; heterozygous null mutant displays sensitivity to virgineone	25/10/2004	2008-07-11	2005-11-02		NA
ORF19.7148::CAN1D	0.188	0.115	0.044	0.104	TPO2	IPF1922.2|Contig4-2346_0003|orf6.8048|TPO1|CA5287|CaJ7.0493|CaJ7_0493|CaO19_7148|CaO19.7148|IPF1922	ORF|Uncharacterized	Ca21chr7_C_albicans_SC5314	928833	930524	W	CAL0002974		Putative polyamine transport protein; fungal-specific (no human or murine homolog)	25/10/2004	2008-07-11			NA
ORF19.5339::CAN1D	0.127	0.115	-0.061	0.063		orf19.12799|IPF21907.1|IPF28082.1|orf6.8328|CaO19.12799|CaO19.5339	ORF|Uncharacterized	Ca21chr2_C_albicans_SC5314	2187529	2187873	W	CAL0004299		Predicted ORF in Assemblies 19, 20 and 21; transcription detected in high-resolution tiling array experiments	25/10/2004	2008-07-11			NA
ORF19.6998::CAN1U	0.091	0.115	0.047	0.111	GTT1	IPF4511.1|Contig4-2915_0014|orf6.7744|CA5044|GTT2|CaO19.6998|GTT14	ORF|Uncharacterized	Ca21chr3_C_albicans_SC5314	1259056	1259859	W	CAL0000420		Protein described as glutathione S-transferase; downregulated upon adherence to polystyrene; regulated upon white-opaque switching; induced in the presence of human neutrophils; oxidative stress-induced via Cap1p; regulated by Gcn2p, Gcn4p	25/10/2004	2010-04-06			NA
ORF19.2674::CAN1D	-0.019	0.115	0.059	0.051		orf19.10189|IPF24618.1|IPF6890.2|orf6.5560|CA3325|CaO19.2674|CaO19.10189|IPF6890	ORF|Uncharacterized	Ca21chr4_C_albicans_SC5314	665139	664111	C	CAL0003513		Putative transcription factor with zinc finger DNA-binding motif	25/10/2004	2008-07-11			NA
ORF19.6146::CAN1U	0.148	0.114	0	0.134	CLG1	orf19.13565|IPF9413.1|IPF27804.1|Contig4-2953_0010|orf6.5668|CA3411|CaO19.6146|CaO19.13565|IPF9413	ORF|Uncharacterized	Ca21chrR_C_albicans_SC5314	1577798	1577043	C	CAL0006031		Transcription is regulated upon yeast-hyphal switch	25/10/2004	2008-07-11			NA
ORF19.2558::CAN1D	0.113	0.113	0.148	0.04		orf19.10090|IPF24748.1|IPF7848.1|Contig4-3016_0024|orf6.3807|CA2058|CaO19.10090|CaO19.2558|IPF7848	ORF|Uncharacterized	Ca21chrR_C_albicans_SC5314	379275	380723	W	CAL0002483			25/10/2004	2008-07-11			NA
ORF19.6463::CAN1U	0.07	0.113	0.07	-0.165		orf19.13821|IPF18813.2|IPF11432.2|Contig4-2613_0007|orf6.2211|orf6.5996|YJR072|CA3663|CaJ7.0288|CaO19.6463|CaJ7_0288|CaO19_6463|IPF11432	ORF|Uncharacterized	Ca21chr7_C_albicans_SC5314	532174	530897	C	CAL0002253		Predicted ORF in Assemblies 19, 20 and 21; putative ortholog of S. cerevisiae Yjr072cp; possibly essential for growth (however, depletion mutant is viable)	25/10/2004	2008-07-11		NPA3	NA
ORF19.6641::CAN1U	0.055	0.113	0	0		orf19.13962|IPF20520.1|IPF5015.2|Contig4-3035_0006|orf6.6538|CA4085|LPF41|CaO19.13962|CaO19.6641|IPF5015	ORF|Uncharacterized	Ca21chrR_C_albicans_SC5314	1212791	1211934	C	CAL0004030			25/10/2004	2008-07-11			NA
ORF19.7556::CAN1U	2.234	0.112	0.83	2.267		IPF959.1|Contig4-3105_0014|orf6.8904|CA5966|CaO19.7556|IPF959	ORF|Uncharacterized	Ca21chrR_C_albicans_SC5314	2099576	2098932	C	CAL0000095			25/10/2004	2008-07-11			NA
ORF19.1678::CAN1U	0.077	0.112	-0.082	0.077		orf19.9247|Contig4-2527_0008|orf6.2000|CaO19.9247|CaO19.1678	ORF|Uncharacterized	Ca21chr3_C_albicans_SC5314	360220	360570	W	CAL0000111		Predicted ORF in Assemblies 19, 20 and 21; transcription detected in high-resolution tiling array experiments	25/10/2004	2008-07-11			NA
ORF19.3543::CAN1D	-0.046	0.112	0.117	0.094		orf19.11027|IPF23748.1|IPF6437.1|Contig4-2990_0002|orf6.4289|CA2402|CaO19.11027|CaO19.3543|IPF6437	ORF|Dubious	Ca21chr2_C_albicans_SC5314	1058799	1058455	C	CAL0005906			25/10/2004	2008-07-11			NA
ORF19.871::CAN1U_1	0.267	0.111	0.207	0.014		orf19.8490|IPF3950.2|IPF29698.1|Contig4-2937_0019|orf6.2459|orf6.7306|CA4694|LST4|CaO19.871|IPF3950	ORF|Uncharacterized	Ca21chr2_C_albicans_SC5314	728433	731492	W	CAL0002848		S. cerevisiae ortholog LST4 has protein transporter activity, has role in Golgi to plasma membrane transport, intracellular protein transport and localizes to vesicle coat	25/10/2004	2008-07-11		LST4	NA
ORF19.7631::CAN1U	0.181	0.111	0.057	0.122	SLD5	IPF610.1|Contig4-3108_0098|orf6.8979|CA6026|CaO19.7631|IPF610	ORF|Uncharacterized	Ca21chrR_C_albicans_SC5314	2236105	2235395	C	CAL0000861		Predicted ORF in Assemblies 19, 20 and 21; cell-cycle regulated periodic mRNA expression	25/10/2004	2008-07-11		SLD5	NA
ORF19.3376::CAN1U	0.545	0.11	0.152	0.528		orf19.10885|IPF16001.1|IPF13247.1|Contig4-1821_0002|orf6.1152|orf6.2936|CA0339|CaO19.3376|IPF13247	ORF|Uncharacterized	Ca21chr4_C_albicans_SC5314	733784	733260	C	CAL0004193			25/10/2004	2008-07-11			NA
ORF19.2727::CAN1D	0.118	0.11	0.02	0.012	GRX3	orf19.10241|IPF24624.1|IPF10259.2|Contig4-2458_0002|orf6.2519|CA1161|CaO19.10241|CaO19.2727	ORF|Uncharacterized	Ca21chr4_C_albicans_SC5314	558606	557845	C	CAL0004203		Protein described as glutaredoxin; flucytosine induced; regulated by Gcn4p; repressed in response to amino acid starvation (3-aminotriazole treatment)	25/10/2004	2008-07-11		GRX3	NA
ORF19.4954::CAN1U	-0.02	0.11	-0.024	0.014		orf19.12419|IPF19467.1|IPF13974.2|Contig4-2314_0005|orf6.1487|orf6.43|CA0512|CaO19.4954|PPA1|VMA16	ORF|Uncharacterized	Ca21chr1_C_albicans_SC5314	2896155	2895565	C	CAL0006331		S. cerevisiae ortholog PPA1 localizes to integral to membrane	25/10/2004	25/11/2008		PPA1	NA
ORF19.516::CAN1U	0.557	0.109	0.955	1.031		orf19.8147|IPF26776.1|IPF12486.1|Contig4-3063_0018|Contig4-3063_0019|orf6.6728|CA4233|CaO19.516|RFT1|CaO19.8147	ORF|Uncharacterized	Ca21chrR_C_albicans_SC5314	957305	955620	C	CAL0000084		S. cerevisiae ortholog RFT1 has role in protein N-linked glycosylation, glycolipid translocation and localizes to endoplasmic reticulum membrane	25/10/2004	2008-07-11		RFT1	NA
ORF19.672::CAN1U	-0.251	0.109	-0.198	-0.48		orf19.8289|IPF26626.1|IPF3968.1|Contig4-2917_0010|Contig4-2917_0011|orf6.6565|CA4108|CaO19.8289|PRP28|CaO19.672|IPF3968	ORF|Uncharacterized	Ca21chr1_C_albicans_SC5314	2480984	2479239	C	CAL0001091			25/10/2004	25/11/2008			NA
ORF19.7078::CAN1D	0.405	0.108	0.009	0.054		IPF511.1|Contig4-3106_0051|orf6.8475|CA5620|CaJ7.0055|CaO19.7078|CaJ7_0055|CaO19_7078|IPF511	ORF|Uncharacterized	Ca21chr7_C_albicans_SC5314	69539	69078	C	CAL0002146		Ortholog of S. cerevisiae YCL012C	25/10/2004	19/09/2007		YCL012C	NA
ORF19.4504::CAN1D	-0.055	0.108	-0.036	0.152		orf19.11980|IPF4794.1|IPF28368.1|orf6.4196|CA2333|SAD2|CaO19.4504|ADH4	ORF|Uncharacterized	Ca21chr2_C_albicans_SC5314	937567	938616	W	CAL0002618			25/10/2004	2008-07-11			NA
ORF19.1057::CAN1U	0.171	0.107	0.095	-0.019		orf19.8659|IPF26268.1|IPF17234.2|Contig4-2089_0004|Contig4-2089_0005|orf6.4932|CA2864|CaO19.1057|CaO19.8659|IPF17234.3f|IPF17234.3	ORF|Uncharacterized	Ca21chr1_C_albicans_SC5314	879384	878815	C	CAL0001192			25/10/2004	2008-07-11			NA
ORF19.298::CAN1D	0.058	0.107	0.12	0.047		IPF27056.1|IPF18470.1|orf6.4295|CaO19.298|CaO19.7930	ORF|Uncharacterized	Ca21chr3_C_albicans_SC5314	639473	639976	W	CAF0006893			25/04/2005	2010-04-06			NA
ORF19.1459::CAN1U_1	-0.084	0.107	-0.706	-0.309	PPE1	orf19.9034|IPF25793.1|IPF6254.1|orf6.7114|CA4543|CaO19.9034|CaO19.1459	ORF|Uncharacterized	Ca21chr2_C_albicans_SC5314	271750	272832	W	CAL0004622		Protein similar to S. cerevisiae Ppe1p; shows genetic interaction with some genes involved in diploid filamentous growth and haploid invasive growth in S. cerevisiae	25/10/2004	2008-07-11		PPE1	NA
ORF19.2690::CAN1U	0.227	0.106	0.07	0.013		orf19.10205|IPF24572.1|IPF7974.1|Contig4-2865_0004|orf6.4800|CA2773|MGM1|CaO19.2690|CaO19.10205	ORF|Uncharacterized	Ca21chr4_C_albicans_SC5314	627864	630557	W	CAL0003545		S. cerevisiae ortholog MGM1 has role in mitochondrial genome maintenance, mitochondrial fusion and localizes to mitochondrial intermembrane space	25/10/2004	2008-07-11		MGM1	NA
ORF19.1564::CAN1U	0.1	0.106	0.131	0.045		orf19.9137|IPF25819.1|IPF7145.2|Contig4-2824_0002|orf6.6421|CA3988|CaO19.9137|CaO19.1564|IPF7145	ORF|Verified	Ca21chr2_C_albicans_SC5314	478694	479263	W	CAL0005564		Plasma membrane-localized protein of unknown function	25/10/2004	2008-07-11		YET3	NA
ORF19.3544::CAN1U	0.048	0.106	0.015	0.053		orf19.11028|IPF23729.1|IPF6438.1|Contig4-2990_0001|orf6.4290|CA2403|CaO19.3544|CaO19.11028|IPF6438	ORF|Uncharacterized	Ca21chr2_C_albicans_SC5314	1059033	1060151	W	CAL0005908		S. cerevisiae ortholog YML131W localizes to cytoplasm	25/10/2004	2008-07-11		YML131W	NA
ORF19.4740::CAN1U	0.024	0.106	0.111	0.062		orf19.12202|IPF22476.1|IPF19937.1|Contig4-2447_0002|Contig4-2447_0003|orf6.3652|CA1946|CaO19.12202|CaO19.4740|IPF19937	ORF|Uncharacterized	Ca21chr1_C_albicans_SC5314	1921826	1921194	C	CAL0004445		S. cerevisiae ortholog PTH1 has aminoacyl-tRNA hydrolase activity, has role in mitochondrial translation and localizes to mitochondrion	25/10/2004	25/11/2008		PTH1	NA
ORF19.6970::CAN1D	0	0.106	0.055	0.096		IPF7559|IPF7559.2|Contig4-2973_0019|orf6.7716|CA5017|CaO19.6970	ORF|Uncharacterized	Ca21chr3_C_albicans_SC5314	1182952	1181981	C	CAL0000362		Protein not essential for viability	25/10/2004	2010-04-06			NA
ORF19.5110::CAN1U	-0.337	0.106	-1.303	1.665	OPY2	orf19.12576|IPF22134.1|IPF13257.2|Contig4-2451_0005|orf6.6340|CA3925|CaO19.5110|CaO19.12576|IPF13257	ORF|Uncharacterized	Ca21chr1_C_albicans_SC5314	1823851	1825434	W	CAL0002507		S. cerevisiae ortholog OPY2 has role in cell cycle arrest in response to pheromone, osmosensory signaling pathway and localizes to integral to membrane, plasma membrane, fungal-type vacuole	25/10/2004	25/11/2008		OPY2	NA
ORF19.7201::CAN1U	-0.103	0.105	-0.006	0.041	SLA2	IPF2136.1|Contig4-3097_0055|orf6.8101|CA5327|CaJ7.0436|CaJ7_0436|CaO19_7201|CaO19.7201	ORF|Verified	Ca21chr7_C_albicans_SC5314	843541	846732	W	CAL0003735		Actin binding protein with roles in growth control and morphogenesis; required for alkaline pH-induced hyphal formation; localized to actin patches	25/10/2004	2008-07-11			NA
ORF19.2570::CAN1D	-1.391	0.105	0.105	-0.781	MCI4	orf19.10102|IPF24789.1|IPF2728.2|Contig4-3016_0007|orf6.4671|CA2680|CaO19.2570|CaO19.10102	ORF|Uncharacterized	Ca21chrR_C_albicans_SC5314	396477	396896	W	CAL0002517		Protein described as NADH-ubiquinone dehydrogenase	25/10/2004	2008-07-11			NA
ORF19.4937::CAN1U	0.317	0.104	-0.087	0.217	CHS3	orf19.12403|orf19.12404|IPF22336.1|IPF22321.1|IPF7889.2|IPF7886.2|Contig4-2962_0013|orf6.6053|orf6.6052|CHS3.3f|CHS3.5f|CA3711|CA3710|orf19.4938	ORF|Verified	Ca21chr1_C_albicans_SC5314	2859992	2856351	C	CAL0006283	CAL0006466	Major chitin synthase of yeast-form and hyphal cells; synthesizes short-chitin fibrils; Chs4p-activated; transcription induced at yeast-hyphal transition; Chs1p and Chs2p, but not Chs3p, are inhibited by the protoberberine HWY-289	25/10/2004	25/11/2008		CHS3	NA
ORF19.2852::CAN1U	0.019	0.104	-0.009	0.111		orf19.10371|IPF24502.1|IPF11393.2|Contig4-2764_0007|orf6.3278|CA1669|MRP21|CaO19.10371|CaO19.2852|IPF11393	ORF|Uncharacterized	Ca21chrR_C_albicans_SC5314	681188	680607	C	CAL0005153			25/10/2004	2008-07-11			NA
ORF19.1757::CAN1U_1	1.608	0.103	-0.324	0.638		orf19.9326|IPF25560.1|IPF6857.1|Contig4-2851_0019|orf6.4092|CA2262|CaO19.9326|CaO19.1757|IPF6857	ORF|Uncharacterized	Ca21chr2_C_albicans_SC5314	2102914	2104665	W	CAL0000873		Putative transcription factor with zinc finger DNA-binding motif; transcription is upregulated in clinical isolates from HIV+ patients with oral candidiasis	25/10/2004	19/09/2007			NA
ORF19.2320::CAN1U	0.296	0.103	0.048	0.062		orf19.9856|IPF24981.1|IPF15559.2|Contig4-1946_0004|orf6.5588|CA3348|CaO19.2320|RIO1|CaO19.9856	ORF|Uncharacterized	Ca21chr1_C_albicans_SC5314	2418349	2416868	C	CAL0000691		Predicted ORF in Assemblies 19, 20 and 21; possibly an essential gene, disruptants not obtained by UAU1 method	25/10/2004	25/11/2008		RIO1	NA
ORF19.4647::CAN1U	0.089	0.103	0.046	0.05	HAP3	orf19.12116|orf6.3344|IPF22615.1|IPF9315.2|HAP32|Contig4-1826_0002|CA1717|CaO19.4647|CaO19.12116|IPF9315	ORF|Uncharacterized	Ca21chr4_C_albicans_SC5314	287709	288817	W	CAL0003705		Protein described as similar to CCAAT-binding transcription factor that regulates respiration; expression greater in low iron; transcription is opaque specific, alkaline upregulated, ciclopirox olamine induced	25/10/2004	2008-07-11			NA
ORF19.691::CAN1U_1	0.032	0.103	0.05	0.091	GPD2	orf19.8310|IPF26632.1|IPF11982.1|Contig4-2418_0003|orf6.1984|CA0824|CaO19.691|CaO19.8310	ORF|Uncharacterized	Ca21chr6_C_albicans_SC5314	412675	411560	C	CAL0001161	CAL0006539	Similar to glycerol 3-P dehydrogenases; regulated by Ssn6p, Nrg1p, Efg1p; induced upon osmotic and oxidative stress (via Hog1p), cell wall regeneration, macrophage/pseudohyphal growth, core stress response; possibly essential (UAU1 method)	25/10/2004	2008-07-11			NA
ORF19.4918::CAN1U	0.013	0.103	-0.068	-0.234		orf19.12384|IPF13890.3|IPF18629.1|Contig4-2364_0002|orf6.3297|orf6.1451|CA1682|TRA98|CaO19.12384|CaO19.4918|Cirt3	ORF|Uncharacterized	Ca21chr1_C_albicans_SC5314	2805337	2803778	C	CAL0006236			25/10/2004	25/11/2008			NA
ORF19.6306::CAN1U	0.123	0.102	0.009	0.004		orf19.13683|IPF20826.1|IPF12224.2|Contig4-3056_0038|orf6.5499|CA3272|CaO19.6306|ALD4|CaO19.13683	ORF|Verified	Ca21chrR_C_albicans_SC5314	1055989	1054484	C	CAL0001236		Trimethylaminobutyraldehyde dehydrogenase, the third enzyme of the carnitine biosynthesis pathway	25/10/2004	2008-07-11			NA
ORF19.1585::CAN1D	0.082	0.102	0.082	0.039	ZRT2	orf19.9158|IPF25789.1|IPF13128.2|Contig4-3005_0008|orf6.5335|CA3160|CaO19.1585|CaO19.9158	ORF|Uncharacterized	Ca21chr2_C_albicans_SC5314	524084	525196	W	CAL0005643		Putative zinc transporter; ciclopirox olamine, fluconazole, and alkaline downregulated; transcriptionally induced by interaction with macrophages; amphotericin B induced; possibly an essential gene, disruptants not obtained by UAU1 method	25/10/2004	2008-07-11		ZRT2	NA
ORF19.2769::CAN1U	-0.044	0.102	0.154	0.007		orf19.10285|IPF24643.1|IPF7079.2|Contig4-2112_0005|Contig4-2513_0011|orf6.6583|CA4122|CaO19.10285|CaO19.2769|PBI2	ORF|Uncharacterized	Ca21chr4_C_albicans_SC5314	463682	464065	W	CAL0004259		Predicted ORF in Assemblies 19, 20 and 21; hyphal-induced expression; greater mRNA abundance observed in a cyr1 or ras1 homozygous null mutant than in wild type	25/10/2004	2008-07-11		PBI2	NA
ORF19.2340::CAN1D	0.141	0.101	0.02	0.075	CDC48	orf19.9876|IPF8680.2|IPF29137.1|Contig4-3011_0012|orf6.5568|CA3333|CaO19.2340|CaO19.9876	ORF|Verified	Ca21chr1_C_albicans_SC5314	2390766	2393246	W	CAL0000732		Protein described as microsomal ATPase; plasma membrane-localized; regulated by Gcn2p and Gcn4p; induced in response to amino acid starvation (3-aminotriazole treatment); macrophage/pseudohyphal-repressed	25/10/2004	25/11/2008		CDC48	NA
ORF19.1053::CAN1D	0.041	0.101	0.024	0.047		orf19.8655|IPF26257.1|IPF15633.2|Contig4-2647_0022|orf6.2009|CA0842|CaO19.8655|BST1|CaO19.1053|IPF15633	ORF|Uncharacterized	Ca21chr1_C_albicans_SC5314	873841	872669	C	CAL0001187			25/10/2004	2008-07-11			NA
ORF19.4363::CAN1D	-0.056	0.101	-0.042	-0.004	SGD1	orf19.11841|YLR336C|Contig4-2883_0005|IPF7574.2|IPF28445.1|Contig4-2883_0008|Contig4-2883_0011|orf6.2425|orf6.3775|CA2035|CaO19.4363|CA2034|SGD1.3f|IPF18558.1|SGD1.5f	ORF|Uncharacterized	Ca21chrR_C_albicans_SC5314	809883	812918	W	CAL0001070		Predicted ORF in Assemblies 19, 20 and 21; downregulated during core stress response; transcription is increased in populations of cells exposed to fluconazole over multiple generations	25/10/2004	2008-07-11		SGD1	NA
ORF19.5927::CAN1U	0.021	0.1	0.069	0.052	RPS15	orf19.13348|IPF21299.1|IPF135.1|Contig4-2867_0011|Contig4-2867_0012|orf6.9110|CA6123|RPS15.3	ORF|Uncharacterized	Ca21chr3_C_albicans_SC5314	992663	991860	C	CAL0003305		Putative ribosomal protein; macrophage/pseudohyphal-induced after 16 h; genes encoding cytoplasmic ribosomal subunits, translation factors, and tRNA synthetases are downregulated upon phagocytosis by murine macrophage	25/10/2004	2010-04-06		RPS15	NA
ORF19.2401::CAN1U	-0.006	0.1	0.371	0.042		orf19.9938|IPF14934.1|IPF29112.1|Contig4-1536_0003|Contig4-1537_0003|orf6.561|CA0113|CaO19.2401|ATG4|AUT2	ORF|Uncharacterized	Ca21chrR_C_albicans_SC5314	723935	722595	C	CAL0001444		Ortholog of S. cerevisiae ATG4	25/10/2004	2008-07-11		ATG4	NA
ORF19.7360::CAN1U	0.152	0.099	-0.025	-0.021		IPF1242.2|Contig4-2926_0026|orf6.8520|CA5658|CaO19.7360|IPF1242	ORF|Uncharacterized	Ca21chr3_C_albicans_SC5314	1298649	1298173	C	CAL0004703			25/10/2004	2010-04-06			NA
ORF19.4117::CAN1U	0.109	0.099	0.115	0.023		orf19.11599|IPF2127.3|IPF23159.1|IPF2127.2|Contig4-2528_0002|orf6.6819|orf6.805|CA4309|CaO19.4117	ORF|Uncharacterized	Ca21chr2_C_albicans_SC5314	1234911	1236344	W	CAL0005595		Protein not essential for viability	25/10/2004	2008-07-11			NA
ORF19.5312::CAN1U	-0.04	0.099	0.017	0.04		orf19.12772|IPF21855.1|IPF8210.1|Contig4-2503_0001|orf6.8301|CA5480|CaO19.12772|CaO19.5312|IPF8210	ORF|Uncharacterized	Ca21chr4_C_albicans_SC5314	854134	855291	W	CAL0004261		S. cerevisiae ortholog MET4 has role in response to arsenic, response to cadmium ion, positive regulation of transcription from RNA polymerase II promoter, sulfur amino acid metabolic process	25/10/2004	2008-07-11		MET4	NA
ORF19.1936::CAN1U_1	0.144	0.097	0.047	0.117	SNF1	orf19.9491|IPF9571.2|IPF19131.2|Contig4-2985_0003|orf6.5603|orf6.832|CA3361|CaO19.1936	ORF|Verified	Ca21chr5_C_albicans_SC5314	294667	296523	W	CAL0002564		Essential protein; functional homolog of S. cerevisiae Snf1p regulator of sugar metabolism; constitutively expressed; Thr208 phosphorylation may have regulatory role; up-regulation associated with azole resistance; has polyhistidine tract	25/10/2004	19/09/2007		SNF1	NA
ORF19.2925::CAN1U	0.058	0.097	0.021	0.064		orf19.10442|IPF24343.1|IPF15237.1|Contig4-2057_0002|orf6.1561|CA0561|CIN4|CaO19.10442|CaO19.2925	ORF|Uncharacterized	Ca21chr1_C_albicans_SC5314	498993	498391	C	CAL0005991		S. cerevisiae ortholog CIN4 has role in protein folding and localizes to cytoplasm	25/10/2004	2008-07-11		CIN4	NA
ORF19.3260::CAN1U_1	0.013	0.097	0.05	-0.215		orf19.10770|IPF24007.1|IPF256.1|Contig4-2987_0013|orf6.8260|CA5453|SIS2|CaO19.3260|CaO19.10770|IPF256	ORF|Uncharacterized	Ca21chrR_C_albicans_SC5314	218979	216784	C	CAL0003355			25/10/2004	2008-07-11			NA
ORF19.1189::CAN1U	-0.412	0.097	0.54	0.02		orf19.8780|IPF19121.2|IPF9057.2|Contig4-2980_0031|orf6.4626|orf6.861|CA2649|CaO19.1189|IPF9057	ORF|Uncharacterized	Ca21chr6_C_albicans_SC5314	39779	41833	W	CAL0002133		Predicted ORF in Assemblies 19, 20 and 21; transcription regulated upon yeast-hyphal switch; transcriptionally activated by Mnl1p under weak acid stress; contains a 5' UTR intron	25/10/2004	2008-07-11			NA
ORF19.6385::CAN1U_1	2.754	0.096	2.778	-0.338	ACO1	orf19.13742|orf6.7870|ACON|IPF18134.2|IPF12652.2|Contig4-2922_0012|orf6.5837|CA3546|CaO19.13742|CaO19.6385	ORF|Verified	Ca21chrR_C_albicans_SC5314	1785893	1783560	C	CAL0001406		Protein described as aconitase; Gcn4p-regulated; amino acid starvation (3-AT treatment), amphotericin B, phagocytosis, farnesol induced; fluconazole-downregulated; expression greater in high iron; antigenic in human or murine infection	25/10/2004	2008-07-11		ACO1	NA
ORF19.172::CAN1D	0.112	0.096	0.123	0.055	RPC19	orf19.7805|IPF27146.1|IPF16126.1|Contig4-2440_0002|orf6.2908|CA1417|CaO19.172|CaO19.7805|IPF16126	ORF|Uncharacterized	Ca21chrR_C_albicans_SC5314	560836	561231	W	CAL0003206		Predicted ORF in Assemblies 19, 20 and 21; transcription is upregulated in both intermediate and mature biofilms	25/10/2004	2008-07-11		RPC19	NA
ORF19.2646::CAN1D	0.038	0.096	0.073	0.059	ZCF13	orf19.10169|orf6.3817|HAP1|IPF13024.2|IPF29039.1|Contig4-2669_0005|orf6.3357|CA2064|CaO19.2646|IPF13024	ORF|Uncharacterized	Ca21chr5_C_albicans_SC5314	759778	756050	C	CAL0003461		Predicted zinc-finger protein of unknown function, not essential for viability	25/10/2004	2008-07-11	2005-11-02		NA
ORF19.6882::CAN1D	-0.004	0.096	0.017	-0.02	OSM1	orf19.14171|IPF20231.1|IPF9550.1|Contig4-3086_0042|orf6.7146|CA4570|CaO19.14171|CaO19.6882|IPF9550	ORF|Verified	Ca21chr2_C_albicans_SC5314	1165501	1167012	W	CAL0005898		Putative flavoprotein subunit of fumarate reductase; soluble protein in hyphae; fungal-specific (no human or murine homolog); caspofungin repressed; protein detected by mass spec in stationary phase cultures	25/10/2004	2008-07-11			NA
ORF19.7247::CAN1D	-0.034	0.096	0.041	0.041	RIM101	orf6.8147|HRM101|PRR2|IPF822.2|Contig4-3014_0032|CA5367|CaO19.7247	ORF|Verified	Ca21chr1_C_albicans_SC5314	3160657	3158672	C	CAL0003879		Transcription factor involved in alkaline pH response; required for alkaline-induced hyphal growth; role in virulence in mouse systemic infection; activated by C-terminal proteolytic cleavage; mediates both positive and negative regulation	25/10/2004	25/11/2008			NA
ORF19.1121::CAN1U	-0.361	0.095	0.759	0.418		orf19.8719|IPF2329.1|IPF13871.1|Contig4-1915_0003|Contig4-1995_0007|Contig4-1995_0008|orf6.1196|orf6.3473|CA1813|HWH2|CaO19.1121|IPF2329	ORF|Uncharacterized	Ca21chr5_C_albicans_SC5314	825621	826442	W	CAL0001913			25/10/2004	2008-07-11			NA
ORF19.1043::CAN1D	0.199	0.094	0.145	-0.034		orf19.8645|IPF26261.1|IPF12992.2|orf6.2125|CA0921|CaO19.1043|CaO19.8645|IPF12992	ORF|Uncharacterized	Ca21chr1_C_albicans_SC5314	862110	863027	W	CAL0001153		S. cerevisiae ortholog VPS66 has role in protein targeting to vacuole and localizes to cytoplasm	25/10/2004	2008-07-11		VPS66	NA
ORF19.3735::CAN1U	0.018	0.094	0.101	0.021		orf19.11220|IPF4716.2|IPF19050.1|Contig4-3070_0017|orf6.1097|orf6.5465|CA3250|CaO19.3735|IPF4716	ORF|Uncharacterized	Ca21chrR_C_albicans_SC5314	518256	519583	W	CAL0001173		Predicted ORF in Assemblies 19, 20 and 21; transcription is induced in response to alpha pheromone in SpiderM medium	25/10/2004	2008-07-11			NA
ORF19.5160::CAN1U	-0.066	0.094	0.057	-0.009		orf19.12627|IPF22035.1|IPF5567.2|Contig4-3092_0018|orf6.6976|YJL098|CA4435|CaJ7.0342|CaJ7_0342|CaO19_5160|SAP185|CaO19.12627|CaO19.5160|IPF5567|SAP190	ORF|Uncharacterized	Ca21chr7_C_albicans_SC5314	653625	656210	W	CAL0002617		S. cerevisiae ortholog SAP185 has protein serine/threonine phosphatase activity, has role in G1/S transition of mitotic cell cycle, tRNA wobble uridine modification and localizes to mitochondrion	25/10/2004	2008-07-11		SAP185	NA
ORF19.5989::CAN1U	-0.442	0.094	0.617	1.56		orf19.13410|IPF21211.1|IPF9.2|Contig4-2512_0006|orf6.9048|CA6073|HRP1|CaO19.13410|CaO19.5989	ORF|Uncharacterized	Ca21chr3_C_albicans_SC5314	1103544	1104971	W	CAL0003460			25/10/2004	2010-04-06			NA
ORF19.764::CAN1U	0.113	0.093	-0.021	0.029		orf19.8384|orf19.8385|IPF26522.1|IPF26525.1|IPF3897.2|IPF18581.1|Contig4-2890_0002|Contig4-2890_0003|Contig4-2890_0004|orf6.3664|orf6.3665|CA1954|CA1955|orf19.765|IPF3897.5f	ORF|Uncharacterized	Ca21chr1_C_albicans_SC5314	997102	994445	C	CAL0001899		S. cerevisiae ortholog SCY1 localizes to clathrin-coated vesicle	25/10/2004	2008-07-11		SCY1	NA
ORF19.390::CAN1U	-0.053	0.093	0.018	0.445	CDC42	orf19.8020|IPF26926.1|IPF7286.2|Contig4-3031_0021|orf6.6274|CA3879|CaO19.8020|CaO19.390	ORF|Verified	Ca21chr1_C_albicans_SC5314	1857461	1856886	C	CAL0004942	CAL0006454	Rho-type GTPase; required for budding and maintenance of hyphal growth; GGTase I geranylgeranylated; misexpression blocks hyphal growth, causes avirulence in mouse IV infection; shows actin-dependent localization to hyphal tip	25/10/2004	25/11/2008		CDC42	NA
ORF19.1855::CAN1U	1.587	0.092	0.297	0.995		orf19.9413|orf6.3324|IPF25469.1|IPF19985.1|SEO2|SEO1|Contig4-3021_0009|Contig4-3021_0010|orf6.4008|orf6.5622|CA3373|CaO19.1855|SEO11|CaO19.9413	ORF|Uncharacterized	Ca21chrR_C_albicans_SC5314	1459271	1457457	C	CAL0001694		Predicted membrane transporter, member of the anion:cation symporter (ACS) family, major facilitator superfamily (MFS); Gcn4p-regulated; flucytosine induced; ketoconazole-repressed; oxidative stress-induced via Cap1p	25/10/2004	2008-07-11		SEO1	NA
ORF19.1032::CAN1U_1	1.518	0.092	-0.536	1.715	SKO1	orf19.8634|IPF26249.1|IPF6153.2|Contig4-2301_0003|Contig4-2301_0004|orf6.3219|CA1627|CaO19.8634|CaO19.1032|SKO1.3f|SKO1.3	ORF|Verified	Ca21chr1_C_albicans_SC5314	788364	790210	W	CAL0001116		Putative transcription factor involved in cell wall damage response; mutation causes caspofungin sensitivity; induced by osmotic stress via Hog1p; transcriptionally activated by Mnl1p under weak acid stress	25/10/2004	2008-07-11		SKO1	NA
ORF19.3615::CAN1D_1	0.137	0.092	0.128	0.066		orf19.11098|IPF23666.1|IPF5192.2|Contig4-2505_0010|orf6.3285|CA1675|CaO19.3615|CaO19.11098|IPF5192	ORF|Uncharacterized	Ca21chr2_C_albicans_SC5314	1753971	1755452	W	CAL0000313		Predicted ORF in Assemblies 19, 20 and 21; induced in core caspofungin response; increased expression observed in an ssr1 homozygous null mutant; induced by nitric oxide in yhb1 mutant	25/10/2004	2008-07-11		YGL082W	NA
ORF19.5729::CAN1D_1	0.067	0.092	0.076	0.075	FGR17	orf19.13151|IPF21450.1|IPF13158.2|Contig4-3044_0013|orf6.4908|CA2844|YNA2|CaO19.5729|CaO19.13151|IPF13158	ORF|Verified	Ca21chr6_C_albicans_SC5314	767847	769811	W	CAL0001407		Putative DNA-binding transcription factor; has zinc cluster DNA-binding motif; lacks an ortholog in S. cerevisiae; transposon mutation affects filamentous growth	25/10/2004	2008-07-11			NA
ORF19.4705::CAN1U	-0.073	0.092	1.496	-0.261		orf19.12176|IPF19340.2|IPF4444.2|Contig4-2960_0015|orf6.327|orf6.3516|CCA1|CaO19.4705|CA1841	ORF|Uncharacterized	Ca21chr4_C_albicans_SC5314	157322	158917	W	CAL0004347		S. cerevisiae ortholog CCA1 has tRNA adenylyltransferase activity, has role in tRNA 3'-terminal CCA addition and localizes to mitochondrial matrix	25/10/2004	2008-07-11		CCA1	NA
ORF19.5424::CAN1U	0.549	0.091	0.433	0.752		IPF21766.1|IPF1120.2|orf6.8660|CaO19.12879|CaO19.5424	ORF|Uncharacterized	Ca21chr3_C_albicans_SC5314	60243	59698	C	CAF0007042			25/04/2005	19/09/2007			NA
ORF19.2203::CAN1U	0.229	0.091	0.001	-0.009		IPF29181.1|orf6.4338|CaO19.2203	ORF|Dubious	Ca21chr2_C_albicans_SC5314	1589241	1589558	W	CAL0006169			25/10/2004	2008-07-11			NA
ORF19.5838::CAN1U	0.219	0.091	0.077	-0.044		orf19.13260|IPF21408.1|IPF11225.2|Contig4-2921_0004|orf6.6140|CA3782|SER2|CaO19.13260|CaO19.5838	ORF|Uncharacterized	Ca21chr2_C_albicans_SC5314	539009	539914	W	CAL0002335		S. cerevisiae ortholog SER2 has phosphoserine phosphatase activity, has role in L-serine biosynthetic process and localizes to cytoplasm, nucleus	25/10/2004	2008-07-11		SER2	NA
ORF19.4502::CAN1U	0.184	0.091	-0.09	0.387		orf19.11978|IPF22754.1|IPF4789.2|Contig4-2993_0016|orf6.4194|CA2331|CaO19.4502|MOT1|CaO19.11978	ORF|Uncharacterized	Ca21chr2_C_albicans_SC5314	940777	946524	W	CAL0002614		S. cerevisiae ortholog MOT1 has role in transcription of nuclear rRNA large RNA polymerase I transcript, regulation of RNA polymerase II transcriptional preinitiation complex assembly, rRNA processing	25/10/2004	2008-07-11		MOT1	NA
ORF19.3527::CAN1U_1	0.075	0.091	0.074	0.055	CYT1	orf19.11011|orf6.1503|orf6.2040|IPF23744.1|IPF4458.2|Contig4-2446_0010|CA0864|CaO19.3527|CA0524|CYT12|IPF18952.1	ORF|Verified	Ca21chr2_C_albicans_SC5314	1033784	1032918	C	CAL0005851		Cytochrome c1; transcriptionally regulated by iron; expression greater in high iron; alkaline downregulated; possibly an essential gene, disruptants not obtained by UAU1 method	25/10/2004	2008-07-11		CYT1	NA
ORF19.4819::CAN1D	0.258	0.09	0.169	0.124		orf19.12282|IPF22510.1|IPF28271.1|orf6.2400|CaO19.12282|CaO19.4819	ORF|Uncharacterized	Ca21chr1_C_albicans_SC5314	2104356	2104712	W	CAL0005322		Predicted ORF in Assemblies 19, 20 and 21; transcription detected in high-resolution tiling array experiments	25/10/2004	25/11/2008			NA
ORF19.2897::CAN1D_1	0.223	0.09	0.113	0.066	SOU2	orf19.10415|IPF24440.1|IPF13462.2|Contig4-2677_0002|Contig4-2677_0004|orf6.6125|CA3770|CaO19.2897|CaO19.10415	ORF|Uncharacterized	Ca21chr4_C_albicans_SC5314	1417178	1418020	W	CAL0005254		Protein similar to Sou1p; not required for utilization of L-sorbose	25/10/2004	2008-07-11			NA
ORF19.458::CAN1D	0.098	0.09	0.07	0.058		orf19.8089|IPF18974.2|IPF2574.2|Contig4-2758_0012|orf6.1428|orf6.2856|CA1380|BCS1|CaO19.458	ORF|Uncharacterized	Ca21chrR_C_albicans_SC5314	1251275	1249941	C	CAL0005742		S. cerevisiae ortholog BCS1 has role in mitochondrion organization, chaperone-mediated protein complex assembly, aerobic respiration and localizes to mitochondrial inner membrane	25/10/2004	2008-07-11		BCS1	NA
ORF19.4121::CAN1D	0.041	0.089	0.09	0.037		orf19.11603|IPF23150.1|IPF5879.2|Contig4-3052_0027|orf6.3192|CA1609|TES1|CaO19.11603|CaO19.4121|TES11	ORF|Uncharacterized	Ca21chr2_C_albicans_SC5314	1222609	1221455	C	CAL0005627			25/10/2004	2008-07-11			NA
ORF19.3592::CAN1D	0	0.089	-0.11	0	JEM1	orf19.11074|IPF19182.2|IPF13100.1|Contig4-2320_0006|orf6.2050|CA0872|CaO19.3592|IPF13100	ORF|Verified	Ca21chr2_C_albicans_SC5314	1786043	1787953	W	CAL0006020		Functional homolog of S. cerevisiae Jem1p, which acts with Scj1p and Kar2p (BiP) in protein folding and ER-associated degradation of misfolded proteins, and also has a role in karyogamy; has J domain and 4 tetratricopeptide repeats	25/10/2004	2008-07-11		JEM1	NA
ORF19.2503::CAN1U	0.184	0.088	0.088	0.084		orf19.10039|IPF24842.1|IPF4010.2|Contig4-2453_0001|Contig4-2453_0002|orf6.2326|CA1040|CaO19.2503|CaO19.10039|IPF4010	ORF|Uncharacterized	Ca21chr3_C_albicans_SC5314	202606	201350	C	CAL0002356			25/10/2004	19/09/2007			NA
ORF19.5015::CAN1U	-0.361	0.088	-0.911	-0.597	MYO2	orf19.12482|IPF22298.1|IPF13531.2|Contig4-2345_0002|Contig4-2345_0004|orf6.7994|CA5247|CaO19.5015|CaO19.12482	ORF|Verified	Ca21chr1_C_albicans_SC5314	3026140	3030825	W	CAL0001595	CAL0006617	Class V myosin; nonessential; required for wild-type actin cytoskeletal polarity, nuclear organization and migration, and hyphal growth; sole class V myosin in C. albicans; conserved myosin ATPase and tail domains	25/10/2004	25/11/2008		MYO2	NA
ORF19.36::CAN1D	-0.01	0.087	0.038	-0.025		orf19.7709|IPF27217.1|IPF13402.1|Contig4-2637_0001|orf6.608|CA0131|CaO19.7709|COG8|CaO19.36|IPF13402	ORF|Uncharacterized	Ca21chr2_C_albicans_SC5314	1347014	1348291	W	CAL0000552		Predicted ORF in Assemblies 19, 20 and 21; clade-associated gene expression	25/10/2004	2008-07-11			NA
ORF19.1794::CAN1D	0.167	0.086	0.016	0.03		orf19.9360|IPF25538.1|IPF8727.1|Contig4-2654_0005|orf6.4373|CA2464|CaO19.9360|CaO19.1794|IPF8727	ORF|Uncharacterized	Ca21chr4_C_albicans_SC5314	1170295	1169213	C	CAL0000997			25/10/2004	2008-07-11			NA
ORF19.6027::CAN1U	0.166	0.086	0.07	-0.043		orf19.13448|IPF18867.2|IPF7903.2|Contig4-2833_0014|orf6.1968|orf6.3931|CA2155|CaO19.6027|IPF7903	ORF|Uncharacterized	Ca21chr1_C_albicans_SC5314	150614	151714	W	CAL0005074			25/10/2004	19/09/2007			NA
ORF19.4664::CAN1D	0.158	0.086	0.08	-0.041	NAT4	orf19.12134|IPF22668.1|IPF7403.2|Contig4-2819_0011|orf6.4072|orf6.4715|CA2710|CaO19.4664|IPF7403	ORF|Verified	Ca21chr4_C_albicans_SC5314	250950	251564	W	CAL0003754		Putative histone acetyltransferase, involved in regulation of white-opaque switching	25/10/2004	2008-07-11		NAT4	NA
ORF19.7013::CAN1U_1	0.178	0.085	0.137	0.128		IPF2344.1|Contig4-3091_0044|orf6.7939|CA5199|CaJ7.0119|CaO19_7013|CaJ7_0119|CaO19.7013|IPF2334	ORF|Uncharacterized	Ca21chr7_C_albicans_SC5314	212898	214127	W	CAL0001931			25/10/2004	2008-07-11			NA
ORF19.4204::CAN1U	0.112	0.085	-0.013	0.021		orf19.11680|IPF23066.1|IPF7840.1|Contig4-2854_0009|orf6.5017|CA2930|CaO19.4204|PET123|CaO19.11680|IPF7840	ORF|Uncharacterized	Ca21chr6_C_albicans_SC5314	100601	101506	W	CAL0000059		S. cerevisiae ortholog PET123 has structural constituent of ribosome and localizes to mitochondrial small ribosomal subunit	25/10/2004	2008-07-11		PET123	NA
ORF19.1007::CAN1D_1	0.085	0.085	-0.033	0.022		orf19.8622|IPF26283.1|IPF3746.1|Contig4-3028_0026|orf6.613|CA0133|KCS1|CaO19.1007|CaO19.8622|IPF3746	ORF|Uncharacterized	Ca21chrR_C_albicans_SC5314	1136506	1135448	C	CAL0001024		Putative transcription factor with bZIP DNA-binding motif	25/10/2004	2008-07-11			NA
ORF19.5949::CAN1D_1	0.011	0.085	-0.027	0.005	FAS2	orf19.13370|orf19.13372|IPF21167.1|IPF21281.1|IPF21154.1|IPF76.2|IPF77.2|IPF80.2|Contig4-3087_0034|Contig4-3087_0035|Contig4-3087_0037|orf6.9086|orf6.9089|CA6107|CA6105|orf19.5951|FAS2.3f	ORF|Verified	Ca21chr3_C_albicans_SC5314	1036389	1030735	C	CAL0003358	CAL0006517	Alpha subunit of fatty-acid synthase; required for virulence in mouse systemic infection and rat oropharyngeal infection models; regulated by Efg1p; fluconazole-induced; amphotericin B repressed	25/10/2004	2010-04-06		FAS2	NA
ORF19.7396::CAN1D	0	0.085	0.106	0.153		IPF3311.2|Contig4-2982_0013|orf6.8556|CA5694|CaO19.7396|IPF3311	ORF|Uncharacterized	Ca21chr3_C_albicans_SC5314	1397111	1398316	W	CAL0004843			25/10/2004	2010-04-06			NA
ORF19.3004::CAN1U_2	0.484	0.084	1.078	-0.147		orf19.10522|IPF24308.1|IPF5356.2|Contig4-3096_0008|orf6.5285|CA3122|CaO19.10522|CaO19.3004|IPF5356	ORF|Uncharacterized	Ca21chr1_C_albicans_SC5314	651967	653199	W	CAL0001328			25/10/2004	2008-07-11			NA
ORF19.7006::CAN1D	0	0.084	-0.009	-0.095		IPF11756.2|orf6.7932|CA5194|CaJ7.0126|CaO19_7006|CaJ7_0126|IPF11756	ORF|Uncharacterized	Ca21chr7_C_albicans_SC5314	226653	223296	C	CAL0001892			25/10/2004	2008-07-11			NA
ORF19.4120::CAN1U	1.016	0.083	0.419	0.352	LAS1	orf19.11602|IPF23142.1|IPF5882.2|Contig4-3052_0028|orf6.3193|CA1610|CaO19.4120|CaO19.11602	ORF|Verified	Ca21chr2_C_albicans_SC5314	1223378	1224856	W	CAL0005623		Predicted ORF in Assemblies 19, 20 and 21; mutation confers hypersensitivity to 5-fluorocytosine (5-FC), 5-fluorouracil (5-FU); macrophage-induced gene	25/10/2004	2008-07-11			NA
ORF19.2267::CAN1U	0.072	0.083	0.059	-0.104	RFA2	orf19.9807|IPF19276.2|IPF13308.1|Contig4-2843_0008|orf6.435|orf6.5879|CA3573|CaO19.2267	ORF|Uncharacterized	Ca21chr2_C_albicans_SC5314	1452518	1453336	W	CAL0006323		Protein described as DNA replication factor A; RNA abundance regulated by cell cycle, tyrosol and cell density	25/10/2004	2008-07-11		RFA2	NA
ORF19.349::CAN1D	0.062	0.083	0.076	0.045		orf19.7982|IPF26978.1|IPF1500.2|Contig4-3090_0039|orf6.7233|CA4642|CaO19.7982|NCA2|CaO19.349|IPF1500	ORF|Uncharacterized	Ca21chr3_C_albicans_SC5314	750599	748494	C	CAL0004805			25/10/2004	2010-04-06			NA
ORF19.826::CAN1D	-0.02	0.083	-0.032	0.04		orf19.8446|IPF26408.1|IPF8757.2|Contig4-2913_0006|orf6.6717|CA4223|CaO19.8446|CaO19.826|IPF8757	ORF|Uncharacterized	Ca21chr2_C_albicans_SC5314	835946	834090	C	CAL0002681			25/10/2004	2008-07-11			NA
ORF19.5641::CAN1U	0.324	0.082	1.501	0.092	CAR2	orf19.13086|IPF21531.1|IPF12355.2|Contig4-2558_0006|orf6.4510|CaO19.5641|CaO19.13086|CA2561	ORF|Verified	Ca21chr4_C_albicans_SC5314	27186	25876	C	CAL0000636		Alkaline upregulated; mutation confers hypersensitivity to toxic ergosterol analog, and to amphotericin B	25/10/2004	19/09/2007		CAR2	NA
ORF19.1117::CAN1U	0.15	0.082	0.019	0.04		orf19.8714|IPF19255.2|IPF6323.2|Contig4-2766_0017|orf6.3469|orf6.485|CA1810|FDH98|CaO19.1117|FDH2	ORF|Uncharacterized	Ca21chr5_C_albicans_SC5314	835092	833953	C	CAL0001883		Predicted ORF in Assemblies 19, 20 and 21; similar to Candida boidinii formate dehydrogenase; virulence-group-correlated expression	25/10/2004	2008-07-11			NA
ORF19.2179::CAN1U	-0.038	0.082	-0.036	0.223	SIT1	orf19.9725|ARN1|orf6.6084|YHL040C|IPF25111.1|IPF5522.1|Contig4-3057_0013|CA3740|CaO19.2179|CaO19.9725	ORF|Verified	Ca21chr2_C_albicans_SC5314	1636365	1634551	C	CAL0005420	CAL0006706	Transporter of ferrichrome siderophores, but not ferrioxamine B; required for wild-type invasion of human epithelial cells in vitro, but not for wild-type systemic virulence in mouse; transcription regulated by iron, Sfu1p, Rfg1p, Tup1p	25/10/2004	2008-07-11		ARN1	NA
ORF19.3327::CAN1D_1	-0.057	0.081	-0.02	-0.041	TRM2	orf19.10837|IPF23931.1|IPF8326.2|Contig4-2976_0009|orf6.5027|CA2936|CaO19.10837|TRM21|CaO19.3327|IPF8326	ORF|Uncharacterized	Ca21chr1_C_albicans_SC5314	271985	270330	C	CAL0004099		Predicted ORF in Assemblies 19, 20 and 21; decreased expression in response to prostaglandins	25/10/2004	2008-07-11		TRM2	NA
ORF19.3412::CAN1U_1	1.056	0.08	0.921	-0.038	ATG15	orf19.10915|IPF23816.1|IPF12033.2|Contig4-2923_0017|orf6.2101|CA0901|CaO19.3412|CaO19.10915|IPF12033	ORF|Uncharacterized	Ca21chr6_C_albicans_SC5314	368297	366504	C	CAL0004893		Putative lipase; fungal-specific (no human or murine homolog)	25/10/2004	2008-07-11		ATG15	NA
ORF19.3215::CAN1D	0.276	0.08	0.105	0.078		orf19.10727|IPF24104.1|IPF19735.1|Contig4-1643_0001|Contig4-1643_0002|orf6.3197|CA1613|CaO19.10727|CaO19.3215|IPF19735	ORF|Uncharacterized	Ca21chr5_C_albicans_SC5314	872183	872572	W	CAL0003225		Predicted ORF in Assemblies 19, 20 and 21; transcription is repressed in response to alpha pheromone in SpiderM medium	25/10/2004	2008-07-11			NA
ORF19.5510::CAN1D	0.059	0.08	0.001	0.046		orf19.12956|IPF21645.1|IPF19759.1|Contig4-2439_0001|Contig4-2439_0002|orf6.4452|CA2515|CaO19.12956|CaO19.5510|IPF19759	ORF|Uncharacterized	Ca21chr6_C_albicans_SC5314	503452	507309	W	CAL0006086		S. cerevisiae ortholog ITC1 has role in negative regulation of transcription from RNA polymerase II promoter by pheromones, chromatin silencing at telomere and localizes to chromatin accessibility complex	25/10/2004	2008-07-11		ITC1	NA
ORF19.2507::CAN1U	1.088	0.079	0.465	0.712	ARP9	orf19.10043|IPF24839.1|IPF15652.2|Contig4-2657_0015|Contig4-2657_0016|orf6.3912|CA2137|CaO19.10043|CaO19.2507	ORF|Uncharacterized	Ca21chr3_C_albicans_SC5314	211942	213396	W	CAL0002366		Protein likely to be essential for growth, based on an insertional mutagenesis strategy; similar to S. cerevisiae Arp3p, which is a component of the Arp2/3 complex involved in actin-dependent processes	25/10/2004	19/09/2007		ARP9	NA
ORF19.2763::CAN1U	0.283	0.079	-0.049	0.222		orf19.10279|IPF6631|IPF24580.1|IPF6631.1|Contig4-2938_0022|orf6.6589|CA4126|CaO19.10279|CaO19.2763	ORF|Uncharacterized	Ca21chr4_C_albicans_SC5314	485641	483227	C	CAL0004254		Protein not essential for viability; orf19.10279 possibly transcriptionally regulated upon hyphal formation	25/10/2004	2008-07-11			NA
ORF19.4820::CAN1U	0.172	0.079	0.129	0.015		orf19.12283|IPF22417.1|IPF14710.1|Contig4-2746_0015|Contig4-2746_0017|orf6.2399|CA1080|CaO19.4820|CaO19.12283|IPF14710	ORF|Uncharacterized	Ca21chr1_C_albicans_SC5314	2107090	2108712	W	CAL0005330		S. cerevisiae ortholog YKL162C localizes to mitochondrion	25/10/2004	25/11/2008		YKL162C	NA
ORF19.775::CAN1U	0.169	0.079	0.102	0.049		orf19.8397|IPF26510.1|IPF3876.2|Contig4-2653_0010|Contig4-2653_0011|orf6.1671|CA0629|CaO19.775|CaO19.8397|IPF3876	ORF|Uncharacterized	Ca21chr1_C_albicans_SC5314	980005	977270	C	CAL0001943			25/10/2004	2008-07-11			NA
ORF19.4988::CAN1D	0.046	0.079	-0.03	0.085		orf19.12455|IPF22259.1|IPF1770.1|Contig4-3025_0024|orf6.8021|CA5272|CaO19.4988|CaO19.12455|IPF1770	ORF|Uncharacterized	Ca21chr1_C_albicans_SC5314	2970121	2971638	W	CAL0000017		Predicted ORF in Assemblies 19, 20 and 21; greater mRNA abundance observed in a cyr1 homozygous null mutant than in wild type	25/10/2004	25/11/2008			NA
ORF19.499::CAN1U	-0.026	0.079	0.09	0.077		orf19.8129|IPF26800.1|IPF20015.1|Contig4-2231_0003|orf6.7072|CA4507|CaO19.8129|CaO19.499|IPF20015	ORF|Uncharacterized	Ca21chrR_C_albicans_SC5314	929962	930882	W	CAL0005884		S. cerevisiae ortholog MTQ1 has S-adenosylmethionine-dependent methyltransferase activity, has role in translational readthrough and localizes to mitochondrion	25/10/2004	2008-07-11		MTQ1	NA
ORF19.111::CAN1U_1	-0.072	0.079	0.002	0.013	CAN2	orf19.7758|IPF27165.1|IPF11927.1|Contig4-2501_0008|orf6.2565|CAN1|CaO19.111|CaO19.7758|CA1191|CA1192|IPF11926|IPF11926.1	ORF|Uncharacterized	Ca21chr6_C_albicans_SC5314	207755	206049	C	CAL0002992	CAL0006444	Putative amino acid permease; transcription is regulated by Nrg1p and Tup1p; caspofungin induced; flucytosine induced; shows colony morphology-related gene regulation by Ssn6p; ; fungal-specific (no human or murine homolog)	25/10/2004	2008-07-11		CAN1	NA
ORF19.1377::CAN1U	-0.138	0.079	-0.051	-0.079	IPK2	orf19.8957|IPF25956.1|IPF16498.2|Contig4-2434_0006|orf6.4163|CA2312|CaO19.8957|ARG82|CaO19.1377|IPF16498	ORF|Uncharacterized	Ca21chr2_C_albicans_SC5314	1989007	1987955	C	CAL0003913		Predicted ORF in Assemblies 19, 20 and 21; moderately induced at 42 deg	25/10/2004	2008-07-11		ARG82	NA
ORF19.819::CAN1U	0.383	0.078	0.114	-0.01		orf19.8439|IPF26496.1|IPF8766.2|orf6.6710|CA4218|CaO19.8439|ACP11|CaO19.819|ACP1	ORF|Uncharacterized	Ca21chr2_C_albicans_SC5314	841148	840816	C	CAL0002651		S. cerevisiae ortholog ACP1 has role in lipoic acid biosynthetic process and localizes to mitochondrion	25/10/2004	2008-07-11		ACP1	NA
ORF19.5134::CAN1U	0.224	0.077	-0.009	-0.145		orf19.12599|IPF22059.1|IPF9252.2|Contig4-2447_0001|orf6.5964|CA3638|CaJ7.0370|CaO19.12599|CaO19.5134|CaJ7_0370|CaO19_5134|IPF9252	ORF|Uncharacterized	Ca21chr7_C_albicans_SC5314	695648	696805	W	CAL0002551			25/10/2004	2008-07-11			NA
ORF19.6952::CAN1U	0.098	0.077	-0.002	-0.007		orf19.14214|IPF8666|IPF19384.2|IPF8666.2|Contig4-3085_0025|orf6.231|orf6.7338|CA4716|HDA2|CaO19.6952	ORF|Uncharacterized	Ca21chr3_C_albicans_SC5314	774618	776627	W	CAL0000298		S. cerevisiae ortholog HDA2 has role in gene silencing by RNA, gene silencing involved in chronological cell aging, histone deacetylation, negative regulation of transcription from RNA polymerase II promoter	25/10/2004	2010-04-06		HDA2	NA
ORF19.4244::CAN1D	0.091	0.077	0.201	0.159		orf19.11719|IPF18247.1|IPF18521.1|orf6.3980|orf6.6601|YIL130|CA6213|CaO19.4244|IPF6886.5f	ORF|Uncharacterized	Ca21chr5_C_albicans_SC5314	525349	524873	C	CAL0000221		Protein not essential for viability	25/10/2004	2008-07-11			NA
ORF19.4270::CAN1D_1	-0.036	0.077	0.159	0.131		orf19.11746|IPF22942.1|IPF9529.2|orf6.3487|CA1820|CaO19.11746|CaO19.4270|IPF9529	ORF|Uncharacterized	Ca21chr5_C_albicans_SC5314	573196	575493	W	CAL0000309			25/10/2004	2008-07-11			NA
ORF19.342::CAN1U	-0.05	0.077	0.04	0.022	BMT7	orf19.7975|IPF26981.1|IPF1520.1|Contig4-3090_0018|orf6.7226|CA4636|CaO19.7975|WRY8|CaO19.342|IPF1520	ORF|Uncharacterized	Ca21chr3_C_albicans_SC5314	730948	728993	C	CAL0004787	CAL0006821	Putative beta-mannosyltransferase, member of a 9-gene family that includes characterized genes BMT1, BMT2, BMT3, and BMT4 with roles in beta-1,2-mannosylation of cell wall phosphopeptidomannan; downregulated in an azole-resistant strain	25/10/2004	2010-04-06			NA
ORF19.3534::CAN1U	-0.111	0.077	-0.096	0	RHO3	orf19.11018|IPF6422.1|IPF4472.1|Contig4-2990_0019|orf6.4280|orf6.606|CA2393	ORF|Verified	Ca21chr2_C_albicans_SC5314	1044306	1043583	C	CAL0005878	CAL0006675	Putative Rho family GTPase; possible substrate of protein farnesyltransferase and geranylgeranyltransferase type I; greater transcription in hyphal form than yeast form; plasma membrane-localized	25/10/2004	2008-07-11		RHO3	NA
ORF19.3041::CAN1D	0.09	0.075	0.069	0.039		orf19.10559|IPF24269.1|IPF3592.2|Contig4-3098_0041|orf6.7778|CA5068|CaO19.10559|CaO19.3041|IPF3592	ORF|Uncharacterized	Ca21chr1_C_albicans_SC5314	715612	717561	W	CAL0001405			25/10/2004	2008-07-11			NA
ORF19.3704.1::CAN1U	0.036	0.075	0.092	0.024		IPF23568.1|IPF8616.1|Contig4-1425_0003|Contig4-2552_0007|CA0940|IPF8616	ORF|Uncharacterized	Ca21chrR_C_albicans_SC5314	1682156	1682431	W	CAF0006993		S. cerevisiae ortholog RSM19 has structural constituent of ribosome and localizes to mitochondrial small ribosomal subunit	25/04/2005	2008-07-11		RSM19	NA
ORF19.7324::CAN1U_1	0.021	0.075	0.005	0.045	THI13	IPF1974.1|Contig4-3033_0005|orf6.8405|CA5560|CaO19.7324	ORF|Uncharacterized	Ca21chrR_C_albicans_SC5314	1972365	1973384	W	CAL0004576		Protein not essential for viability; similar to S. cerevisiae Thi13p, which is involved in synthesis of the thiamine precursor hydroxymethylpyrimidine; induced by nitric oxide in yhb1 mutant	25/10/2004	2008-07-11		THI13	NA
ORF19.2090::CAN1U	0.069	0.074	0.008	0.069		orf19.9637|IPF25327.1|IPF1169.2|Contig4-2971_0013|orf6.7465|CA4811|CaO19.9637|ECM16|CaO19.2090	ORF|Uncharacterized	Ca21chr2_C_albicans_SC5314	62936	59145	C	CAL0004556			25/10/2004	19/09/2007			NA
ORF19.2584::CAN1U	0.012	0.074	0.507	1.457	OPT9	orf19.10116|IPF24775.1|IPF2753.1|Contig4-2970_0018|orf6.4685|OPT3|CA6204|psiOPT1	pseudogene	Ca21chrR_C_albicans_SC5314	417907	418705	W	CAL0002543		Probable pseudogene similar to fragments of OPT1 oligopeptide transporter gene; decreased expression in hyphae compared to yeast-form cells; transcriptionally induced upon phagocytosis by macrophage	25/10/2004	2008-07-11			NA
ORF19.7413::CAN1U_1	0.98	0.073	-0.896	0.292	MMS21	IPF2657.1|Contig4-2957_0012|orf6.8573|CA5712|CaO19.7413|IPF2657	ORF|Uncharacterized	Ca21chr3_C_albicans_SC5314	1416936	1416118	C	CAL0005456			25/10/2004	2010-04-06			NA
ORF19.1362::CAN1D	0.938	0.073	0.713	0.835	SMM1	orf19.8942|IPF25948.1|IPF8910.2|Contig4-2717_0007|orf6.5294|CA3131|CaO19.8942|CaO19.1362|IPF8910	ORF|Uncharacterized	Ca21chr2_C_albicans_SC5314	2024187	2025488	W	CAL0003882		Predicted ORF in Assemblies 19, 20 and 21; transcription is upregulated in both intermediate and mature biofilms	25/10/2004	2008-07-11		SMM1	NA
ORF19.2194::CAN1U	0.289	0.073	-0.374	0.093		orf19.9740|IPF25124.1|IPF7509.2|Contig4-3058_0036|orf6.4347|CA2441|CaO19.2194|APM4|CaO19.9740	ORF|Uncharacterized	Ca21chr2_C_albicans_SC5314	1602661	1604073	W	CAL0005479		Phosphorylated protein of unknown function	25/10/2004	2008-07-11		APM4	NA
ORF19.3342::CAN1D	0.197	0.073	0.067	0.047		orf19.10850|IPF23927.1|IPF4799.2|Contig4-2785_0009|orf6.4733|CA2721|CaO19.10850|CaO19.3342|IPF4799	ORF|Uncharacterized	Ca21chr1_C_albicans_SC5314	309137	310987	W	CAL0004136			25/10/2004	2008-07-11			NA
ORF19.4305.1::CAN1D	0.13	0.073	0.112	0.073		IPF22928.1|IPF2930.1|Contig4-2902_0003|CA2640|IPF2930	ORF|Uncharacterized	Ca21chr5_C_albicans_SC5314	629207	629716	W	CAF0007007			25/04/2005	2008-07-11			NA
ORF19.3071::CAN1U	0.128	0.073	0.086	0.107	MIH1	IPF19027.1|IPF9605.2|Contig4-2784_0008|Contig4-2784_0009|orf6.1170|orf6.1592|CA0578|orf19.1812|CaO19.3071|IPF9605	ORF|Uncharacterized	Ca21chr3_C_albicans_SC5314	155057	157741	W	CAL0001477		Putative protein phosphatase of the PTP family (tyrosine-specific), similar to S. cerevisiae Mih1p; mRNA binds to She3p	25/10/2004	19/09/2007			NA
ORF19.2351::CAN1D	0.046	0.073	0.021	0.064	NIT3	orf19.9887|IPF24993.1|IPF13378.1|Contig4-2380_0005|orf6.4201|CA2338|CaO19.9887|CaO19.2351	ORF|Uncharacterized	Ca21chr1_C_albicans_SC5314	2375969	2375064	C	CAL0000749		Predicted ORF in Assemblies 19, 20 and 21; regulated by Gcn2p and Gcn4p; protein detected by mass spec in exponential and stationary phase cultures	25/10/2004	25/11/2008		NIT3	NA
ORF19.5999::CAN1D	0.038	0.073	0.12	0.046	DYN1	orf19.13420|IPF21224.1|IPF19819.1|Contig4-2771_0009|orf6.9038|CA6067|CaO19.13420|CaO19.5999	ORF|Verified	Ca21chr3_C_albicans_SC5314	1143880	1131395	C	CAL0003475	CAL0006502	Dynein heavy chain; dynein is a motor protein that moves toward the microtubule minus end; required for wild-type yeast-form cell separation, spindle positioning, nuclear migration, hyphal growth; transcription is regulated by Mig1p	25/10/2004	2010-04-06		DYN1	NA
ORF19.4985::CAN1D	0.035	0.073	0.054	0.054	GUP1	orf19.12452|IPF22244.1|IPF1764.2|Contig4-2494_0003|orf6.8024|CA5274|CaO19.4985|CaO19.12452|IPF1764	ORF|Verified	Ca21chr1_C_albicans_SC5314	2966690	2968444	W	CAL0000013		Putative O-acyltransferase with a role in glycerol uptake; functionally complements growth of S. cerevisiae gup1 mutant under salt stress; required for normal ergosterol distribution, hyphal growth, biofilm formation	25/10/2004	25/11/2008		GUP1	NA
ORF19.5861::CAN1U_1	-0.129	0.073	0.053	0.073	KRE9	orf19.13283|IPF21251.1|IPF8595.2|Contig4-2845_0003|orf6.5053|CA2958|CaO19.5861|CaO19.13283	ORF|Verified	Ca21chr3_C_albicans_SC5314	870660	871475	W	CAL0002403		Protein of beta-1,6-glucan biosynthesis; required for serum-induced hyphal growth; required for efficient utilization of galactose and for growth on glucose; similar to S. cerevisiae Kre9p and Knh1p; O-glycosylated by Pmt1p	25/10/2004	2010-04-06		KRE9	NA
ORF19.2917::CAN1U	0.008	0.072	-0.033	-0.013		orf19.10434|IPF24432.1|IPF16748.2|Contig4-2802_0011|orf6.3461|CA1803|CaO19.10434|CaO19.2917|IPF16748	ORF|Verified	Ca21chr4_C_albicans_SC5314	1388086	1386506	C	CAL0005973		Putative protein of unknown function; heterozygous null mutant exhibits resistance to parnafungin in the C. albicans fitness test	25/10/2004	2008-07-11		NUG1	NA
ORF19.1083::CAN1U	-0.051	0.072	0.005	-0.008		orf19.8684|IPF26227.1|IPF14574.2|Contig4-2123_0002|orf6.1532|CA0541|CaO19.8684|CaO19.1083|IPF14574	ORF|Uncharacterized	Ca21chr6_C_albicans_SC5314	938440	937757	C	CAL0001251		Predicted ORF in Assemblies 19, 20 and 21; macrophage-induced gene	25/10/2004	2008-07-11		JLP2	NA
ORF19.3317::CAN1U	0.133	0.071	-0.026	-0.121		orf19.10827|IPF18196.2|IPF5748.2|Contig4-2978_0013|orf6.7212|SRB6|CaO19.3317|CaO19.10827	ORF|Uncharacterized	Ca21chr1_C_albicans_SC5314	254974	254627	C	CAL0004076			25/10/2004	2008-07-11			NA
ORF19.4035::CAN1U	-0.013	0.071	0.055	-0.048	PGA4	orf19.11518|IPF23247.1|IPF8796.1|Contig4-3094_0009|orf6.7448|CA4800|GAS1|CaO19.4035|CaO19.11518|IPF8796	ORF|Verified	Ca21chr5_C_albicans_SC5314	1167315	1165960	C	CAL0004772		GPI-anchored cell surface protein, putative beta-1,3-glucanosyltransferase with similarity to the A. fumigatus GEL family; fungal-specific (no human or murine homolog); transcription is upregulated in RHE model of oral candidiasis	25/10/2004	2008-07-11		GAS5	NA
ORF19.6282::CAN1D	-0.045	0.071	0.062	0.029		orf19.13661|IPF15880.2|IPF20858.1|IPF17137.2|Contig4-2574_0003|Contig4-2574_0004|Contig4-2574_0005|orf6.5432|orf6.1873|CA0754|orf19.3486|CaO19.6282|CaO19.13661	ORF|Uncharacterized	Ca21chrR_C_albicans_SC5314	1667565	1665118	C	CAL0000589			25/10/2004	2008-07-11			NA
ORF19.5442::CAN1U	0.95	0.07	0.702	0.953		orf19.12897|IPF21720.1|IPF4192.1|orf6.8678|CA5793|CaO19.12897|CaO19.5442|IPF4192	ORF|Uncharacterized	Ca21chr3_C_albicans_SC5314	36054	34558	C	CAL0005259			25/10/2004	19/09/2007			NA
ORF19.5377::CAN1U	0.231	0.07	0.093	0.042	HOS2	orf19.12832|IPF16053.3|IPF21733.1|IPF8228.2|Contig4-2974_0006|orf6.1588|orf6.4139|CA2295|orf19.3067|CaO19.5377	ORF|Verified	Ca21chr3_C_albicans_SC5314	146267	147631	W	CAL0004384	CAL0006560	Putative histone deacetylase; mutations affect filamentous growth; genetic evidence suggests that Set3p and Hos2p function together as a complex involved in regulation of white-opaque switching, morphogenesis, and virulence	25/10/2004	19/09/2007		HOS2	NA
ORF19.3407::CAN1D	-0.244	0.07	0.07	-0.143		orf19.10910|IPF23836.1|IPF9901.1|Contig4-2923_0023|orf6.4324|CA2426|CaO19.3407|RAD18|CaO19.10910|IPF9901	ORF|Uncharacterized	Ca21chr6_C_albicans_SC5314	372783	373919	W	CAL0004874		Putative transcription factor with zinc finger DNA-binding motif	25/10/2004	2008-07-11		RAD18	NA
ORF19.2266::CAN1U_1	-0.659	0.07	-1.1	-0.511		orf19.9806|IPF19585.2|IPF19584.1|Contig4-2843_0009|orf6.436|orf6.5880|CA3574|CaO19.2266|IPF19584	ORF|Uncharacterized	Ca21chr2_C_albicans_SC5314	1451856	1449364	C	CAL0006322			25/10/2004	2008-07-11			NA
ORF19.2045::CAN1U	0.121	0.069	0.075	0.058		orf19.9593|IPF25276.1|IPF7452.1|Contig4-3065_0027|orf6.5984|CA3654|CaO19.9593|CaO19.2045|IPF7452	ORF|Uncharacterized	Ca21chr2_C_albicans_SC5314	135647	134610	C	CAL0004414		S. cerevisiae ortholog DGK1 has diacylglycerol kinase activity, has role in phosphatidic acid biosynthetic process and localizes to integral to endoplasmic reticulum membrane	25/10/2004	2008-07-11		DGK1	NA
ORF19.4094::CAN1D	0.091	0.069	0.078	0.046		orf19.11575|IPF23168.1|IPF2094.2|Contig4-3095_0032|orf6.6842|CA4325|CaO19.4094|CaO19.11575|IPF2094	ORF|Uncharacterized	Ca21chr2_C_albicans_SC5314	1903707	1903216	C	CAL0004973			25/10/2004	2008-07-11			NA
ORF19.4899::CAN1D	0.024	0.069	-0.037	-0.048	GCA1	orf19.12365|MP190|IPF22352.1|IPF8948.2|AMYG1|Contig4-2932_0006|Contig4-2955_0029|orf6.2026|orf6.4236|orf6.5799|orf6.649|CA0855|CaO19.4899	ORF|Verified	Ca21chr1_C_albicans_SC5314	2271539	2274379	W	CAL0005531		Predicted extracellular or plasma membrane-associated glucoamylase; promotes biofilm matrix formation; possible adhesin; gene is transcribed during rat oral infection; transcription is regulated by carbohydrates, pH, galactose	25/10/2004	25/11/2008			NA
ORF19.5404::CAN1D	-0.049	0.069	-0.029	-0.056	FLO9	orf19.12859|IPF21711.1|IPF1089.1|Contig4-3071_0011|orf6.8640|CA5763|IFF10|CaO19.12859|CaO19.5404|IFF10.5f|IFF10.5	ORF|Uncharacterized	Ca21chr3_C_albicans_SC5314	88912	90603	W	CAL0005159		Protein repressed during the mating process; overlaps orf19.5401	25/10/2004	19/09/2007			NA
ORF19.6670::CAN1D	-0.071	0.069	0.178	-0.032	CAC2	IPF2301.1|Contig4-3038_0022|orf6.6779|CA4273|CaO19.6670	ORF|Uncharacterized	Ca21chr5_C_albicans_SC5314	800389	799007	C	CAL0004103		Predicted ORF in Assemblies 19, 20 and 21; macrophage-induced gene	25/10/2004	2008-07-11		CAC2	NA
ORF19.6244::CAN1D	0.279	0.068	0.194	-0.367		orf19.13622|IPF9146.2|IPF18817.2|Contig4-2635_0006|orf6.2196|orf6.672|orf6.984|CA0251|IFH1|CaO19.6244|IPF9146	ORF|Uncharacterized	Ca21chr1_C_albicans_SC5314	1425396	1427717	W	CAL0000496			25/10/2004	2008-07-11			NA
ORF19.6709::CAN1U	0.177	0.068	0.132	0.051		orf19.14001|IPF20387.1|IPF3616.3|Contig4-1879_0001|orf6.6858|CA4338|CaO19.14001|CaO19.6709|IPF3616.3eoc|IPF3616|IPF3616.2	ORF|Uncharacterized	Ca21chr3_C_albicans_SC5314	1767671	1766745	C	CAL0004720			25/10/2004	2010-04-06			NA
ORF19.6769::CAN1D	-0.43	0.068	0.068	1.107		orf19.14061|IPF20321.1|IPF2802.1|Contig4-3030_0011|Contig4-3030_0012|orf6.8862|CA5934|CaO19.14061|CaO19.6769|IPF2802	ORF|Uncharacterized	Ca21chr3_C_albicans_SC5314	1673321	1675471	W	CAL0004930		S. cerevisiae ortholog OCA5 localizes to cytoplasm	25/10/2004	2010-04-06		OCA5	NA
ORF19.5449::CAN1U	0.206	0.067	0.166	-0.034		orf19.12904|IPF21758.1|IPF4176.1|Contig4-3013_0023|orf6.8685|CA5799|CaO19.12904|CaO19.5449|IPF4176	ORF|Uncharacterized	Ca21chr3_C_albicans_SC5314	26975	26343	C	CAL0005268			25/10/2004	19/09/2007			NA
ORF19.1617::CAN1U	0.126	0.067	0.083	0.098		orf19.9184|IPF12263.2|IPF17776.2|Contig4-2597_0008|orf6.1029|orf6.6455|YDR282C|CA6191|CaO19.1617|IPF17776	ORF|Verified	Ca21chr3_C_albicans_SC5314	497490	498662	W	CAL0006342		Protein similar to S. cerevisiae Ydr282cp; transposon mutation affects filamentous growth	25/10/2004	2010-04-06		YDR282C	NA
ORF19.3453::CAN1U	0.088	0.067	0.007	0		orf19.10957|IPF23775.1|IPF9785.2|Contig4-2892_0004|orf6.1812|CA0717|CaO19.10957|CaO19.3453|IPF9785	ORF|Uncharacterized	Ca21chr6_C_albicans_SC5314	444675	447635	W	CAL0005008			25/10/2004	2008-07-11			NA
ORF19.6987::CAN1U	0.038	0.067	0.102	0.024	DNM1	IPF2980.1|Contig4-2884_0002|orf6.7733|CA5033|CaO19.6987	ORF|Uncharacterized	Ca21chr3_C_albicans_SC5314	1239020	1236420	C	CAL0000402	CAL0006498	Putative protein of unknown function; transcription is upregulated in an RHE model of oral candidiasis; transcription is regulated by Nrg1p, Mig1p, and Tup1p	25/10/2004	2010-04-06		DNM1	NA
ORF19.5884::CAN1U	-0.005	0.067	0.067	0.048		orf19.13305|IPF21326.1|IPF1846.1|Contig4-3084_0026|orf6.9153|CA6155|URB2|CaO19.13305|CaO19.5884|IPF1846	ORF|Uncharacterized	Ca21chr3_C_albicans_SC5314	910943	907581	C	CAL0002457	CAL0006828	Predicted ORF in Assemblies 19, 20 and 21; decreased transcription is observed upon benomyl treatment or in an azole-resistant strain that overexpresses MDR1	25/10/2004	2010-04-06		URB2	NA
ORF19.7615::CAN1U	-0.009	0.067	-0.06	-0.044		IPF634.1|Contig4-3108_0076|orf6.8963|CA6014|TRS31|CaO19.7615	ORF|Verified	Ca21chrR_C_albicans_SC5314	2216559	2217305	W	CAL0000823		Protein involved in endoplasmic reticulum (ER) to Golgi vesicle-mediated transport; putative subunit of the transport protein particle (TRAPP) complex of the cis-Golgi	25/10/2004	2008-07-11		TRS31	NA
ORF19.6783::CAN1D_1	-0.049	0.067	0.009	-0.054		orf19.14075|IPF20330.1|IPF8931.1|Contig4-2621_0007|Contig4-2621_0008|orf6.8848|CA5922|CaO19.14075|MRS6|CaO19.6783	ORF|Verified	Ca21chr3_C_albicans_SC5314	1641700	1639688	C	CAL0004982		Putative geranylgeranyltransferase regulatory component	25/10/2004	2010-04-06		MRS6	NA
ORF19.3613::CAN1U	0.362	0.066	0.094	-0.047		orf19.11096|IPF23668.1|IPF5194.2|Contig4-2505_0006|orf6.3283|CA1674|PAF1|CaO19.11096|CaO19.3613	ORF|Uncharacterized	Ca21chr2_C_albicans_SC5314	1757141	1755738	C	CAL0000306		S. cerevisiae ortholog PAF1 has role in DNA recombination, histone methylation, RNA elongation from RNA polymerase II promoter, RNA elongation from RNA polymerase I promoter	25/10/2004	2008-07-11		PAF1	NA
ORF19.7344::CAN1D_1	0.131	0.066	0.15	0.092		IPF12537.1|Contig4-2379_0001|orf6.8425|CA5577|CaO19.7344|HDA3|IPF12537	ORF|Uncharacterized	Ca21chrR_C_albicans_SC5314	2023763	2026270	W	CAL0004636		S. cerevisiae ortholog HDA3 has role in gene silencing by RNA, gene silencing involved in chronological cell aging, histone deacetylation, chromosome segregation, negative regulation of transcription from RNA polymerase II promoter	25/10/2004	2008-07-11		HDA3	NA
ORF19.4293::CAN1D	-0.009	0.065	0.044	0.03		orf19.11769|IPF22984.1|IPF2954.2|Contig4-3019_0017|Contig4-3019_0020|orf6.5193|CA3057|CaO19.4293|CaO19.11769|IPF2954	ORF|Uncharacterized	Ca21chr5_C_albicans_SC5314	614761	613610	C	CAL0000383		S. cerevisiae ortholog CIA1 has role in tRNA wobble uridine modification, iron-sulfur cluster assembly, ribosomal large subunit export from nucleus and localizes to nucleus, cytosol	25/10/2004	2008-07-11		CIA1	NA
ORF19.837.1::CAN1D	-0.052	0.065	-0.059	-0.044	INO4		ORF|Verified	Ca21chr2_C_albicans_SC5314	809639	809163	C	CAF0007452		Transcriptional activator that forms a heterodimer with Ino2p; likely regulates genes involved in phosphatidylcholine and phosphatidylinositol biosynthesis, fatty acid beta-oxidation, and peroxisome biogenesis; gene has intron	16/05/2007	2008-07-11			NA
ORF19.4445::CAN1U	0.285	0.064	0.073	0.007		orf19.11925|IPF22811.1|IPF3092.1|Contig4-2907_0018|orf6.7258|CA4658|CaO19.11925|CaO19.4445|IPF3092	ORF|Verified	Ca21chr1_C_albicans_SC5314	1549838	1551466	W	CAL0001847		Putative protein of unknown function; Plc1p-regulated; expression is upregulated early upon infection of reconstituted human epithelium (RHE), while expression of the C. dubliniensis ortholog is not upregulated; not required for viability	25/10/2004	25/11/2008			NA
ORF19.4912::CAN1D	0.138	0.064	0.116	0.087		orf19.8598|orf19.12378|IPF22445.1|IPF9619.2|IPF9924.2|IPF17048.2|Contig4-2508_0003|orf6.578|orf6.5815|orf6.3759|CA0121|orf19.983|CaO19.4912|CaO19.12378	ORF|Uncharacterized	Ca21chr1_C_albicans_SC5314	2307229	2305295	C	CAL0006226		S. cerevisiae ortholog LDB19 has ubiquitin protein ligase binding, has role in ubiquitin-dependent endocytosis and localizes to clathrin-coated vesicle, cytoplasm	25/10/2004	25/11/2008		LDB19	NA
ORF19.7214::CAN1D	-0.018	0.064	-0.008	0.031		IPF885.1|Contig4-3017_0021|orf6.8114|CA5339|CaO19.7214|IPF885	ORF|Uncharacterized	Ca21chr1_C_albicans_SC5314	3097299	3098807	W	CAL0003768		Similar to glucan 1,3-beta-glucosidase; regulated by Nrg1p, Tup1p and possibly by Tac1p; induced upon biofilm formation, nitric oxide and during cell wall regeneration; detected by mass spec in stationary phase; possibly an essential gene	25/10/2004	25/11/2008		YBR056W	NA
ORF19.4443::CAN1U	2.921	0.063	0.211	0.733	YPD1	orf19.11923|orf6.7256|IPF22818.1|IPF3095.1|Contig4-2907_0011|CA4656|CaO19.4443|CaO19.11923|IPF3095	ORF|Verified	Ca21chr1_C_albicans_SC5314	1553589	1554143	W	CAL0001843		Phosphohistidine intermediate protein in a phosphorelay signal transduction pathway; residue His69 is the phosphoacceptor histidine; predicted to be soluble and cytosolic; functional homolog of S. cerevisiae Ypd1p	25/10/2004	25/11/2008		YPD1	NA
ORF19.4737::CAN1U	0.141	0.063	0.041	-0.04	TPO3	orf19.12199|orf6.3649|YPR156|YGR138|DHA12|IPF11759.2|IPF10646.3|Contig4-2892_0021|orf6.2088|CA1943|IPF11759|CaO19.4737|IPF11759.3f	ORF|Verified	Ca21chr1_C_albicans_SC5314	1914936	1916693	W	CAL0004432	CAF0006865	Possible role in polyamine transport; MFS-MDR family; transcription induced by Sfu1p, regulated upon white-opaque switching; decreased expression in hyphae compared to yeast-form cells; regulated by Nrg1p; fungal-specific	25/10/2004	25/11/2008		TPO3	NA
ORF19.7163::CAN1U	0.114	0.063	0.05	0.054		IPF2191.2|Contig4-3097_0001|orf6.8063|CaO19.7163	ORF|Uncharacterized	Ca21chr7_C_albicans_SC5314	891606	892013	W	CAL0003040			25/10/2004	2008-07-11			NA
ORF19.3212::CAN1D	0.052	0.063	0.077	0.094	MID1	orf19.10724|IPF12820.2|IPF19250.2|Contig4-2443_0001|orf6.496|orf6.848|CA0203|CaO19.3212	ORF|Verified	Ca21chr5_C_albicans_SC5314	879385	881061	W	CAL0003216		Putative stretch-activated Ca2+ channel of the high affinity calcium uptake system; role in thigmotropism; decreased transcription is observed upon fluphenazine treatment or in an azole-resistant strain with CDR1 and CDR2 overexpression	25/10/2004	2008-07-11		MID1	NA
ORF19.4914::CAN1D	0.031	0.063	0.088	0.083		orf19.12380|IPF22319.1|IPF12676.2|Contig4-2257_0005|orf6.3293|CA1681|CaO19.12380|CaO19.4914|IPF12676	ORF|Uncharacterized	Ca21chr1_C_albicans_SC5314	2797901	2798254	W	CAL0006228			25/10/2004	25/11/2008			NA
ORF19.2938::CAN1U	-0.055	0.063	0.082	0.109		orf19.10455|IPF8113|IPF24263.1|IPF8113.2|Contig4-2841_0010|orf6.4002|CA2199|CaO19.2938|FMP25|CaO19.10455	ORF|Uncharacterized	Ca21chr1_C_albicans_SC5314	526916	524895	C	CAL0006023		S. cerevisiae ortholog FMP25 localizes to mitochondrion	25/10/2004	2008-07-11		FMP25	NA
ORF19.554::CAN1D	-0.017	0.062	0.021	-0.072	DIT2	orf19.8189|IPF26794.1|IPF20066.2|Contig4-2649_0012|orf6.1929|CA0792|CaO19.8189|CaO19.554|DIT2.3eoc|IPF20066.1	ORF|Verified	Ca21chrR_C_albicans_SC5314	1013148	1011985	C	CAL0000235	CAL0006496	Monooxygenase of the cytochrome P450 family involved in chlamydospore formation; produces N,N'-bisformyl dityrosine from N-formyltyrosine; transcription is regulated by Nrg1p, Mig1p, and Tup1p	25/10/2004	2008-07-11		DIT2	NA
ORF19.5635::CAN1D	0.024	0.061	0.008	0.008	PGA7	orf19.13080|IPF21547.1|IPF12101.1|CRW3|Contig4-1570_0002|orf6.4504|CA2557|CaO19.5635|CaO19.13080|IPF12101	ORF|Uncharacterized	Ca21chr4_C_albicans_SC5314	17801	18460	W	CAL0000616		Protein described as a putative precursor of a hyphal surface antigen; putative GPI-anchor; induced by ciclopirox olamine, ketoconazole, or by Rim101p at pH 8; regulated during planktonic growth; induced during cell wall regeneration	25/10/2004	19/09/2007			NA
ORF19.6325.1::CAN1U	0.012	0.061	-0.041	0.015		IPF5730.1|CA3291|IPF5730	ORF|Uncharacterized	Ca21chr6_C_albicans_SC5314	13539	13784	W	CAF0007101		S. cerevisiae ortholog YNL211C localizes to mitochondrion	25/04/2005	19/09/2007		YNL211C	NA
ORF19.4779::CAN1D	-0.01	0.061	-0.009	-0.013		orf19.12243|orf6.1908|IPF12885.3|IPF12884.2|Contig4-2888_0005|Contig4-2888_0006|orf6.1423|CA0778|CaO19.4779|SGE11|IPF12884	ORF|Uncharacterized	Ca21chr1_C_albicans_SC5314	2024443	2022581	C	CAL0004562		Putative transporter; slightly similar to the Sit1p siderophore transporter; Gcn4p-regulated; fungal-specific (no human or murine homolog); transcriptionally activated by Mnl1p under weak acid stress	25/10/2004	25/11/2008		VBA5	NA
ORF19.2963::CAN1U	-0.106	0.061	0.018	0.054		orf19.10480|IPF24327.1|IPF7784.2|Contig4-2716_0005|orf6.6653|CA4170|CaO19.10480|CaO19.2963|IPF7784	ORF|Uncharacterized	Ca21chr1_C_albicans_SC5314	576458	575538	C	CAL0006079			25/10/2004	2008-07-11			NA
ORF19.4949::CAN1D	0.16	0.06	-0.016	-0.079		IPF28234.1|orf6.6041|CaO19.4949	ORF|Dubious	Ca21chr1_C_albicans_SC5314	2883368	2883066	C	CAL0006313			25/10/2004	25/11/2008			NA
ORF19.1514::CAN1U	0.141	0.06	0.031	0.051		orf19.9089|IPF9290.2|IPF8244.2|Contig4-1806_0003|Contig4-2754_0001|orf6.3399|orf6.3965|CA2180|IPF9290|CaO19.1514	ORF|Uncharacterized	Ca21chr2_C_albicans_SC5314	386900	387922	W	CAL0005407		S. cerevisiae ortholog VPS74 has phosphatidylinositol-4-phosphate binding and has role in retrograde vesicle-mediated transport, Golgi to ER, protein localization in Golgi apparatus, endoplasmic reticulum unfolded protein response	25/10/2004	2008-07-11		VPS74	NA
ORF19.4759::CAN1D	0.074	0.06	0	-0.46	COX5	orf19.12223|IPF10910.2|IPF28262.1|COX5A|Contig4-2557_0005|orf6.4596|CA2630|CaO19.12223|CaO19.4759	ORF|Verified	Ca21chr1_C_albicans_SC5314	1966889	1966392	C	CAL0004492		Cytochrome oxidase subunit V; has putative regulatory element, upstream CCAAT box; macrophage/pseudohyphal-induced; repressed by nitric oxide; intron in 5'-UTR	25/10/2004	25/11/2008		COX5A	NA
ORF19.852::CAN1D	0.047	0.06	0.079	0.066	SAP98	orf19.8472|IPF26435.1|IPF14031.2|Contig4-2545_0002|orf6.1542|CA0549|CaO19.852|IPF14031|IPF14031.1	ORF|Uncharacterized	Ca21chr2_C_albicans_SC5314	775519	776613	W	CAL0002776		Predicted ORF in Assemblies 19, 20 and 21; regulated by Gcn2p and Gcn4p; expressed in opaque MTLa/MTLa cells	25/10/2004	2008-07-11			NA
ORF19.1844::CAN1U	0.045	0.06	-0.005	0.042		orf19.9403|IPF4664.2|IPF29287.1|IPF19399.2|FRE4|CFL91|FRE43|Contig4-3021_0032|orf6.184|orf6.5612|CA6264|CA3366|orf19.1845|FRE43.5f	ORF|Uncharacterized	Ca21chrR_C_albicans_SC5314	1472911	1470656	C	CAL0001677		Predicted ORF in Assemblies 19, 20 and 21; similar to ferric reductase Fre10p	25/10/2004	2008-07-11			NA
ORF19.3665::CAN1D	0.016	0.06	-0.075	0.047		orf19.11149|IPF23602.1|IPF12040.2|Contig4-3059_0003|orf6.6476|CA4035|SET6|CaO19.3665|CaO19.11149|IPF12040	ORF|Uncharacterized	Ca21chr1_C_albicans_SC5314	429394	430533	W	CAL0000436		Ortholog of S. cerevisiae SET6	25/10/2004	2008-07-11		SET6	NA
ORF19.7613::CAN1D	-0.145	0.06	0.06	-0.012	HCR1	IPF638.1|Contig4-3108_0072|orf6.8961|CA6012|CaO19.7613	ORF|Uncharacterized	Ca21chrR_C_albicans_SC5314	2214260	2215117	W	CAL0000821		Putative translation initiation factor; genes encoding ribosomal subunits, translation factors, and tRNA synthetases are downregulated upon phagocytosis by murine macrophage	25/10/2004	2008-07-11		HCR1	NA
ORF19.2962::CAN1D	0.163	0.059	0.082	0.074		orf19.10479|IPF24329.1|IPF7785.1|Contig4-2716_0004|orf6.6654|CA4171|CaO19.10479|CaO19.2962|IPF7785	ORF|Uncharacterized	Ca21chr1_C_albicans_SC5314	574280	575167	W	CAL0006078			25/10/2004	2008-07-11			NA
ORF19.652::CAN1D	0.045	0.059	0.07	0.014		orf19.8267|IPF11388.2|IPF16500.2|Contig4-2448_0006|orf6.3530|orf6.764|CA0176|CaO19.652|IPF11388	ORF|Uncharacterized	Ca21chrR_C_albicans_SC5314	1082058	1084112	W	CAL0001028		S. cerevisiae ortholog YEN1 has crossover junction endodeoxyribonuclease activity, has role in DNA repair and localizes to cytoplasm, nucleus	25/10/2004	2008-07-11		YEN1	NA
ORF19.4569::CAN1U	-0.037	0.059	-0.185	-0.123		orf19.12038|IPF1039.2|IPF28306.1|Contig4-3104_0011|orf6.2407|CA1086|CaO19.4569|CaO19.12038|IPF1039	ORF|Uncharacterized	Ca21chr4_C_albicans_SC5314	437980	438774	W	CAL0002838			25/10/2004	2008-07-11			NA
ORF19.6948::CAN1D	0.118	0.058	-0.04	0.046	CCC1	orf19.14210|IPF20199.1|IPF5909.2|Contig4-3085_0020|orf6.7334|CA4713|CaO19.14210|CaO19.6948	ORF|Verified	Ca21chr3_C_albicans_SC5314	782739	783677	W	CAL0000278		Putative manganese transporter, required for normal filamentous growth; mRNA binds to She3p and is localized to hyphal tips; repressed by nitric oxide and alkaline pH; shows colony morphology-related regulation by Ssn6p	25/10/2004	2010-04-06		CCC1	NA
ORF19.1595::CAN1U	0.117	0.058	0.009	0.032		orf19.9163|IPF25734.1|IPF15033.2|Contig4-1965_0005|orf6.1081|CA0295|IPF15033.5eoc|IPF15033	ORF|Uncharacterized	Ca21chr4_C_albicans_SC5314	835182	836888	W	CAL0005682		S. cerevisiae ortholog UBX3 localizes to cytoplasm	25/10/2004	2008-07-11		UBX3	NA
ORF19.5211::CAN1U	0.061	0.058	-0.013	0.079	IDP1	orf19.12678|IPF22009.1|IPF5863.2|Contig4-3052_0006|Contig4-3052_0007|orf6.3902|CA2131|CaO19.5211|CaO19.12678	ORF|Uncharacterized	Ca21chr2_C_albicans_SC5314	1205852	1204551	C	CAL0003500		Protein described as isocitrate dehydrogenase; transcriptionally induced by interaction with macrophage; alkaline upregulated	25/10/2004	2008-07-11		IDP1	NA
ORF19.797::CAN1U	0.049	0.058	0.04	0.058	BAT21	orf19.8417|IPF19656.1|IPF5075.1|Contig4-2905_0017|orf6.1137|orf6.2997|orf6.2998|CA0330|CaO19.797|BAT2	ORF|Uncharacterized	Ca21chr2_C_albicans_SC5314	887895	889076	W	CAL0002029		Protein described as a branched chain amino acid aminotransferase; regulated by Gcn4p, Gcn2p; induced in response to amino acid starvation (3-aminotriazole treatment)	25/10/2004	2008-07-11		BAT2	NA
ORF19.1828::CAN1D	0.02	0.058	0.052	0.124	BUD16	orf19.9387|IPF25500.1|IPF14508.2|Contig4-2753_0012|orf6.3435|CA1781|CaO19.1828|CaO19.9387|IPF14508	ORF|Uncharacterized	Ca21chr1_C_albicans_SC5314	1297270	1298319	W	CAL0001634		Protein similar to S. cerevisiae Bud16p; induced in response to alpha pheromone in SpiderM medium	25/10/2004	2008-07-11		BUD16	NA
ORF19.3378::CAN1U	-0.026	0.058	0	0.044		orf19.10886|IPF16006.2|IPF13252.1|Contig4-2366_0003|orf6.1150|orf6.2935|CA0338|CaO19.3378|IPF13252	ORF|Uncharacterized	Ca21chr4_C_albicans_SC5314	735490	734939	C	CAL0004194		Predicted ORF in Assemblies 19, 20 and 21; regulated by Tsa1p, Tsa1Bp in minimal media at 37 deg	25/10/2004	2008-07-11			NA
ORF19.2832::CAN1U	-0.059	0.058	-0.001	-0.034	INN1	orf19.10350|IPF24482.1|IPF14911.2|Contig4-2142_0001|Contig4-2770_0015|orf6.4493|CA2547|CaO19.2832|IPF14911	ORF|Uncharacterized	Ca21chrR_C_albicans_SC5314	627521	629500	W	CAL0005109		Protein with similarity to S. cerevisiae Inn1p, which is an essential protein of the contractile actomyosin ring required for ingression of the plasma membrane into the bud neck during cytokinesis; contains a C2 membrane targeting domain	25/10/2004	2008-07-11			NA
ORF19.4375.1::CAN1D	-0.062	0.058	-0.062	-0.029	RPS30	IPF22874.1|IPF15100.2|Contig4-2849_0014|CA2587|RPS30.3	ORF|Uncharacterized	Ca21chrR_C_albicans_SC5314	840810	840283	C	CAF0007010		Putative 40S ribosomal protein S30; shows colony morphology-related gene regulation by Ssn6p	25/04/2005	2008-07-11		RPS30A|RPS30B	NA
ORF19.1591::CAN1D_1	-0.169	0.058	0.011	-0.019	ERG10	IPF13331.2|POT14|orf6.1069|CA0290|CaO19.1591	ORF|Verified	Ca21chr2_C_albicans_SC5314	902615	903823	W	CAL0005678	CAL0006508	Protein similar to acetyl-CoA acetyltransferase; role in ergosterol biosynthesis; soluble in hyphae; changes in protein abundance associated with azole resistance; fluconazole or ketoconazole induced; macrophage-downregulated protein	25/10/2004	2008-07-11		ERG10	NA
ORF19.5871::CAN1U	1.017	0.057	0.874	0.269		orf19.13292|orf19.13293|orf6.774|IPF19844.2|IPF21275.1|IPF14343.2|IPF14342.2|Contig4-3084_0009|Contig4-3084_0010|Contig4-3084_0011|orf6.9166|orf6.9165|CA6165|CA6164|orf19.5872|SNF5.3f	ORF|Uncharacterized	Ca21chr3_C_albicans_SC5314	893061	890971	C	CAL0002429		S. cerevisiae ortholog SNF5 has role in double-strand break repair, nucleosome mobilization, ATP-dependent chromatin remodeling, positive regulation of transcription, DNA-dependent and localizes to SWI/SNF complex	25/10/2004	2010-04-06		SNF5	NA
ORF19.2084::CAN1U	0.46	0.057	-0.216	0.172	CDH1	orf19.9631|IPF25246.1|IPF20022.1|Contig4-2971_0006|orf6.7471|CA4815|CaO19.2084|CaO19.9631	ORF|Uncharacterized	Ca21chr2_C_albicans_SC5314	68137	66344	C	CAL0004530		Predicted ORF in Assemblies 19, 20 and 21; transcriptionally activated by Mnl1p under weak acid stress	25/10/2004	19/09/2007		CDH1	NA
ORF19.4014::CAN1U	0.267	0.057	0.038	0.12		orf19.11497|IPF3355|IPF23246.1|IPF3355.2|Contig4-3094_0038|orf6.7427|CA4781|CaO19.4014|CaO19.11497	ORF|Uncharacterized	Ca21chr5_C_albicans_SC5314	1141942	1143390	W	CAL0004680			25/10/2004	2008-07-11			NA
ORF19.6186::CAN1D	0.197	0.057	0.127	0.039		IPF3446.1|Contig4-3079_0019|orf6.5407|CA3204|CaO19.6186|IPF3446	ORF|Uncharacterized	Ca21chr3_C_albicans_SC5314	1782516	1781452	C	CAL0006124		Predicted ORF in Assemblies 19, 20 and 21; overlaps orf19.6185	25/10/2004	2010-04-06			NA
ORF19.6813::CAN1D	0.096	0.057	0.03	-0.012		orf19.14105|IPF20397.1|IPF2392.2|Contig4-3076_0011|orf6.8818|CA5893|CaO19.14105|CaO19.6813|IPF2392	ORF|Uncharacterized	Ca21chr3_C_albicans_SC5314	1576262	1577065	W	CAL0005655			25/10/2004	2010-04-06			NA
ORF19.3058::CAN1U	0.086	0.057	0.061	0.049		orf19.10576|IPF24298.1|IPF9273.2|Contig4-3098_0006|orf6.7795|CA5081|CaO19.10576|COQ6|CaO19.3058	ORF|Uncharacterized	Ca21chr1_C_albicans_SC5314	746407	744965	C	CAL0001438		S. cerevisiae ortholog COQ6 has role in ubiquinone biosynthetic process and localizes to mitochondrial inner membrane	25/10/2004	2008-07-11		COQ6	NA
ORF19.95::CAN1U	0.071	0.057	0.026	0.082		orf19.7741|IPF27173.1|IPF16596.2|Contig4-2327_0006|orf6.3707|CA1989|CaO19.7741|CaO19.95|IPF16596	ORF|Uncharacterized	Ca21chr6_C_albicans_SC5314	185701	184811	C	CAL0000707		Ortholog of S. cerevisiae PRM5	25/10/2004	2008-07-11		PRM5	NA
ORF19.805::CAN1U	0.062	0.057	0.041	0.006		orf19.8423|IPF26444.1|IPF5062.1|Contig4-2544_0007|orf6.2546|CA1178|CaO19.805|IPF5062	ORF|Uncharacterized	Ca21chr2_C_albicans_SC5314	875646	876503	W	CAL0002610		S. cerevisiae ortholog YGR021W localizes to mitochondrion	25/10/2004	2008-07-11		YGR021W	NA
ORF19.2376::CAN1D	0.05	0.057	0.036	0.045		orf19.9912|IPF24926.1|IPF9352.1|Contig4-2991_0021|orf6.1383|HNT32|CaO19.9912|CaO19.2376	ORF|Uncharacterized	Ca21chrR_C_albicans_SC5314	760303	761082	W	CAL0000789			25/10/2004	2008-07-11			NA
ORF19.2787::CAN1D	0.005	0.057	0.039	0.051	PRY1	orf19.10303|IPF20091.1|IPF20053.1|Contig4-2384_0008|orf6.3604|orf6.975|CA1909|CaO19.2787|IPF20091	ORF|Verified	Ca21chr1_C_albicans_SC5314	1640814	1639582	C	CAL0004291	CAF0007262	Transcription is opaque specific; transcription is repressed in response to alpha pheromone in SpiderM medium; possibly an essential gene, disruptants not obtained by UAU1 method	25/10/2004	25/11/2008			NA
ORF19.6260::CAN1D	-0.101	0.057	0.057	-0.092		orf19.13639|IPF19349.2|IPF12859.2|Contig4-2735_0006|orf6.2457|CA1124|UBP12|CaO19.6260	ORF|Uncharacterized	Ca21chr1_C_albicans_SC5314	1394401	1390283	C	CAL0000531		S. cerevisiae ortholog UBP12 localizes to cytoplasm, nucleus	25/10/2004	2008-07-11		UBP12	NA
ORF19.309::CAN1D	-0.169	0.057	0.106	-0.018	DAL5	orf19.7941|IPF27000.1|IPF1479.1|Contig4-1938_0003|orf6.4447|CA6173|CaO19.309|DAL51|CaO19.7941|IPF1479	ORF|Uncharacterized	Ca21chr3_C_albicans_SC5314	664879	663302	C	CAL0004637	CAL0006493	Putative allantoate permease; nitrogen catabolite repressed gene, induced in absence of preferred N sources; nitrogen source regulation requires Gat1p; fungal-specific (no human or murine homolog); possibly essential gene (by UAU1 method)	25/10/2004	2010-04-06		DAL5	NA
ORF19.6243::CAN1U	1.949	0.056	-0.662	0.265	VPS34	orf19.13621|IPF17928.3|IPF17276.2|Contig4-2635_0002|Contig4-2635_0003|orf6.5115|orf6.673|orf6.983|CA0149|CaO19.6243	ORF|Verified	Ca21chr1_C_albicans_SC5314	1427968	1431030	W	CAL0000495		Autophosphorylated class III phosphatidylinositol 3-kinase, required for normal vesicle transport, hyphal growth, fibroblast adherence, virulence in mouse systemic infection; growth-regulated; caspofungin and hydrogen peroxide sensitivity	25/10/2004	2008-07-11		VPS34	NA
ORF19.25::CAN1U	1.588	0.056	0.787	0.402		orf19.7696|IPF27221.1|IPF3857.1|Contig4-3047_0024|orf6.5919|CA3608|CaO19.25|TRM10|CaO19.7696|IPF3857	ORF|Uncharacterized	Ca21chr2_C_albicans_SC5314	1318802	1319773	W	CAL0000523		S. cerevisiae ortholog TRM10 has tRNA (guanine) methyltransferase activity, has role in tRNA methylation and localizes to cytoplasm, nucleus	25/10/2004	2008-07-11		TRM10	NA
ORF19.2842::CAN1U	0.152	0.056	-0.032	-0.107	GZF3	orf19.10361|IPF18898.1|IPF13959.2|Contig4-2206_0005|Contig4-2206_0007|orf6.1777|orf6.4936|CA2865|DAL80|CaO19.2842	ORF|Verified	Ca21chrR_C_albicans_SC5314	649544	647412	C	CAL0005136		Putative transcription factor; oxidative stress-induced via Cap1p; null mutant exhibits abnormal colony morphology and altered sensitivity to fluconazole, LiCl, and copper	25/10/2004	2008-07-11			NA
ORF19.3940::CAN1D	0.079	0.056	0.018	-0.036		orf19.11422|IPF10822.1|IPF10180.1|Contig4-2929_0011|orf6.2303|orf6.3227|CA1633|CaO19.3940|IPF10180	ORF|Uncharacterized	Ca21chr5_C_albicans_SC5314	991075	990173	C	CAL0002975			25/10/2004	2008-07-11			NA
ORF19.3325.3::CAN1U	-0.03	0.056	0.064	0.089	RPS21B	IPF23913.1|IPF8325.2|Contig4-2976_0010|CA2937|RPS21B.3f|RPS21B.3	ORF|Uncharacterized	Ca21chr1_C_albicans_SC5314	270022	269382	C	CAF0006982		Protein described as similar to ribosomal protein S21; regulated by Nrg1p, Tup1p; shows colony morphology-related gene regulation by Ssn6p; transcription is positively regulated by Tbf1p	25/04/2005	2008-07-11		RPS21B	NA
ORF19.6046::CAN1U	-0.061	0.056	-0.097	-0.028	APC1	orf19.13467|IPF21111.1|IPF1445.2|Contig4-3053_0013|orf6.7590|CA4908|CaO19.6046|CaO19.13467|IPF1445	ORF|Uncharacterized	Ca21chr1_C_albicans_SC5314	96817	101424	W	CAL0005130		Predicted ORF in Assemblies 19, 20 and 21; essential for growth; periodic mRNA expression, peak at cell-cycle S/G2 phase	25/10/2004	19/09/2007		APC1	NA
ORF19.4241::CAN1U	-0.297	0.056	-0.727	0.838		orf19.11716|IPF23019.1|IPF7011.1|Contig4-2769_0007|orf6.6604|CA4133|CaO19.11716|CaO19.4241|IPF7010|IPF7010.3	ORF|Uncharacterized	Ca21chr5_C_albicans_SC5314	515686	516000	W	CAL0000213		Predicted ORF in Assemblies 19, 20 and 21; transcription detected in high-resolution tiling array experiments	25/10/2004	2008-07-11			NA
ORF19.3429::CAN1U	1.013	0.055	-0.174	2.738	FGR47	orf19.10933|IPF23804.1|IPF7389.2|Contig4-1688_0001|orf6.6096|CA3749|CaO19.10933|CaO19.3429|IPF7389	ORF|Verified	Ca21chr6_C_albicans_SC5314	324463	321539	C	CAL0004937		Protein lacking an ortholog in S. cerevisiae; transposon mutation affects filamentous growth	25/10/2004	2008-07-11			NA
ORF19.450::CAN1U_1	0.796	0.055	2.22	0.346		orf19.8080|IPF26889.1|IPF17483.2|Contig4-2593_0010|orf6.3089|CA1537|CaO19.8080|CaO19.450|IPF17483	ORF|Uncharacterized	Ca21chr1_C_albicans_SC5314	1085239	1085006	C	CAL0005722			25/10/2004	2008-07-11			NA
ORF19.329::CAN1U	0.195	0.055	0.005	0.003		orf19.7961|IPF27016.1|IPF8351.2|Contig4-2705_0010|Contig4-2705_0011|orf6.5629|CA3380|CaO19.329|MSL5|CaO19.7961	ORF|Uncharacterized	Ca21chr3_C_albicans_SC5314	698365	696998	C	CAL0004717		S. cerevisiae ortholog MSL5 has pre-mRNA branch point binding, has role in nuclear mRNA splicing, via spliceosome and localizes to commitment complex	25/10/2004	2010-04-06		MSL5	NA
ORF19.2119::CAN1U_1	0.112	0.055	0.077	0.02	NDT80	orf19.9667|IPF25251.1|IPF10318.1|Contig4-2832_0009|orf6.4742|CA2727|NDT801|CaO19.2119|CaO19.9667|IPF10318	ORF|Verified	Ca21chr2_C_albicans_SC5314	19691	21205	W	CAL0005285		Activator of CDR1 induction by antifungal drugs; required for wild-type drug resistance; transcriptionally induced upon antifungal drug treatment; similar to S. cerevisiae Ndt80p, which is a meiosis-specific transcriptional regulator	25/10/2004	19/09/2007			NA
ORF19.796::CAN1U	0.073	0.055	0.046	-0.015	HYM1	orf19.8415|IPF17942.2|IPF5076.1|Contig4-2905_0016|orf6.1136|orf6.2996|CA1470|CaO19.796|IPF17942	ORF|Verified	Ca21chr2_C_albicans_SC5314	890223	889210	C	CAL0002027		Mo25 family domain protein of RAM cell wall integrity signaling network; role in cell separation, azole sensitivity; required for hyphal growth	25/10/2004	2008-07-11		HYM1	NA
ORF19.854::CAN1D	0.057	0.055	-0.012	0.051	UGA11	orf19.8474|IPF26422.1|IPF26397.1|IPF11975.1|IPF11976.1|Contig4-2541_0008|orf6.1903|CA0773|orf19.853.3|UGA11.5f|UGA11.exon1	ORF|Uncharacterized	Ca21chr2_C_albicans_SC5314	769797	771101	W	CAL0002778		Predicted ORF in Assemblies 19, 20 and 21; macrophage-induced gene; overlaps orf19.854.1, which is a region annotated as a blocked reading frame	25/10/2004	2008-07-11			NA
ORF19.6315::CAN1D	0.036	0.055	0.038	0.072		orf19.13692|IPF20834.1|IPF6272.2|Contig4-3056_0010|orf6.5508|CA3282|CaO19.6315|CaO19.13692|IPF6272	ORF|Uncharacterized	Ca21chrR_C_albicans_SC5314	1035522	1034953	C	CAL0001262			25/10/2004	2008-07-11			NA
ORF19.7392::CAN1D	0.088	0.054	0.046	0.073		IPF3320.1|Contig4-3036_0007|orf6.8552|CA5691|DED1|CaO19.7392	ORF|Uncharacterized	Ca21chr3_C_albicans_SC5314	1390001	1387983	C	CAL0004832		S. cerevisiae ortholog DED1 has ATP-dependent RNA helicase activity, RNA strand annealing activity and has role in translational initiation	25/10/2004	2010-04-06		DED1	NA
ORF19.1973::CAN1D	0.044	0.054	-0.005	-0.034	HAP5	orf19.9529|IPF25373.1|IPF6283.2|Contig4-2794_0012|orf6.1862|CA0749|CaO19.9529|CaO19.1973	ORF|Verified	Ca21chr5_C_albicans_SC5314	215592	214546	C	CAL0002670		Component of CCAAT-binding transcription factor; roles in filamentous growth, low-iron (chelation) induction of FRP1 transcription; regulates genes with roles in respiratory growth; functional homolog of S. cerevisiae Hap5p	25/10/2004	19/09/2007			NA
ORF19.3528::CAN1U	0.012	0.054	-0.044	0.003		orf19.11012|IPF4459.2|IPF28737.1|Contig4-2446_0009|orf6.1502|orf6.2041|CA0523|CaO19.3528|IPF4459	ORF|Uncharacterized	Ca21chr2_C_albicans_SC5314	1035301	1034873	C	CAL0005853		S. cerevisiae ortholog AIM29 localizes to cytoplasm	25/10/2004	2008-07-11		AIM29	NA
ORF19.6023::CAN1U	0.011	0.054	-0.009	0.067		orf19.13444|IPF21040.1|IPF7898.2|Contig4-2833_0002|orf6.3927|CA2151|MTE4|CaO19.6023|CaO19.13444|ERC2	ORF|Uncharacterized	Ca21chr1_C_albicans_SC5314	158729	160528	W	CAL0005070			25/10/2004	19/09/2007			NA
ORF19.5027::CAN1D	-0.06	0.054	0.056	0.01	LCB2	orf19.12494|IPF22245.1|IPF3017.1|Contig4-3075_0027|orf6.7982|CA5236|CaO19.5027|CaO19.12494	ORF|Verified	Ca21chr1_C_albicans_SC5314	3063251	3061542	C	CAL0001621		Predicted ORF in Assemblies 19, 20 and 21; mutation confers hypersensitivity to aureobasidin A	25/10/2004	25/11/2008		LCB2	NA
ORF19.7092::CAN1D	-0.139	0.054	-0.417	-0.284		IPF539.1|Contig4-3106_0025|orf6.8461|CA5608|CaJ7.0039|CaO19_7092|CaJ7_0039|CaO19.7092|IPF539	ORF|Uncharacterized	Ca21chr7_C_albicans_SC5314	46309	47109	W	CAL0002191		S. cerevisiae ortholog YLR290C localizes to mitochondrion	25/10/2004	19/09/2007		YLR290C	NA
ORF19.4792::CAN1U	-0.221	0.054	-0.369	-0.987		orf19.12256|IPF22407.1|IPF8336.2|Contig4-2744_0009|orf6.4902|CA2839|CaO19.4792|IPF8336	ORF|Uncharacterized	Ca21chr1_C_albicans_SC5314	2051811	2050138	C	CAL0004610		Predicted ORF in Assemblies 19, 20 and 21; Plc1p-regulated	25/10/2004	25/11/2008			NA
ORF19.3926::CAN1U	0.375	0.053	0.024	0.049		orf19.11408|IPF23264.1|IPF10934.2|Contig4-2817_0009|orf6.4050|CA2231|RNY11|CaO19.3926|CaO19.11408|IPF10934	ORF|Uncharacterized	Ca21chr5_C_albicans_SC5314	971643	972842	W	CAL0002906		S. cerevisiae ortholog RNY1 has endoribonuclease activity, has role in apoptosis, cell morphogenesis, RNA catabolic process and localizes to vacuole, extracellular region, cytosol	25/10/2004	2008-07-11		RNY1	NA
ORF19.1631::CAN1D_1	0.365	0.053	0	1.009	ERG6	orf19.9199|IPF25638.1|IPF4255.2|Contig4-2997_0019|orf6.6441|CA4005|CaO19.9199|CaO19.1631	ORF|Verified	Ca21chr3_C_albicans_SC5314	466245	465115	C	CAL0006397		Delta(24)-sterol C-methyltransferase, converts zymosterol to fecosterol in ergosterol biosynthesis by methylating position C-24; mutation confers nystatin resistance; fluconazole-induced; transcription increased in azole-resistant strain	25/10/2004	2010-04-06		ERG6	NA
ORF19.4101::CAN1U_1	0.273	0.053	0.07	0.017		orf19.11582|IPF23185.1|IPF2103.1|Contig4-2950_0015|orf6.6835|CaO19.11582|CaO19.4101	ORF|Uncharacterized	Ca21chr2_C_albicans_SC5314	1255179	1255487	W	CAL0005549			25/10/2004	2008-07-11			NA
ORF19.6731::CAN1D	0.079	0.053	0.101	0.069		orf19.14023|IPF20437.1|IPF3650.1|Contig4-1872_0003|orf6.6880|CaO19.14023|CaO19.6731	ORF|Uncharacterized	Ca21chr3_C_albicans_SC5314	1734056	1734388	W	CAL0004822		Predicted ORF in Assemblies 19, 20 and 21; transcription is repressed in response to alpha pheromone in SpiderM medium	25/10/2004	2010-04-06			NA
ORF19.3831::CAN1U	0.071	0.053	0	0.035		orf19.11312|IPF15931.3|IPF15929.1|Contig4-3060_0002|orf6.7526|CA4858|CaO19.11312|CaO19.3831|IPF15927.3f	ORF|Uncharacterized	Ca21chr4_C_albicans_SC5314	969601	970431	W	CAL0002023		S. cerevisiae ortholog PXR1 has telomerase inhibitor activity, has role in box C/D snoRNA 3'-end processing, negative regulation of telomere maintenance via telomerase and localizes to nucleoplasm, nucleolus	25/10/2004	2008-07-11		PXR1	NA
ORF19.4645::CAN1U	0	0.053	0.053	0.053	BEM1	orf19.12115|IPF18620.2|IPF13602.2|Contig4-2362_0002|orf6.1490|orf6.3343|CA0514|CaO19.4645	ORF|Verified	Ca21chr4_C_albicans_SC5314	292116	294014	W	CAL0003701	CAL0006437	Protein required for wild-type budding, hyphal growth, and virulence in a mouse systemic infection; suppresses pseudohyphal and filamentous growth defects of various S. cerevisiae mutants and heat sensitivity of S. cerevisiae cdc24-4 mutant	25/10/2004	2008-07-11		BEM1	NA
ORF19.1637::CAN1D	-0.021	0.053	0.016	0.016		orf19.9205|IPF25641.1|IPF10447.2|Contig4-2997_0006|orf6.6435|CA3999|CaO19.1637|IPF10447	ORF|Uncharacterized	Ca21chr3_C_albicans_SC5314	455046	454105	C	CAL0006410			25/10/2004	2010-04-06			NA
ORF19.1509::CAN1U_1	-0.043	0.053	0.023	0.012	ROD1	orf19.9084|IPF19576.1|IPF19577.1|Contig4-1782_0002|orf6.344|orf6.3960|CA2177|CaO19.1509	ORF|Uncharacterized	Ca21chr2_C_albicans_SC5314	372659	369888	C	CAL0005393		Protein not essential for viability; similar to S. cerevisiae Rod1p, which is a membrane protein with a role in drug tolerance; repressed by Rgt1p	25/10/2004	2008-07-11		ROG3	NA
ORF19.305::CAN1D_1	0.312	0.052	0.052	0.064		orf19.7937|IPF27019.1|IPF1472.2|Contig4-2823_0007|orf6.4443|CA2510|CaO19.7937|CaO19.305|IPF1472	ORF|Uncharacterized	Ca21chr3_C_albicans_SC5314	654606	655856	W	CAL0004628		Predicted ORF in Assemblies 19, 20 and 21; greater mRNA abundance observed in a cyr1 homozygous null mutant than in wild type	25/10/2004	2010-04-06			NA
ORF19.1638::CAN1U	0.042	0.052	0.032	0.069		orf19.9206|IPF10446.3|IPF29331.1|Contig4-2997_0003|Contig4-2997_0005|orf6.625|orf6.6434|CA0137|SEC232|CaO19.1638|SEC233|IPF10446.2	ORF|Uncharacterized	Ca21chr3_C_albicans_SC5314	451511	454096	W	CAL0006412			25/10/2004	2010-04-06			NA
ORF19.5058::CAN1D	0.026	0.052	0.061	0.058	SMI1	orf19.12525|IPF22129.1|IPF12215.2|Contig4-2407_0002|Contig4-2407_0003|orf6.3378|CA1740|CaO19.5058	ORF|Uncharacterized	Ca21chr1_C_albicans_SC5314	1713620	1711758	C	CAL0001688		Decreased mRNA abundance observed in cyr1 homozygous null mutant hyphal cells; caspofungin repressed; possibly an essential gene, disruptants not obtained by UAU1 method	25/10/2004	25/11/2008		SMI1	NA
ORF19.6065::CAN1U	-0.07	0.052	0.043	0.104		orf19.13486|orf6.7609|IPF21071.1|IPF1404.1|Contig4-2977_0018|CA4926|CaO19.13486|CaO19.6065|IPF1404	ORF|Uncharacterized	Ca21chr1_C_albicans_SC5314	67844	68815	W	CAL0005167		Gene transcription regulated by Mig1p and Tup1p; amphotericin B, caspofungin repressed; protein detected by mass spec in exponential and stationary phase cultures	25/10/2004	19/09/2007			NA
ORF19.6472::CAN1U	0.253	0.051	0.033	-0.018	CYP1	orf19.13826|IPF20652.1|IPF17713.2|Contig4-1392_0002|Contig4-2430_0002|orf6.2216|CA0972|CaJ7.0279|CPR1|CaO19.13826|CaO19.6472|CaJ7_0279|CaO19_6472	ORF|Verified	Ca21chr7_C_albicans_SC5314	519625	519137	C	CAL0002277		Peptidyl-prolyl cis-trans isomerase (PPIase); activity is cyclosporin A sensitive; soluble protein in hyphae; biofilm induced, macrophage-induced protein; downregulated upon treatment of biofilm with farnesol	25/10/2004	2008-07-11		CPR1	NA
ORF19.773::CAN1U	0.096	0.051	0.023	-0.137		orf19.8395|orf6.1669|IPF17412.3|IPF3878.2|Contig4-2653_0008|orf6.1014|CA0628|CaO19.773|IPF3878	ORF|Uncharacterized	Ca21chr1_C_albicans_SC5314	981250	980663	C	CAL0001939		Putative ortholog of S. cerevisiae Rsa3p, which is a nucleolar protein involved in maturation of pre-60S ribosomal particles that interacts with Dbp6p	25/10/2004	2008-07-11			NA
ORF19.6584::CAN1U	0.08	0.051	-0.029	0.016	PRT1	orf19.13937|IPF20551.1|IPF1623.1|Contig4-3066_0014|Contig4-3066_0016|orf6.7572|CA4892|CaJ7.0160|CaO19_6584|CaJ7_0160|CaO19.13937|CaO19.6584	ORF|Verified	Ca21chr7_C_albicans_SC5314	305372	303153	C	CAL0003307		Putative translation initiation factor; mutation confers hypersensitivity to roridin A and verrucarin A; genes encoding ribosomal subunits, translation factors, and tRNA synthetases are downregulated upon phagocytosis by murine macrophage	25/10/2004	2008-07-11		PRT1	NA
ORF19.7238::CAN1D	0.041	0.051	0.01	0.084	NPL3	IPF837.1|Contig4-3014_0016|orf6.8138|CA5361|CaO19.7238	ORF|Verified	Ca21chr1_C_albicans_SC5314	3147648	3146788	C	CAL0003843		Putative RNA-binding protein, ortholog of S. cerevisiae Npl3p; nuclear export is facilitated by Hmt1p; transcription is upregulated in an RHE model of oral candidiasis	25/10/2004	25/11/2008	21/05/2007		NA
ORF19.5358::CAN1D	0.01	0.051	0.021	-0.012		orf19.12818|IPF21829.1|IPF733.1|Contig4-3102_0023|orf6.8347|CA5512|CaO19.12818|ORC2|CaO19.5358	ORF|Uncharacterized	Ca21chr2_C_albicans_SC5314	2213298	2211232	C	CAL0004335		Phosphorylated protein of unknown function	25/10/2004	2008-07-11		ORC2	NA
ORF19.2429::CAN1U_1	-0.014	0.051	0.057	0.07		orf19.9965|IPF24841.1|IPF19572.1|IPF19573.1|Contig4-2898_0011|orf6.333|orf6.1392|CA0053|orf19.380|CaO19.9965|LPF18|CaO19.2429	ORF|Uncharacterized	Ca21chr1_C_albicans_SC5314	1289718	1291073	W	CAL0001504		Predicted ORF in Assemblies 19, 20 and 21; transcription is induced in response to alpha pheromone in SpiderM medium	25/10/2004	2008-07-11			NA
ORF19.263.1::CAN1U	0.178	0.05	0.792	0.231			ORF|Uncharacterized	Ca21chr3_C_albicans_SC5314	588473	589303	W	CAF0007443		Predicted ORF in Assembly 20 and 21; gene has intron	16/05/2007	2010-04-06			NA
ORF19.5200::CAN1U_1	0.075	0.05	0.063	0.05	SIT4	orf19.12667|IPF22025.1|IPF7586.1|Contig4-2882_0013|orf6.3416|CA1767|CaO19.5200|CaO19.12667	ORF|Verified	Ca21chr1_C_albicans_SC5314	907197	908141	W	CAL0003480	CAL0006707	Serine/threonine protein phosphatase catalytic subunit; has a role in cell wall maintenance, hyphal growth, and virulence in a mouse systemic infection model	25/10/2004	2008-07-11		SIT4	NA
ORF19.1968.1::CAN1D	0.032	0.05	0.063	0.05		IPF25390.1|IPF6293.1|Contig4-2813_0014|CA2943|MAK31	ORF|Uncharacterized	Ca21chr5_C_albicans_SC5314	222946	222671	C	CAF0006931			25/04/2005	19/09/2007			NA
ORF19.6475::CAN1D_1	-0.122	0.05	-0.04	0.032		orf19.13829|IPF20664.1|IPF12659.2|Contig4-2430_0011|orf6.2219|orf6.510|CaJ7.0276|CaO19.6475|CaJ7_0276|CaO19_6475	ORF|Uncharacterized	Ca21chr7_C_albicans_SC5314	515715	516128	W	CAL0002284			25/10/2004	2008-07-11			NA
ORF19.2786::CAN1D	-0.192	0.05	0.022	0.005		orf19.10302|IPF24565.1|IPF7268.2|Contig4-2533_0009|orf6.3603|CA1908|APL3|CaO19.2786|CaO19.10302	ORF|Uncharacterized	Ca21chr1_C_albicans_SC5314	1645192	1642067	C	CAL0004290		Ortholog of S. cerevisiae APL3	25/10/2004	25/11/2008		APL3	NA
ORF19.1886::CAN1U	0.639	0.049	0.224	0.486	RCL1	orf19.9442|IPF25440.1|IPF9148.2|Contig4-2743_0006|orf6.190|orf6.7034|CA0027|CaO19.1886	ORF|Uncharacterized	Ca21chr2_C_albicans_SC5314	1522721	1521606	C	CAL0001795		Predicted ORF in Assemblies 19, 20 and 21; essential; downregulated during core stress response; S. cerevisiae ortholog is essential	25/10/2004	2008-07-11		RCL1	NA
ORF19.727::CAN1D	0.029	0.049	0.044	0.065		orf19.8346|IPF26578.1|IPF20143.1|Contig4-1855_0001|orf6.6016|CA3682|CaO19.8346|CaO19.727|IFV1	ORF|Uncharacterized	Ca21chrR_C_albicans_SC5314	1350532	1348994	C	CAL0001776		Predicted ORF in Assemblies 19, 20 and 21; member of a family encoded by FGR6-related genes in the RB2 repeat sequence	25/10/2004	2008-07-11			NA
ORF19.1636::CAN1D	-0.038	0.049	-0.017	0.039	STE50	orf19.9204|IPF25630.1|IPF4262.2|Contig4-2997_0011|orf6.6436|CA4000|CaO19.9204|CaO19.1636|IPF4262	ORF|Uncharacterized	Ca21chr3_C_albicans_SC5314	456167	457549	W	CAL0006408	CAL0006726	Protein with sterile alpha motif (SAM) and Ras-associated domain (RAD); similar to S. cerevisiae Rad50p, which is involved in signal transduction via interaction with and regulation of MAPKKK	25/10/2004	2010-04-06			NA
ORF19.1862::CAN1D	-0.064	0.049	-0.011	-0.005		orf19.9418|IPF4065|orf6.1262|IPF18208.2|IPF4065.1|Contig4-2502_0004|CA0386|CaO19.1862	ORF|Uncharacterized	Ca21chr2_C_albicans_SC5314	1556975	1556610	C	CAL0001729	CAL0006846	Possible stress protein; increased transcription is associated with CDR1 and CDR2 overexpression or fluphenazine treatment; transcription regulated by Sfu1p, Nrg1p, Tup1p	25/10/2004	2008-07-11		RTC3	NA
ORF19.2916::CAN1D	-0.097	0.049	-0.022	-0.04		orf19.10433|IPF11804.2|IPF28950.1|Contig4-2490_0004|Contig4-2802_0013|orf6.1792|orf6.3462|CA0705|CaO19.2916|IPF11804	ORF|Uncharacterized	Ca21chr4_C_albicans_SC5314	1389225	1388545	C	CAL0005971			25/10/2004	2008-07-11			NA
ORF19.5565::CAN1D	0.027	0.048	-0.09	-0.036		orf19.13011|IPF19317.2|IPF5389.2|Contig4-3002_0004|orf6.3246|orf6.377|CA1650|CaO19.5565|IPF5389	ORF|Uncharacterized	Ca21chr6_C_albicans_SC5314	598758	597694	C	CAL0006210		Putative 3-hydroxyisobutyrate dehydrogenase	25/10/2004	2008-07-11			NA
ORF19.3423::CAN1U	0.017	0.048	0.003	0.013	TIF3	orf19.10927|IPF23831.1|IPF16643.2|Contig4-2520_0017|orf6.6102|CA3754|CaO19.3423|CaO19.10927	ORF|Uncharacterized	Ca21chr6_C_albicans_SC5314	337289	338656	W	CAL0004924		Putative translation initiation factor; genes encoding ribosomal subunits, translation factors, and tRNA synthetases are downregulated upon phagocytosis by murine macrophage	25/10/2004	2008-07-11		TIF3	NA
ORF19.4153::CAN1D	-0.068	0.048	-0.029	-0.002		orf19.13678|orf19.11630|IPF23118.1|IPF14634.2|IPF20861.1|IPF18364.2|Contig4-2850_0022|orf6.5225|orf6.5449|CA3080|orf19.6299|ULA1|CaO19.4153|CaO19.11630|IPF14634	ORF|Uncharacterized	Ca21chr5_C_albicans_SC5314	353433	355034	W	CAL0005747		S. cerevisiae ortholog ULA1 has NEDD8 activating enzyme activity and has role in protein neddylation	25/10/2004	2008-07-11		ULA1	NA
ORF19.7379::CAN1U	0.782	0.047	0.416	0.296	FAA2	IPF1278.1|FAA2-4|Contig4-3093_0023|orf6.8539|CA5676|FAA22|CaO19.7379|FAA24	ORF|Uncharacterized	Ca21chr3_C_albicans_SC5314	1347976	1345712	C	CAL0004773		Predicted acyl CoA synthetase; expression is regulated upon white-opaque switching; transcription is upregulated in both intermediate and mature biofilms	25/10/2004	2010-04-06			NA
ORF19.5412::CAN1U	0.132	0.047	0.04	-0.022		orf19.12867|IPF21742.1|IPF1103.2|Contig4-2864_0016|orf6.8648|CA5770|CaO19.12867|CaO19.5412|IPF1103	ORF|Uncharacterized	Ca21chr3_C_albicans_SC5314	73019	74104	W	CAL0005181		S. cerevisiae ortholog ECM9 has role in fungal-type cell wall organization	25/10/2004	19/09/2007		ECM9	NA
ORF19.2104::CAN1U	0.075	0.047	0.015	0		orf19.9652|IPF18422.2|IPF10631.1|Contig4-2610_0005|orf6.4757|CA2742|JAC1|CaO19.2104|CaO19.9652	ORF|Uncharacterized	Ca21chr2_C_albicans_SC5314	36551	37180	W	CAL0005266		S. cerevisiae ortholog JAC1 has chaperone binding, has role in iron-sulfur cluster assembly, aerobic respiration and localizes to mitochondrion	25/10/2004	19/09/2007		JAC1	NA
ORF19.6356::CAN1D	0.042	0.047	0.083	0.059		orf19.13713|IPF20795.1|IPF19783.1|Contig4-2678_0002|orf6.5785|CA3509|CaO19.6356|PRP6|CaO19.13713	ORF|Uncharacterized	Ca21chr1_C_albicans_SC5314	2764614	2761879	C	CAL0001343		S. cerevisiae ortholog PRP6 has role in nuclear mRNA splicing, via spliceosome and localizes to U4/U6 x U5 tri-snRNP complex	25/10/2004	25/11/2008		PRP6	NA
ORF19.5234::CAN1D	0.014	0.047	0.021	0.032	RBD1	orf19.12698|IPF11263.3|IPF13941.2|Contig4-3067_0034|orf6.2435|orf6.7708|CA5013|CaO19.5234|IPF13941	ORF|Verified	Ca21chr1_C_albicans_SC5314	2682643	2680634	C	CAL0003539		Rhomboid-like protein; similar to putative intramembrane serine proteases; involved in filamentous growth; Gcn4p-regulated; caspofungin repressed	25/10/2004	25/11/2008			NA
ORF19.1607::CAN1D	0	0.047	0.005	0.046	ALR1	orf19.9175|IPF13562.2|IPF14418.3|Contig4-2034_0002|Contig4-2034_0003|Contig4-2034_0004|Contig4-2260_0010|orf6.1088|orf6.1933|CA0796|CaO19.1607	ORF|Uncharacterized	Ca21chr3_C_albicans_SC5314	520517	517728	C	CAL0006317		Putative transporter of divalent cations; hyphal-induced expression; fungal-specific (no human or murine homolog)	25/10/2004	2010-04-06		ALR1	NA
ORF19.6265::CAN1U	-0.021	0.047	0.034	0.102	RPS22A	orf19.13644|IPF20939.1|IPF4882.2|Contig4-2747_0010|orf6.6024|CA3689|RPS22|CaO19.6265|CaO19.13644	ORF|Uncharacterized	Ca21chr1_C_albicans_SC5314	1377498	1377106	C	CAL0000540		Predicted ribosomal protein; genes encoding cytoplasmic ribosomal subunits, translation factors, and tRNA synthetases are downregulated upon phagocytosis by murine macrophage	25/10/2004	2008-07-11		RPS22A|RPS22B	NA
ORF19.2803::CAN1D	-0.042	0.047	-0.014	0.036	HEM13	orf19.10321|orf6.1494|IPF24536.1|IPF11525.2|Contig4-2893_0015|CA0517|CaO19.2803|CaO19.10321	ORF|Verified	Ca21chr3_C_albicans_SC5314	847276	846305	C	CAL0005027	CAL0006551	Coproporphyrinogen III oxidase; antigenic in human/mouse; localizes to yeast-form cell surface, not hyphae; soluble in hyphae; iron-regulated expression; macrophage-downregulated; not Rfg1p regulated, farnesol-induced; possibly essential	25/10/2004	2010-04-06		HEM13	NA
ORF19.1439::CAN1U	0.165	0.046	0.019	-0.027	IPK1	orf19.9013|IPF25886.1|IPF10566.1|Contig4-2265_0006|orf6.1053|CA0280|CaO19.1439|IPF10566	ORF|Uncharacterized	Ca21chr4_C_albicans_SC5314	699814	700899	W	CAL0004567		S. cerevisiae ortholog IPK1 has inositol pentakisphosphate 2-kinase activity, has role in inositol phosphate biosynthetic process, nuclear-transcribed mRNA catabolic process, non-stop decay and localizes to nucleus	25/10/2004	2008-07-11		IPK1	NA
ORF19.3207::CAN1D	0.164	0.046	0.017	0.139	CCN1	orf19.10719|CLN1|IPF24117.1|IPF15597.2|Contig4-2538_0006|orf6.4392|CA2479|CaO19.10719|CaO19.3207	ORF|Verified	Ca21chr5_C_albicans_SC5314	379759	377678	C	CAL0003199		G1 cyclin; required for hyphal growth maintenance (not initiation); cell-cycle regulated transcription (G1/S); Cdc28p-Ccn1p initiates Cdc11p S394 phosphorylation on hyphal induction; expression in S. cerevisiae inhibits pheromone response	25/10/2004	2008-07-11			NA
ORF19.3427::CAN1U	0.14	0.046	0.008	-0.035		orf19.10931|IPF23857.1|IPF7378.2|Contig4-2308_0004|Contig4-2308_0005|Contig4-2520_0001|Contig4-2520_0003|orf6.6098|CA3751|CaO19.10931|CaO19.3427|IPF7378	ORF|Dubious	Ca21chr6_C_albicans_SC5314	330186	330536	W	CAL0004934			25/10/2004	2008-07-11			NA
ORF19.1953::CAN1U_1	0.078	0.046	-0.006	-0.061		orf19.9508|IPF12141|IPF12141.1|IPF18863.1|IPF16834.2|Contig4-2077_0004|orf6.1978|orf6.916|orf6.1979|CA0222|orf19.1952|CA6266|IPF12141.5f|CaO19.1953	ORF|Uncharacterized	Ca21chr5_C_albicans_SC5314	268278	269390	W	CAL0002599	CAL0002598	Predicted ORF in Assemblies 19, 20 and 21; not essential for viability; merged with orf19.1952 in Assembly 21	25/10/2004	2008-07-11			NA
ORF19.3402::CAN1U	0.06	0.046	0.051	0.047	FPG1	orf19.10905|IPF23838.1|IPF12950.2|Contig4-2230_0006|Contig4-2399_0005|orf6.4329|CA2430|FDG1|CaO19.3402|CaO19.10905|IPF12950	ORF|Verified	Ca21chr6_C_albicans_SC5314	381748	380563	C	CAL0004863		Formamidopyrimidine DNA glycosylase, involved in repair of gamma-irradiated DNA	25/10/2004	2008-07-11			NA
ORF19.7372::CAN1D_1	0.065	0.045	0.025	0.012	MRR1	HAP1|IPF1266.1|Contig4-3093_0008|orf6.8532|CA5670|ZCF36|CaO19.7372|IPF1266	ORF|Verified	Ca21chr3_C_albicans_SC5314	1329372	1332698	W	CAL0004753		Regulator of MDR1 transcription; zinc-finger protein; gain-of-function mutations cause upregulation of MDR1 (which encodes plasma membrane multidrug efflux pump) and consequent multidrug resistance	25/10/2004	2010-04-06		HAP1	NA
ORF19.4245::CAN1D	0.029	0.045	-0.061	0.024		orf19.11720|IPF20009.1|IPF19942.1|Contig4-1884_0003|Contig4-1884_0004|orf6.3979|orf6.6600|CA4130|CaO19.4245|IPF20009	ORF|Uncharacterized	Ca21chr5_C_albicans_SC5314	527057	525711	C	CAL0000223			25/10/2004	2008-07-11			NA
ORF19.5980::CAN1U	0.018	0.045	0.006	0.065		orf19.13401|IPF21196.1|IPF21.1|Contig4-3042_0033|orf6.9057|CA6080|CaO19.5980|CaO19.13401|IPF21	ORF|Uncharacterized	Ca21chr3_C_albicans_SC5314	1096284	1094554	C	CAL0003448			25/10/2004	2010-04-06			NA
ORF19.2023::CAN1D_1	0.016	0.045	0.068	0.012	HGT7	orf19.9572|HXT3|HXT62|IPF3282|HXT61|IPF17561.3|IPF4109.2|Contig4-2603_0002|orf6.1210|orf6.2376|orf6.2378|CA1067|CaO19.2023	ORF|Verified	Ca21chr2_C_albicans_SC5314	164467	166107	W	CAL0004358		Putative glucose transporter, major facilitator superfamily; glucose-, fluconazole-, Snf3p-induced, expressed at high glucose; upregulated in biofilm; C. albicans glucose transporter family comprises 20 members; 12 TM regions predicted	25/10/2004	2008-07-11			NA
ORF19.1999::CAN1U	2.537	0.044	-0.374	0.06		orf19.9550|IPF18279.2|IPF4751.2|Contig4-2876_0002|orf6.6361|CA3943|CaO19.9550|CaO19.1999|IPF4751	ORF|Uncharacterized	Ca21chr2_C_albicans_SC5314	211535	212116	W	CAL0002746		Predicted ORF in Assemblies 19, 20 and 21; transcription detected in high-resolution tiling array experiments	25/10/2004	2008-07-11			NA
ORF19.207::CAN1U	0.381	0.044	-0.236	-0.197	PGA55	orf19.7838|IPF15911.3|IPF13437.3|Contig4-2967_0022|orf6.5166|orf6.5940|CA3039|CaO19.207	ORF|Uncharacterized	Ca21chr2_C_albicans_SC5314	1828161	1823947	C	CAL0003874		Putative GPI-anchored protein of unknown function; filament induced; regulated by Nrg1p, Tup1p; possibly transcriptionally regulated upon hyphal formation; mRNA binds to She3p and is localized to buds of yeast-form cells and hyphal tips	25/10/2004	2008-07-11			NA
ORF19.5376::CAN1D	0.079	0.044	-0.046	-0.014		orf19.12831|IPF16051.2|IPF21697.1|IPF28022.1|Contig4-2974_0004|orf6.1589|orf6.4138|CA0577|orf19.3068|CaO19.5376|CaO19.12831	ORF|Uncharacterized	Ca21chr3_C_albicans_SC5314	148266	150701	W	CAL0004382		Predicted ORF in Assemblies 19, 20 and 21; possibly an essential gene, disruptants not obtained by UAU1 method	25/10/2004	19/09/2007			NA
ORF19.5780::CAN1D	0.032	0.044	0.047	0.01		orf19.13202|IPF21380.1|IPF11702.2|Contig4-2695_0005|orf6.4852|CA2806|CaO19.13202|CaO19.5780|IPF11702	ORF|Uncharacterized	Ca21chr2_C_albicans_SC5314	638608	636587	C	CAL0001534		S. cerevisiae ortholog YIL067C localizes to fungal-type vacuole	25/10/2004	2008-07-11		YIL067C	NA
ORF19.4532::CAN1D	0.017	0.044	-0.009	0.048		orf19.12007|IPF7531.2|IPF28355.1|Contig4-2751_0004|orf6.6678|CA4191|CaO19.4532|IPF7531	ORF|Uncharacterized	Ca21chr1_C_albicans_SC5314	393312	394376	W	CAL0002719		Predicted ORF in Assemblies 19, 20 and 21; protein detected by mass spec in exponential and stationary phase cultures	25/10/2004	2008-07-11		YER156C	NA
ORF19.5815::CAN1D	0.016	0.044	-0.007	0.037	SCT2	orf19.13237|IPF21381.1|IPF5683.2|Contig4-2836_0004|orf6.4044|CA2228|CaO19.5815|GPT2|CaO19.13237|SCT12	ORF|Uncharacterized	Ca21chr2_C_albicans_SC5314	577904	580060	W	CAL0002276		Putative glycerol-3-phosphate acyltransferase; fungal-specific (no human or murine homolog)	25/10/2004	2008-07-11			NA
ORF19.3018::CAN1D_1	0.01	0.044	0.002	0.069	SPP1	orf19.10536|IPF24310.1|IPF3707.2|Contig4-3096_0042|orf6.7755|CA5053|CaO19.3018|CaO19.10536|IPF3707	ORF|Uncharacterized	Ca21chr1_C_albicans_SC5314	681533	680313	C	CAL0001351		Predicted ORF in Assemblies 19, 20 and 21; induced by nitric oxide in yhb1 mutant; cell-cycle regulated periodic mRNA expression	25/10/2004	2008-07-11			NA
ORF19.3178::CAN1U	0.129	0.043	0.018	-0.003		orf19.10688|IPF24121.1|IPF20105.1|Contig4-2248_0005|orf6.4475|CA2532|CaO19.3178|PRP9|CaO19.10688	ORF|Uncharacterized	Ca21chr5_C_albicans_SC5314	432444	433985	W	CAL0002401		S. cerevisiae ortholog PRP9 has RNA binding, has role in nuclear mRNA splicing, via spliceosome and localizes to U2-type prespliceosome	25/10/2004	2008-07-11		PRP9	NA
ORF19.3577.1::CAN1D	0.095	0.043	0.028	0.023		IPF23701.1|IPF3223.1|CA3481|IPF3223	ORF|Uncharacterized	Ca21chr2_C_albicans_SC5314	1121940	1121686	C	CAF0006991		S. cerevisiae ortholog CMC4 localizes to mitochondrial intermembrane space	25/04/2005	2008-07-11		CMC4	NA
[truncated: 1,686 more rows]

## Sheet: log2ratio_mod
	E. Edouarzin, C. Horn, A. Paudyal, C. Zheng, J. Lu, Z. Tong, G. Giaever, C. Nislow, R. Veerapandian, D. H. Hua, and G. Vediyappan*. Broad-Spectrum Antifungal Activities and Mechanism of Drimane Sesquiterpenoids. Drimenol (1) (yellow highlighted) and albicanol (2) at different concentrations were used to determine the genome-wide fitness profiling of C. albicans Tn mutant library.
[truncated: 2,793 more rows]
